# Supplementary material for: Whole-genome analysis of human embryonic stem cells enables rational line selection based on genetic variation
Source: Cell Stem Cell. 2022 Mar 3;29(3):472–486.e7. doi: 10.1016/j.stem.2022.01.011 (PMC8900618; doi:10.1016/j.stem.2022.01.011)
Supplement: Table S1. Details of sequenced hESC samples, related to Figures 1 and 2 — (A) Summary of cell-line-specific information including cell line name, RRID, submitting organization and provider contact information, NIH registration number, genotyped sex chromosome status, sibling lines, ancestry, passage number at receipt and at time of sequencing, date frozen, and sequencing coverage statistics. Note that cell line nomenclature may vary slightly between laboratories (e.g., H9, WA9, and WA09 refer to the same cell line), and provider contact information may have changed. We observed an instance of sample label swapping between MShef5 and MShef7 that we have corrected by renaming sequencing and analysis files, but we still encourage users to confirm any variants of interest in these lines. We also noticed that the gender of lines WIBR1 and WIBR6 were originally reported as XY but are genotyped here as XX, so the identity of WIBR cell lines in this study requires confirmation. (B) SNP-based identification of cell line sex chromosome status, ancestry, and relatedness. (C) Summary of sex chromosome status, ancestry, and relatedness data. (D) List of SNPs used to estimate HLA haplotype, assuming a predominant ancestry similar to the CEU population code. [file mmc2.xlsx]

## Sheet: A) examined_&_seq_hESC
Sequened line (arbitrary)	Cell Line	Submitting Organization	Provider	Provider contact information	RRID	NIH Reg. #	Sex	Siblings	Ancestry	Sample (line_passage number_freeze date)	Passage at thaw	Passage sequenced	Passages for expansion	Thaw date (YearMonthDay)	Freeze date (YearMonthDay)	mean seq. coverage	STDEV of seq. coverage	median seq. coverage	median abs. dev. in median seq. cov.	% of genome seq. at 10x or higher coverage	Notes
1	CHB04	Children's Hospital Corporation	George Q. Daley, M.D., Ph.D.	George.Daley@childrens.harvard.edu	RRID:CVCL_A815	4	M		European	CHB4_P22_150729	20	22	2	150715	150729	33.582	10.8246	34	5	0.977845
2	CHB05	Children's Hospital Corporation	George Q. Daley, M.D., Ph.D.	George.Daley@childrens.harvard.edu	RRID:CVCL_A816	5	F		South Asian	CHB5_P25_140801	22	25	3	140711	140801	32.4041	11.7255	32	6	0.971561
3	CHB06	Children's Hospital Corporation	George Q. Daley, M.D., Ph.D.	George.Daley@childrens.harvard.edu	RRID:CVCL_A817	6	F		European	CHB6_P37_140722	34	37	3	140711	140722	32.1317	10.9937	32	6	0.972684
4	CHB08	Children's Hospital Corporation	George Q. Daley, M.D., Ph.D.	George.Daley@childrens.harvard.edu	RRID:CVCL_A819	7	F		European	CHB8_P26_140723	23	26	3	140711	140723	31.7516	11.2469	32	6	0.971688
5	CHB09	Children's Hospital Corporation	George Q. Daley, M.D., Ph.D.	George.Daley@childrens.harvard.edu	RRID:CVCL_A820	8	M	CHB11	European	CHB9_P24_140728	21	24	3	140711	140728	27.5036	10.5263	28	6	0.965091
6	CHB10	Children's Hospital Corporation	George Q. Daley, M.D., Ph.D.	George.Daley@childrens.harvard.edu	RRID:CVCL_A821	9	M		European	CHB10_P24_140728	22	24	2	140711	140728	32.2958	11.5356	33	6	0.974598
7	CHB11	Children's Hospital Corporation	George Q. Daley, M.D., Ph.D.	George.Daley@childrens.harvard.edu	RRID:CVCL_A822	10	F	CHB09	European	CHB11_P25_140722	22	25	3	140711	140722	36.1492	12.1611	36	6	0.974054
8	CHB12	Children's Hospital Corporation	George Q. Daley, M.D., Ph.D.	George.Daley@childrens.harvard.edu	RRID:CVCL_A823	11	F		European	CHB12_P23_140809	20	23	3	140711	140809	33.4159	11.5322	34	6	0.972464
9	CSES02	Cedars-Sinai Medical Center	Juan Carlos Biancotti	dhruv.sareen@cshs.org	RRID:CVCL_B813	106	F		European	CSES2_P18_140611	15	18	3	140520	140611	50.2562	16.6995	51	9	0.976394
10	CSES04	Cedars-Sinai Medical Center	Juan Carlos Biancotti	dhruv.sareen@cshs.org	RRID:CVCL_B815	107	M		European	CSES4_P27_140616	23	27	4	140520	140616	33.9113	12.2855	35	7	0.974776
11	CSES06	Cedars-Sinai Medical Center	Juan Carlos Biancotti	dhruv.sareen@cshs.org	RRID:CVCL_B817	134	F		European	CSES6_P15_140809	11	15	4	140711	140809	32.1295	11.5892	32	6	0.97134
12	CSES07	Cedars-Sinai Medical Center	Juan Carlos Biancotti	dhruv.sareen@cshs.org	RRID:CVCL_B818	108	F		European admixed	CSES7_P14_140722	11	14	3	140711	140722	31.2679	10.65	31	5	0.971781
13	CSES12	Cedars-Sinai Medical Center	Juan Carlos Biancotti	dhruv.sareen@cshs.org	RRID:CVCL_B823	111	M		East Asian	CSES12_P14_140616	10	14	4	140520	140616	26.6621	9.93773	27	5	0.962787
14	CSES15	Cedars-Sinai Medical Center	Juan Carlos Biancotti	dhruv.sareen@cshs.org	RRID:CVCL_B826	114	M		European	CSES15_P26_140611	23	26	3	140520	140611	31.0609	11.8455	31	6	0.970821
15	CSES25	Cedars-Sinai Medical Center	Juan Carlos Biancotti	dhruv.sareen@cshs.org	RRID:CVCL_B836	122	F		European	CSES25_P26_150119	24	26	2	141227	150119	30.5805	14.336	30	9	0.947158
16	CT1	University of Connecticut Sch. of Med./Dnt.	University of Connecticut Stem Cell Core	renhexu@uchc.edu	RRID:CVCL_B846	68	F	CT2	European	CT1_P40_140809	37	40	3	140711	140809	32.7065	11.4445	33	6	0.972717
17	CT2	University of Connecticut Sch. of Med./Dnt.	University of Connecticut Stem Cell Core	renhexu@uchc.edu	RRID:CVCL_B847	69	F	CT1	European	CT2_P11_140622	8	11	3	140527	140622	35.3676	11.8004	36	6	0.973376
18	CT3	University of Connecticut Sch. of Med./Dnt.	University of Connecticut Stem Cell Core	renhexu@uchc.edu	RRID:CVCL_B848	70	F		European	CT3_P17_140809	14	17	3	140711	140809	25.6744	9.66362	26	5	0.963947
19	CT4	University of Connecticut Sch. of Med./Dnt.	University of Connecticut Stem Cell Core	renhexu@uchc.edu	RRID:CVCL_B849	71	F		European	CT4_P15_140622	13	15	2	140527	140622	32.9398	11.5971	33	6	0.971157
20	Elf1	University of Washington	University of Washington	hannele@uw.edu	RRID:CVCL_C115	156	F		European	Elf1_P12_140624	8	12	4	140610	140624	31.8453	11.0485	32	6	0.971289
21	ESI-017	BioTime, Inc.	BioTime, Inc.	wfunk@biotimemail.com	RRID:CVCL_B854	93	F	GENEA002; GENEA048	European	ESI017_P31_140619	28	31	3	140528	140619	40.6098	14.2403	41	8	0.974115
22	ESI-035	BioTime, Inc.	BioTime, Inc.	wfunk@biotimemail.com	RRID:CVCL_B856	129	F		European	ESI035_P36_140617	33	36	3	140528	140617	33.3059	11.6253	34	6	0.972098
23	ESI-049	BioTime, Inc.	BioTime, Inc.	wfunk@biotimemail.com	RRID:CVCL_B857	130	M		European	ESI049_P33_140612	30	33	3	140528	140612	32.1807	11.922	33	7	0.971907
24	ESI-051	BioTime, Inc.	BioTime, Inc.	wfunk@biotimemail.com	RRID:CVCL_B858	131	F	ESI-053	European	ESI051_P35_140610	33	35	2	140528	140610	31.4839	10.8618	32	6	0.970957
25	ESI-053	BioTime, Inc.	BioTime, Inc.	wfunk@biotimemail.com	RRID:CVCL_B859	132	F	ESI-051	European	ESI053_P28_140611	26	28	2	140528	140611	32.5406	11.9149	33	7	0.970805
26	GENEA002	Genea Biocells	Genea Biocells	julia.schaft@geneabiocells.com	RRID:CVCL_9011	151	M	GENEA048; ESI017	European	Genea2_P19_150119	16	19	3	141227	150119	26.184	10.2552	27	6	0.958286
27	GENEA015	Genea Biocells	Genea Biocells	julia.schaft@geneabiocells.com	RRID:CVCL_9024	228	M	GENEA016	European	Genea15_P20_150110	18	20	2	141227	150110	26.4569	10.6549	27	6	0.956641
28	GENEA016	Genea Biocells	Genea Biocells	julia.schaft@geneabiocells.com	RRID:CVCL_9025	229	F	GENEA015	European	Genea16_P17_150104	15	17	2	141227	150104	29.4371	11.0752	29	6	0.968486
29	GENEA042	Genea Biocells	Genea Biocells	julia.schaft@geneabiocells.com	RRID:CVCL_9051	231	F	GENEA043	European admixed	Genea42_P19_150107	17	19	2	141227	150107	29.5075	11.8184	30	7	0.962758
30	GENEA043	Genea Biocells	Genea Biocells	julia.schaft@geneabiocells.com	RRID:CVCL_9052	232	M	GENEA042	European admixed	Genea43_P12_150104	10	12	2	141227	150104	26.0074	10.3106	26	6	0.957368
31	GENEA047	Genea Biocells	Genea Biocells	julia.schaft@geneabiocells.com	RRID:CVCL_9056	230	F		European	Genea47_P10_150104	8	10	2	141227	150104	27.7705	10.7333	28	6	0.96236
32	GENEA048	Genea Biocells	Genea Biocells	julia.schaft@geneabiocells.com	RRID:CVCL_9057	152	M		European	Genea48_P8_150110	6	8	2	141227	150110	26.9789	10.4458	27	6	0.96222
33	GENEA052	Genea Biocells	Genea Biocells	julia.schaft@geneabiocells.com	RRID:CVCL_9061	234	M	GENEA002; ESI017	European	Genea52_P11_150110	9	11	2	141227	150110	25.713	10.2506	26	6	0.954691
34	GENEA057	Genea Biocells	Genea Biocells	julia.schaft@geneabiocells.com	RRID:CVCL_9066	233	F		European	Genea57_P13_150110	10	13	3	141227	150110	27.9851	10.4775	28	6	0.965472
35	HS346	Karolinska Institute	Outi Hovatta, Karolinska Institute	outi.hovatta@ki.se	RRID:CVCL_C199	201	F		European	HS346_P25_140704	22	25	3	140613	140704	32.4378	11.7276	33	6	0.970057
36	HS401	Karolinska Institute	Outi Hovatta, Karolinska Institute	outi.hovatta@ki.se	RRID:CVCL_C212	202	M		European	HS401_P25_140619	22	25	3	140527	140619	30.1094	10.9319	31	6	0.970854
37	HS420	Karolinska Institute	Outi Hovatta, Karolinska Institute	outi.hovatta@ki.se	RRID:CVCL_C215	203	M		European	HS420_P24_140623	21	24	3	140527	140623	32.9773	12.0232	34	7	0.973415
38	HS975	Karolinska Institute	Outi Hovatta, Karolinska Institute	outi.hovatta@ki.se	RRID:CVCL_9S00	n/a	F		European	HS975_P8	n/a	8	n/a	n/a	unknown	29.1822	11.5925	29	6	0.96556
39	HS980	Karolinska Institute	Outi Hovatta, Karolinska Institute	outi.hovatta@ki.se	RRID:CVCL_2Z88	n/a	F		European admixed	HS980_P8	n/a	8	n/a	n/a	unknown	29.2526	12.3558	29	7	0.961054
40	HS983a	Karolinska Institute	Outi Hovatta, Karolinska Institute	outi.hovatta@ki.se	RRID:CVCL_HF71	n/a	M		European	HS983a_P7	n/a	7	n/a	n/a	unknown	30.8726	12.4361	31	7	0.96879
41	HS999	Karolinska Institute	Outi Hovatta, Karolinska Institute	outi.hovatta@ki.se	RRID:CVCL_HF73	n/a	F		European	HS999_P12	n/a	12	n/a	n/a	unknown	28.3053	10.9581	28	6	0.965389
42	HS1001	Karolinska Institute	Outi Hovatta, Karolinska Institute	outi.hovatta@ki.se	RRID:CVCL_HF74	n/a	M		European	HS1001_P14	n/a	14	n/a	n/a	unknown	26.9164	11.7436	26	7	0.953898
43	HUES 42	Harvard University	HSCI iPS Core	Laurence_Daheron@harvard.edu	RRID:CVCL_B175	157	M		European	HUES42_P22_131008	19	22	3	130926	131008	31.8026	11.7956	32	6	0.971592
44	HUES 44	Harvard University	HSCI iPS Core	Laurence_Daheron@harvard.edu	RRID:CVCL_B177	158	F		European	HUES44_P16_131008	13	16	3	130926	131008	33.355	12.4073	33	7	0.970293
45	HUES 45	Harvard University	HSCI iPS Core	Laurence_Daheron@harvard.edu	RRID:CVCL_B178	76	F		European	HUES45_P21_131206	17	21	4	130926	131206	31.863	11.7937	32	6	0.970974
46	HUES 48	Harvard University	HSCI iPS Core	Laurence_Daheron@harvard.edu	RRID:CVCL_B181	53	F		European	HUES48_P23_150902	21	23	2	150731	150902	36.2683	11.8333	36	6	0.974377
47	HUES 49	Harvard University	HSCI iPS Core	Laurence_Daheron@harvard.edu	RRID:CVCL_B182	54	F		European	HUES49_P25_130903	22	25	3	130827	130903	35.1903	12.3415	35	6	0.973484
48	HUES 53	Harvard University	HSCI iPS Core	Laurence_Daheron@harvard.edu	RRID:CVCL_B187	55	M		European	HUES53_P16_131008	13	16	3	130926	131008	25.1867	11.3275	25	7	0.939473
49	HUES 62	Harvard University	HSCI iPS Core	Laurence_Daheron@harvard.edu	RRID:CVCL_B197	65	F	HUES 63; HUES 64	European	HUES62_P18_131007	14	18	4	130926	131007	28.4435	11.7793	28	7	0.9626
50	HUES 63	Harvard University	HSCI iPS Core	Laurence_Daheron@harvard.edu	RRID:CVCL_B198	66	M	HUES 62; HUES 64	European	HUES63_P15_140416	9	15	3	140314	140416	33.521	12.4974	34	7	0.974083
51	HUES 64	Harvard University	HSCI iPS Core	Laurence_Daheron@harvard.edu	RRID:CVCL_B199	67	M	HUES 62; HUES 63	European	HUES64_P14_131009	12	14	2	130926	131009	28.8128	11.0385	29	6	0.96614
52	HUES 65	Harvard University	HSCI iPS Core	Laurence_Daheron@harvard.edu	RRID:CVCL_B200	56	M		European	HUES65_P15_131027	11	15	4	130926	131027	34.0525	11.936	35	6	0.975469
53	HUES 66	Harvard University	HSCI iPS Core	Laurence_Daheron@harvard.edu	RRID:CVCL_B201	57	F		European	HUES66_P15_131015	12	15	3	130926	131015	27.3411	10.5388	27	6	0.963264
54	HUES 68	Harvard University	HSCI iPS Core	Laurence_Daheron@harvard.edu	RRID:CVCL_B203	176	F		European	HUES68_P27_131112	23	27	4	131012	131112	23.2889	8.63942	23	4	0.962786
55	HUES 69	Harvard University	HSCI iPS Core	Laurence_Daheron@harvard.edu	RRID:CVCL_B204	178	F		European	HUES69_P21_130922	18	21	4	130827	130922	27.2193	9.89077	27	5	0.96549
56	HUES 70	Harvard University	HSCI iPS Core	Laurence_Daheron@harvard.edu	RRID:CVCL_B206	177	F		European	HUES70_P27_131019	23	27	4	130926	131019	26.1093	10.2963	26	6	0.962203
57	HUES 71	Harvard University	Eggan Lab	eggan@mcb.harvard.edu	RRID:CVCL_W717	281	F	HUES 72; HUES 73	European	HUES71_P28_150210	25	28	3	150120	150210	28.9064	11.1754	29	6	0.966471
58	HUES 72	Harvard University	Eggan Lab	eggan@mcb.harvard.edu	RRID:CVCL_W718	282	F	HUES 71; HUES 73	European	HUES72_P20_150119	17	20	3	141228	150119	28.8327	10.7677	29	6	0.967389
59	HUES 73	Harvard University	Eggan Lab	eggan@mcb.harvard.edu	RRID:CVCL_W719	283	M	HUES 71; HUES 72	European	HUES73_P28_150210	25	28	3	150120	150210	27.7588	11.7927	28	7	0.95527
60	HUES 74	Harvard University	Eggan Lab	eggan@mcb.harvard.edu	RRID:CVCL_Y572	304	M		European	HUES74_P7_150201	3	7	4	141228	150201	25.7095	10.2065	26	6	0.955561
61	HUES 75	Harvard University	Eggan Lab	eggan@mcb.harvard.edu	RRID:CVCL_W720	280	F		European	HUES75_P7_150124	3	7	4	141228	150124	26.1438	9.99511	26	5	0.961113
62	I3 (TE03)	Technion R&D Foundation	Technion R&D foundation	jitsko@tx.technion.ac.il	RRID:CVCL_C376	204	F	I4 (TE04)	European	I3_P27_150210	24	27	3	150120	150210	27.2649	10.6626	28	6	0.961467
63	I4 (TE04)	Technion R&D Foundation	Technion R&D foundation	jitsko@tx.technion.ac.il	RRID:CVCL_C379	205	F	I3 (TE03)	European	I4_P29_150210	26	29	3	150120	150210	27.626	10.5988	28	6	0.964893
64	KCL019	King's College London	Dusko Ilic, King's College London	dusko.ilic@kcl.ac.uk	RRID:CVCL_A252	270	F		European	KCL019_P8_141010	n/a	8	n/a	n/a	141010	30.9917	11.5398	31	6	0.968518
65	KCL020	King's College London	Dusko Ilic, King's College London	dusko.ilic@kcl.ac.uk	RRID:CVCL_A253	271	M		European	KCL020_P30_111121	n/a	30	n/a	n/a	111121	28.9139	11.2606	29	6	0.96606
66	KCL022	King's College London	Dusko Ilic, King's College London	dusko.ilic@kcl.ac.uk	RRID:CVCL_A255	264	M		European	KCL022_P22_111209	n/a	22	n/a	n/a	111209	29.4637	11.7491	29	7	0.967085
67	KCL031	King's College London	Dusko Ilic, King's College London	dusko.ilic@kcl.ac.uk	RRID:CVCL_A264	263	M		European	KCL031_P17_120710	n/a	17	n/a	n/a	120710	26.8841	10.8632	27	6	0.960056
68	KCL032	King's College London	Dusko Ilic, King's College London	dusko.ilic@kcl.ac.uk	RRID:CVCL_A265	266	F	KCL033; KCL034	European	KCL032_P7_141015	n/a	7	n/a	n/a	141015	27.1006	10.0125	27	5	0.965857
69	KCL033	King's College London	Dusko Ilic, King's College London	dusko.ilic@kcl.ac.uk	RRID:CVCL_A266	267	F	KCL032; KCL034	European	KCL033_P17_120408	n/a	17	n/a	n/a	120408	26.9396	11.1049	26	6	0.962674
70	KCL034	King's College London	Dusko Ilic, King's College London	dusko.ilic@kcl.ac.uk	RRID:CVCL_A267	268	M	KCL032; KCL033	European	KCL034_P17_131020	n/a	17	n/a	n/a	131020	25.6621	10.0355	26	6	0.956692
71	KCL037	King's College London	Dusko Ilic, King's College London	dusko.ilic@kcl.ac.uk	RRID:CVCL_A270	269	M		European	KCL037_P7_141015	n/a	7	n/a	n/a	141015	29.8304	11.9501	30	7	0.966284
72	KCL038	King's College London	Dusko Ilic, King's College London	dusko.ilic@kcl.ac.uk	RRID:CVCL_A271	265	M		European	KCL038_P9_141015	n/a	9	n/a	n/a	141015	60.9135	20.3876	62	11	0.98348
73	KCL039	King's College London	Dusko Ilic, King's College London	dusko.ilic@kcl.ac.uk	RRID:CVCL_A272	274	M		European	KCL039_P8_141015	n/a	8	n/a	n/a	141015	28.7983	11.9752	28	7	0.962515
74	KCL040	King's College London	Dusko Ilic, King's College London	dusko.ilic@kcl.ac.uk	RRID:CVCL_A273	272	F		European	KCL040_P22_120905	n/a	22	n/a	n/a	120905	29.3779	12.412	29	7	0.96236
75	Man11	University of Manchester	Daniel Brison, Sue Kimber, Central Manchester University Hospitals NHS Foundation Trust	daniel.brison@manchester.ac.uk, sue.kimber@manchester.ac.uk	RRID:CVCL_L199	n/a	F	Man12	European	Man11_P27	n/a	27	n/a	n/a	unknown	26.6929	9.24979	27	5	0.968148
76	Man12	University of Manchester	Daniel Brison, Sue Kimber, Central Manchester University Hospitals NHS Foundation Trust	daniel.brison@manchester.ac.uk, sue.kimber@manchester.ac.uk	RRID:CVCL_L200	n/a	M	Man11	European	Man12_P24	n/a	24	n/a	n/a	unknown	27.666	10.912	28	6	0.962751
77	MEL-1	University of Queensland	StemCore, Stem Cells Ltd	n.thakar@uq.edu.au	RRID:CVCL_B863	139	M		European	Mel1_P20_150107	18	20	2	141229	150107	25.9604	10.2613	26	6	0.957628
78	MEL-2	University of Queensland	StemCore, Stem Cells Ltd	n.thakar@uq.edu.au	RRID:CVCL_B864	140	F		European	Mel2_P28_150121	25	28	3	141229	150121	26.5311	10.0511	27	5	0.963605
79	MEL-3	University of Queensland	StemCore, Stem Cells Ltd	n.thakar@uq.edu.au	RRID:CVCL_B865	141	F	MEL-4	European	Mel3_P38_150121	35	38	3	141229	150121	29.0549	11.5529	29	7	0.963206
80	MEL-4	University of Queensland	StemCore, Stem Cells Ltd	n.thakar@uq.edu.au	RRID:CVCL_B866	142	F	MEL-3	European	Mel4_P37_150119	34	37	3	141229	150119	28.2027	10.8786	28	6	0.965323
81	Shef 3-2	University of Sheffield	Centre for Stem Cell Biology	h.d.moore@shef.ac.uk	RRID:CVCL_BW72	77	M		European	Shef3-2_P13_140801	10	13	3	140711	140801	32.2629	11.9358	32	7	0.973477
82	Shef 6-1	University of Sheffield	Centre for Stem Cell Biology	h.d.moore@shef.ac.uk	RRID:CVCL_BW73	78	F		European	Shef6-1_P12_140725	9	12	3	140711	140725	49.6284	15.9882	50	8	0.97661
83	MasterShef 2	University of Sheffield	Centre for Stem Cell Biology	h.d.moore@shef.ac.uk	RRID:CVCL_BW75	n/a	F		European	MShef2_P18_111121	n/a	18	n/a	n/a	111121	28.3023	11.0319	28	6	0.966705
84	MasterShef 3	University of Sheffield	Centre for Stem Cell Biology	h.d.moore@shef.ac.uk	RRID:CVCL_BW76	n/a	F		European	MShef3_P10_140803	n/a	10	n/a	n/a	140803	30.1393	12.0778	30	7	0.964592
85	MasterShef 4	University of Sheffield	Centre for Stem Cell Biology	h.d.moore@shef.ac.uk	RRID:CVCL_BW77	n/a	M		European	MShef4_P35_130524	n/a	35	n/a	n/a	130524	30.2119	12.3119	30	7	0.968414
86	MasterShef 5	University of Sheffield	Centre for Stem Cell Biology	h.d.moore@shef.ac.uk	RRID:CVCL_BW78	n/a	M	MasterShef 8	European	MShef5_P8_140803	n/a	8	n/a	n/a	140803	24.8211	9.9235	25	6	0.952331	sample name swapped with MShef7_P13_14_0715
87	MasterShef 7	University of Sheffield	Centre for Stem Cell Biology	h.d.moore@shef.ac.uk	RRID:CVCL_BW80	n/a	M		European	MShef7_P13_140715	n/a	13	n/a	n/a	140715	30.1341	12.5579	30	7	0.964258	sample name swapped with MShef5_P8_14_0803
88	MasterShef 8	University of Sheffield	Centre for Stem Cell Biology	h.d.moore@shef.ac.uk	RRID:CVCL_BW81	n/a	M	MasterShef 5	European	MShef8_P14_140715	n/a	14	n/a	n/a	140715	29.3102	13.0923	29	8	0.954737
89	MasterShef 10	University of Sheffield	Centre for Stem Cell Biology	h.d.moore@shef.ac.uk	RRID:CVCL_BW82	n/a	M		European	Mshef10_P22	n/a	22	n/a	n/a	unknown	30.5907	10.9526	31	6	0.972639
90	MasterShef 11	University of Sheffield	Centre for Stem Cell Biology	h.d.moore@shef.ac.uk	RRID:CVCL_BW83	n/a	M		European	MShef11_P18_140715	n/a	18	n/a	n/a	140715	26.999	11.1545	27	6	0.95829
91	MasterShef 12	University of Sheffield	Centre for Stem Cell Biology	h.d.moore@shef.ac.uk	RRID:CVCL_BW84	n/a	F		European	MShef12_P16	n/a	16	n/a	n/a	unknown	30.9237	11.6771	31	6	0.971293
92	MasterShef 13	University of Sheffield	Centre for Stem Cell Biology	h.d.moore@shef.ac.uk	RRID:CVCL_BW85	n/a	M		European	MShef13_P16_140715	n/a	16	n/a	n/a	111121	26.4628	9.12259	27	5	0.970552
93	MasterShef 14	University of Sheffield	Centre for Stem Cell Biology	h.d.moore@shef.ac.uk	RRID:CVCL_BW86	n/a	F		European	MShef14_P13_130816	n/a	13	n/a	n/a	130816	30.4519	11.7654	30	6	0.970782
94	RUES1	The Rockefeller University	The Rockefeller University, Ali Brivanlou	gcroft@mail.rockefeller.edu	RRID:CVCL_B809	12	M		European	RUES1_P25_140730	22	25	3	140707	140730	33.097	12.4218	33	7	0.973505
95	RUES2	The Rockefeller University	The Rockefeller University, Ali Brivanlou	gcroft@mail.rockefeller.edu	RRID:CVCL_VM29	13	F		European	RUES2_P18_170730	12	18	6	140707	140730	30.8914	11.9311	31	7	0.969868
96	UCLA 1	University of California, Los Angeles	Steven Peckman	speckman@mednet.ucla.edu	RRID:CVCL_9951	58	F	UCLA 2; UCLA 3	European	UCLA1_P15_150817	13	15	2	150731	150817	32.0706	17.7944	30	13	0.938512
97	UCLA 2	University of California, Los Angeles	Steven Peckman	speckman@mednet.ucla.edu	RRID:CVCL_9953	59	M	UCLA 1; UCLA 3	European	UCLA2_P14_150817	12	14	2	150731	150817	46.4558	20.0708	43	12	0.982357
98	UCLA 3	University of California, Los Angeles	Steven Peckman	speckman@mednet.ucla.edu	RRID:CVCL_9954	60	F	UCLA 1; UCLA 2	European	UCLA3_P16_150817	14	16	2	150731	150817	35.9858	10.8975	36	5	0.974777
99	UCLA 4	University of California Los Angeles	Steven Peckman	speckman@mednet.ucla.edu	RRID:CVCL_9955	87	F		European admixed	UCLA4_P16_150819	14	16	2	150731	150819	32.598	13.6864	31	8	0.972717
100	UCLA 5	University of California Los Angeles	Steven Peckman	speckman@mednet.ucla.edu	RRID:CVCL_9956	88	F		European	UCLA5_P26_150819	24	26	2	150731	150819	35.9752	16.1029	34	8	0.974185
101	UCLA 6	University of California Los Angeles	Steven Peckman	speckman@mednet.ucla.edu	RRID:CVCL_9957	89	M		European	UCLA6_P20_150817	18	20	2	150731	150817	43.1271	12.8686	44	6	0.982831
102	UCLA 7	University of California, Los Angeles	Steven Peckman	speckman@mednet.ucla.edu	RRID:CVCL_9958	143	F		European	UCLA7_P21_150817	19	21	2	150731	150817	51.0415	16.9334	52	9	0.977812
103	UCLA 8	University of California, Los Angeles	Steven Peckman	speckman@mednet.ucla.edu	RRID:CVCL_9959	144	F	UCLA 9 (half-sibling)	European	UCLA8_P15_150817	13	15	2	150731	150817	35.9979	13.6354	35	7	0.974116
104	UCLA 9	University of California, Los Angeles	Steven Peckman	speckman@mednet.ucla.edu	RRID:CVCL_9960	145	F	UCLA 8 (half-sibling)	European	UCLA9_P16_150821	14	16	2	150731	150821	43.2728	16.8105	41	9	0.977618
105	UCLA 10	University of California, Los Angeles	Steven Peckman	speckman@mednet.ucla.edu	RRID:CVCL_9952	146	M	UCLA 12	European and American	UCLA10_P15_150817	13	15	2	150731	150817	33.4731	10.9083	34	5	0.977234
106	UCLA 11	University of California, Los Angeles	Steven Peckman	speckman@mednet.ucla.edu	RRID:CVCL_C941	185	M		European	UCLA11_P16_150821	13	16	3	150731	150821	51.72	28.8772	44	14	0.982822
107	UCLA 12	University of California, Los Angeles	Steven Peckman	speckman@mednet.ucla.edu	RRID:CVCL_C942	186	F	UCLA 10	European and American	UCLA12_P16_150819	14	16	2	150731	150819	48.3284	13.0399	49	6	0.977991
108	UCLA 13	University of California, Los Angeles	Steven Peckman	speckman@mednet.ucla.edu	RRID:CVCL_9958	293	M		European and some American	UCLA13_P16_150817	14	16	2	150731	150817	47.479	17.7093	48	11	0.980148
109	UCLA 14	University of California, Los Angeles	Steven Peckman	speckman@mednet.ucla.edu	RRID:CVCL_W014	294	F	UCLA 15; UCLA 16	European	UCLA14_P20_150817	18	20	2	150731	150817	44.7898	12.5361	45	6	0.977671
110	UCLA 15	University of California, Los Angeles	Steven Peckman	speckman@mednet.ucla.edu	RRID:CVCL_W015	295	F	UCLA 14; UCLA 16	European	UCLA15_P19_150823	16	19	3	150731	150823	45.3042	12.8025	46	6	0.976068
111	UCLA 16	University of California, Los Angeles	Steven Peckman	speckman@mednet.ucla.edu	RRID:CVCL_W016	296	F	UCLA 14; UCLA 15	European	UCLA16_P16_150817	14	16	2	150731	150817	48.243	17.4416	49	11	0.97585
112	UCLA 17	University of California, Los Angeles	Steven Peckman	speckman@mednet.ucla.edu	RRID:CVCL_W017	297	F		European	UCLA17_P18_150823	15	18	3	150731	150823	40.2651	11.8927	41	6	0.977212
113	UCLA 18	University of California, Los Angeles	Steven Peckman	speckman@mednet.ucla.edu	RRID:CVCL_W018	298	F		European	UCLA18_P26_150817	24	26	2	150731	150817	47.7887	22.3445	47	16	0.974151
114	UCSF4	University of California San Francisco	Susan Fisher	sfisher@cgl.ucsf.edu	RRID:CVCL_A022	44	F		European	UCSF4_P19_140613	16	19	3	140520	140613	28.793	9.98707	29	5	0.968439
115	UM4-6	University of Michigan	Gary D. Smith, University of Michigan	smithgd@med.umich.edu	RRID:CVCL_B840	147	M		European	UM4-6_P15_150116	13	15	2	141229	150116	31.7554	12.5568	32	7	0.968512
116	UM14-1	University of Michigan	Gary D. Smith/University of Michigan	smithgd@med.umich.edu	RRID:CVCL_B914	162	M		European	UM14-1_P26_150115	24	26	2	141229	150116	27.3292	10.8624	28	6	0.959811
117	UM22-2	University of Michigan	Gary D. Smith/University of Michigan	smithgd@med.umich.edu	RRID:CVCL_E087	209	F		European	UM22-2_P26_150107	24	26	2	141229	150107	28.3973	10.8448	29	6	0.964409
118	UM33-4	University of Michigan	Gary D. Smith / University of Michigan	smithgd@med.umich.edu	RRID:CVCL_R781	279	F		European	UM33-4_P25_150107	23	25	2	141229	150107	28.7523	10.6782	29	6	0.967324
119	UM77-2	University of Michigan	Gary D. Smith / University of Michigan	smithgd@med.umich.edu	RRID:CVCL_R783	278	F		European	UM77-2_P12_150107	11	13	2	141229	150107	30.0065	11.4135	30	6	0.966682
120	UM78-2	University of Michigan	Gary D. Smith / University of Michigan	smithgd@med.umich.edu	RRID:CVCL_X363	288	M		European	UM78-2_P13_150922	11	13	2	150731	150922	32.4356	14.9627	32	9	0.955845
121	UM121-7	University of Michigan	Gary D. Smith / University of Michigan	smithgd@med.umich.edu	RRID:CVCL_X367	291	M		European	UM121-7_P10_150925	8	10	2	150731	150925	44.9108	18.678	46	12	0.97594
122	WA01 (H1)	WiCell Research Institute	WiCell Research Institute	tludwig@wicell.org	RRID:CVCL_9771	43	M		European	WA01_P23_140528	21	23	2	140520	140528	29.3896	11.0932	30	6	0.965791
123	WA07 (H7)	WiCell Research Institute	WiCell Research Institute	tludwig@wicell.org	RRID:CVCL_9772	61	F	WA13 (H13); WA14 (H14)	European	WA7_P33_140529	31	33	2	140520	140529	32.1256	11.0785	32	6	0.97181
124	WA09 (H9)	WiCell Research Institute	WiCell Research Institute	tludwig@wicell.org	RRID:CVCL_9773	62	F		European	WA09_P25_140528	24	26	2	140520	140528	27.8777	10.3008	28	5	0.966293
125	WA13 (H13)	WiCell Research Institute	WiCell Research Institute	tludwig@wicell.org	RRID:CVCL_9774	63	M	WA07 (H7); WA14 (H14)	European	WA13_P33_140530	31	33	2	140520	140530	31.7713	12.3487	32	7	0.97077
126	WA14 (H14)	WiCell Research Institute	WiCell Research Institute	tludwig@wicell.org	RRID:CVCL_9775	64	M	WA07 (H7); WA13 (H13)	European	WA14_P21_131206	19	21	2	140520	131206	32.6574	12.5505	33	7	0.972016
127	WA15	WiCell Research Institute	WiCell Research Institute	tludwig@wicell.org	RRID:CVCL_9776	96	M		European	WA15_P31_140529	29	31	2	140520	140529	34.2312	12.5147	35	7	0.974649
128	WA17	WiCell Research Institute	WiCell Research Institute	tludwig@wicell.org	RRID:CVCL_9778	98	M		European	WA17_P12_140530	9	12	3	140520	140530	31.7591	12.0073	32	7	0.970898
129	WA18	WiCell Research Institute	WiCell Research Institute	tludwig@wicell.org	RRID:CVCL_9779	99	M		European	WA18_P9_140530	7	9	2	140520	140530	35.9533	13.0355	37	7	0.976325
130	WA19	WiCell Research Institute	WiCell Research Institute	tludwig@wicell.org	RRID:CVCL_978	100	M		European	WA19_P11_140529	9	11	2	140520	140529	33.8763	11.8279	35	6	0.975874
131	WA20	WiCell Research Institute	WiCell Research Institute	tludwig@wicell.org	RRID:CVCL_9781	101	F		European	WA20_P23_140613	21	23	2	140520	140613	31.8412	11.7301	32	6	0.968261
132	WA21	WiCell Research Institute	WiCell Research Institute	tludwig@wicell.org	RRID:CVCL_9782	102	M		European	WA21_P28_140528	26	28	2	140520	140528	27.5068	10.5039	28	6	0.964229
133	WA22	WiCell Research Institute	WiCell Research Institute	tludwig@wicell.org	RRID:CVCL_9783	103	F	WA23	European	WA22_P14_140530	12	14	2	140520	140530	31.6174	10.8538	32	5	0.971871
134	WA23	WiCell Research Institute	WiCell Research Institute	tludwig@wicell.org	RRID:CVCL_9784	104	M	WA22	European	WA23_P20_140606	18	20	2	140520	140606	30.5483	11.0978	31	6	0.971605
135	WA24	WiCell Research Institute	WiCell Research Institute	tludwig@wicell.org	RRID:CVCL_9785	105	M		European	WA24_P15_140528	13	15	2	140520	140528	28.2149	10.5368	29	6	0.966877
136	WA25	WiCell Research Institute	WiCell Research Institute	tludwig@wicell.org	RRID:CVCL_E080	196	F	WA26	European	WA25_P14_140606	12	14	2	140520	140606	26.8737	9.89963	27	5	0.965198
137	WA26	WiCell Research Institute	WiCell Research Institute	tludwig@wicell.org	RRID:CVCL_E081	197	F	WA25	European	WA26_P15_140606	13	15	2	140520	140606	24.0572	8.9004	24	5	0.961973
138	WA27	WiCell Research Institute	WiCell Research Institute	tludwig@wicell.org	RRID:CVCL_E082	198	F		European	WA27_P15_140613	13	15	2	140520	140613	31.9429	10.7495	32	5	0.97204
139	WIBR1	Whitehead Institute for Biomedical Research	Whitehead Institute for Biomedical Research/Maya Mitalipova	mitalipo@wi.mit.edu	RRID:CVCL_9765	74	F (cited M)		European	WIBR1_P34_140608	32	34	2	140527	140608	31.3641	10.9946	32	6	0.970528	cell line identity uncertain
140	WIBR2	Whitehead Institute for Biomedical Research	Whitehead Institute for Biomedical Research/Maya Mitalipova	mitalipo@wi.mit.edu	RRID:CVCL_9766	75	F		European	WIBR2_P33_140617	30	33	3	140527	140617	31.8786	11.0587	32	6	0.970689	cell line identity uncertain
141	WIBR3	Whitehead Institute for Biomedical Research	Whitehead Institute for Biomedical Research/Maya Mitalipova	mitalipo@wi.mit.edu	RRID:CVCL_9767	79	F		European	WIBR3_P23_140624	20	23	3	140527	140624	32.1863	10.9939	33	6	0.971873	cell line identity uncertain
142	WIBR5	Whitehead Institute for Biomedical Research	Whitehead Institute for Biomedical Research/Maya Mitalipova	mitalipo@wi.mit.edu	RRID:CVCL_9769	81	F		European	WIBR5_P13_140611	10	13	3	140527	140611	32.1511	11.4066	32	6	0.97142	cell line identity uncertain
143	WIBR6	Whitehead Institute for Biomedical Research	Whitehead Institute for Biomedical Research/Maya Mitalipova	mitalipo@wi.mit.edu	RRID:CVCL_9770	82	F (cited M)		European	WIBR6_P11_140617	8	11	3	140527	140617	34.679	12.1291	35	6	0.972244	cell line identity uncertain

## Sheet: B) ancestry_sex-chr_relatedness
Cell Line	SNPSEX	Sex calling	Sex call	Notes	EUR	AFR	NAT	EAS	SAS	Ancestry call	Number siblings	Sibling 1	IBS0	Kinship	Sibling 2	IBS0	Kinship
CHB04	1	0.7647	M		1.12012	-0.0162443	-0.02091	-0.0069	-0.076244	EUR
CHB05	2	-0.1009	F		-0.00901	-0.0126242	-0.01136	0.106895	0.926355	SAS
CHB06	2	-0.08488	F		0.94216	-0.0039643	-0.02717	0.004359	0.084335	EUR
CHB08	2	0.0423	F		1.12648	-0.0194134	-0.022	-0.015357	-0.06989	EUR
CHB09	1	0.851	M		1.14227	-0.0205781	-0.03164	-0.008683	-0.081593	EUR	1	CHB11_P25_140722	0.0019	0.2678
CHB10	1	0.8503	M		1.00447	-0.0044135	-0.02158	-0.002824	0.024091	EUR
CHB11	2	-0.05068	F		1.14236	-0.0224928	-0.02945	-0.011792	-0.078841	EUR	1	CHB9_P24_140728	0.0019	0.2678
CHB12	2	-0.01939	F		1.11962	-0.0211518	-0.01847	-0.015106	-0.065084	EUR
CSES02	2	-0.0998	F		1.12866	-0.0192557	-0.02864	-0.007542	-0.073427	EUR
CSES04	1	0.8434	M		0.93138	0.0011056	-0.01769	0.019377	0.065559	EUR
CSES06	2	-0.113	F		0.96235	0.044591	0.02393	-0.030691	-0.000285	EUR
CSES07	2	-0.052	F		0.5319	0.0318601	0.54264	-0.053364	-0.051954	EUR/NAT
CSES12	1	0.8867	M		0.01764	-0.0065275	0.00035	1.07592	-0.087093	EAS
CSES15	1	0.8603	M		0.92196	0.0131673	-0.01727	0.019153	0.062679	EUR
CSES25	2	0.01495	F		1.10597	-0.0196646	-0.01712	-0.033186	-0.036155	EUR
CT1	2	-0.05604	F		1.03876	-0.023279	-0.03654	0.013029	0.007684	EUR	1	CT2_P11_140622	0.003	0.257
CT2	2	-0.04204	F		1.05045	-0.025338	-0.04047	0.019894	-0.004897	EUR	1	CT1_P40_140809	0.003	0.257
CT3	2	0.01103	F		1.10655	-0.0140282	-0.02947	-0.010887	-0.05235	EUR
CT4	2	0.0008751	F		1.04886	-0.0113171	-0.01801	-0.0313	0.011618	EUR
Elf1	2	0.01956	F		1.14028	-0.0184338	-0.01484	-0.02242	-0.084744	EUR
ESI-017	2	0.001433	F		1.20185	-0.0092265	-0.05565	-0.021173	-0.115935	EUR	2	Genea2_P19_150119	0.0037	0.2058	Genea48_P8_150110	0.0031	0.2471
ESI-035	2	-0.05429	F		1.13304	-0.029809	-0.02238	-0.012317	-0.068711	EUR
ESI-049	1	0.8443	M		0.83454	0.0058068	-0.03284	-0.023033	0.215235	EUR
ESI-051	2	0.03873	F		1.15304	-0.0220161	-0.02536	-0.032818	-0.073016	EUR	1	ESI053_P28_140611	0.0026	0.2572
ESI-053	2	0.023	F		1.15932	-0.0231161	-0.0342	-0.019161	-0.08304	EUR	1	ESI051_P35_140610	0.0026	0.2572
GENEA002	1	0.8688	M		1.18745	-0.0080397	-0.04303	-0.035554	-0.100932	EUR	2	Genea48_P8_150110	0.0026	0.2628
GENEA015	1	0.8741	M		1.17175	-0.0215259	-0.04391	-0.009388	-0.097131	EUR	1	Genea16_P17_150104	0.0027	0.2713
GENEA016	2	0.07986	F		1.17542	-0.0154702	-0.04609	-0.006481	-0.107581	EUR	1	Genea15_P20_150110	0.0027	0.2713
GENEA042	2	-0.1257	F		0.79481	0.12084	-0.02995	-0.01002	0.124271	EUR admixed	1	Genea43_P12_150104	0.0021	0.2689
GENEA043	1	0.8732	M		0.78969	0.135896	-0.03087	-0.006953	0.112185	EUR admixed	1	Genea42_P19_150107	0.0021	0.2689
GENEA047	2	0.03847	F		1.11419	-0.0244975	-0.01739	-0.023622	-0.048838	EUR
GENEA048	1	0.8861	M		1.20454	-0.0098803	-0.05081	-0.032295	-0.111667	EUR	2	Genea2_P19_150119	0.0026	0.2628
GENEA052	1	0.8782	M		1.12689	-0.019097	-0.00567	-0.026694	-0.07557	EUR
GENEA057	2	0.03863	F		1.11915	-0.024688	-0.01475	-0.027626	-0.052239	EUR
HS1001	1	0.6101	M		1.13086	-0.0175257	-0.03021	-0.019874	-0.063371	EUR
HS346	2	-0.002804	F		1.13453	-0.0048616	-0.03308	-0.02469	-0.072023	EUR
HS401	1	0.8531	M		1.12972	-0.0113599	-0.02474	-0.019748	-0.073968	EUR
HS420	1	0.8533	M		1.08934	-0.0111327	-0.01028	-0.006905	-0.061081	EUR
HS975	2	0.03099	F		0.96404	-0.0147603	-0.02782	-0.049861	0.128304	EUR
HS980	2	-0.07027	F		0.52727	-0.0172713	0.00533	0.098694	0.385999	EUR admixed
HS983a	1	0.7654	M		1.08362	-0.006591	-0.01421	-0.013518	-0.049347	EUR
HS999	2	0.0232	F		1.11785	-0.0116022	-0.01619	-0.038335	-0.051809	EUR
HUES 42	1	0.8541	M		1.1001	-0.0047455	-0.02371	-0.017995	-0.053816	EUR
HUES 44	2	0.0727	F		1.13827	-0.0205238	-0.02303	-0.003225	-0.091688	EUR
HUES 45	2	-0.00818	F		1.10784	-0.024838	-0.03533	-0.009169	-0.038719	EUR
HUES 48	2	-0.1052	F		1.11596	-0.0220943	-0.02316	-0.017059	-0.053821	EUR
HUES 49	2	-0.02636	F		0.89242	0.0059074	-0.01672	0.034146	0.083923	EUR
HUES 53	1	0.8804	M		1.09941	-0.0223215	-0.02609	-0.016301	-0.03491	EUR
HUES 62	2	-0.02544	F		1.17759	0.0009091	-0.04288	-0.044215	-0.091495	EUR	2	HUES63_P15_140416	0.0035	0.2325	HUES64_P14_131009	0.0024	0.2653
HUES 63	1	0.8412	M		1.17508	-0.0003123	-0.04031	-0.034161	-0.100387	EUR	2	HUES62_P18_131007	0.0035	0.2325	HUES64_P14_131009	0.0033	0.2476
HUES 64	1	0.8953	M		1.17654	0.0015121	-0.04778	-0.03867	-0.091688	EUR	2	HUES62_P18_131007	0.0024	0.2653	HUES63_P15_140416	0.0033	0.2476
HUES 65	1	0.8484	M		1.05906	0.0139127	-0.0182	0.005982	-0.060992	EUR
HUES 66	2	0.04251	F		0.95954	-0.004972	-0.02826	0.007437	0.065969	EUR
HUES 68	2	0.04336	F		1.03419	0.0051783	-0.02139	-0.01837	0.000233	EUR
HUES 69	2	0.06861	F		1.12358	-0.0198549	-0.03536	-0.000728	-0.067846	EUR
HUES 70	2	0.06761	F		1.12854	-0.0212802	-0.02379	-0.033285	-0.05035	EUR
HUES 71	2	-0.07023	F		1.02488	-0.0378437	-0.05431	-0.016763	0.083701	EUR	2	HUES72_P20_150119	0.0032	0.2521	HUES73_P28_150210	0.0031	0.2472
HUES 72	2	-0.04595	F		1.02317	-0.0303375	-0.05188	-0.013415	0.072153	EUR	2	HUES71_P28_150210	0.0032	0.2521	HUES73_P28_150210	0.0036	0.232
HUES 73	1	0.87	M		1.00697	-0.0395219	-0.05198	-0.022921	0.107148	EUR	2	HUES71_P28_150210	0.0031	0.2472	HUES72_P20_150119	0.0036	0.232
HUES 74	1	0.8745	M		1.11556	-7.37e-05	-0.02355	-0.004259	-0.087856	EUR
HUES 75	2	0.07686	F		1.00066	-0.0102442	-0.02188	-0.016299	0.04756	EUR
I3 (TE03)	2	0.05463	F		0.94597	-0.012933	-0.03886	0.035189	0.070186	EUR	1	I4_P29_150210	0.0029	0.2702
I4 (TE04)	2	0.03778	F		0.95813	-0.015949	-0.04784	0.038405	0.066785	EUR	1	I3_P27_150210	0.0029	0.2702
KCL019	2	-0.0142	F		1.13294	-0.0177967	-0.02796	-0.015073	-0.072286	EUR
KCL020	1	0.8783	M		1.1422	-0.0130698	-0.02389	-0.020212	-0.085192	EUR
KCL022	1	0.8578	M		1.12405	-0.0140118	-0.02423	-0.022544	-0.063437	EUR
KCL031	1	0.8743	M		0.91837	-0.0114688	-0.02247	-0.028902	0.144253	EUR
KCL032	2	0.02125	F		1.2035	0.0249927	-0.04401	-0.06268	-0.121812	EUR	2	KCL033_P17_120408	0.0025	0.2665	KCL034_P17_131020	0.0025	0.2607
KCL033	2	0.01521	F		1.20654	0.021842	-0.0483	-0.060325	-0.119787	EUR	2	KCL032_P7_141015	0.0025	0.2665	KCL034_P17_131020	0.003	0.2603
KCL034	1	0.8921	M		1.19735	0.0221318	-0.04194	-0.068227	-0.109336	EUR	2	KCL032_P7_141015	0.0025	0.2607	KCL033_P17_120408	0.003	0.2603
KCL037	1	0.8618	M		1.13352	-0.0225004	-0.02605	-0.013069	-0.072075	EUR
KCL038	1	0.8181	M		1.13816	-0.0181439	-0.01924	-0.018362	-0.082577	EUR
KCL039	1	0.8679	M		1.12602	-0.0163003	-0.01947	-0.010622	-0.079809	EUR
KCL040	2	-0.02336	F		1.13404	-0.013951	-0.0149	-0.014523	-0.090827	EUR
Man11	2	-0.108	F		1.15973	-0.0244777	-0.03071	-0.009621	-0.095114	EUR	1	Man12_P24	0.003	0.2267
Man12	1	0.8802	M		1.16091	-0.0264109	-0.03348	-0.008528	-0.092692	EUR	1	Man11_P27	0.003	0.2267
MasterShef 10	1	0.8685	M		1.12322	-0.0200237	-0.02799	-0.024882	-0.050497	EUR
MasterShef 11	1	0.8731	M		1.13487	-0.0161145	-0.03488	-0.007814	-0.076249	EUR
MasterShef 12	2	0.04	F		1.14089	-0.0103457	-0.02519	-0.000999	-0.104556	EUR
MasterShef 13	1	0.8353	M		1.127	-0.0119352	-0.02211	-0.013015	-0.080107	EUR
MasterShef 14	2	-0.01013	F		1.15087	-0.0199304	-0.02023	-0.014127	-0.096758	EUR
MasterShef 2	2	0.009669	F		1.13371	-0.0226244	-0.02051	-0.034986	-0.055745	EUR
MasterShef 3	2	-0.01025	F		1.14526	-0.0178603	-0.02072	-0.006211	-0.100645	EUR
MasterShef 4	1	0.8427	M		1.13537	-0.0190386	-0.01736	-0.023633	-0.0755	EUR
MasterShef 5	1	0.8844	M		1.14318	-0.0152466	-0.01856	-0.017847	-0.091708	EUR	1	MShef8_P14_140715	0.0029	0.2593
MasterShef 7	1	0.8631	M		1.16977	-0.0167172	-0.02907	-0.013692	-0.110449	EUR
MasterShef 8	1	0.8726	M		1.1693	-0.0091693	-0.02474	-0.019509	-0.116044	EUR	1	MShef5_P8_14_0803	0.0029	0.2593
MEL-1	1	0.8703	M		1.13386	-0.0264703	-0.02572	-0.003957	-0.077897	EUR
MEL-2	2	0.04561	F		1.09505	-0.0154074	-0.02734	-0.023857	-0.028608	EUR
MEL-3	2	0.06639	F		1.17074	-0.0184861	-0.0331	0.008497	-0.127866	EUR	1	Mel4_P37_150119	0.003	0.2504
MEL-4	2	0.03808	F		1.16514	-0.0202201	-0.03199	0.018327	-0.131464	EUR	1	Mel3_P38_150121	0.003	0.2504
RUES1	1	0.8403	M		0.90935	0.0126951	-0.01523	0.019373	0.073501	EUR
RUES2	2	-0.0008999	F		1.10511	-0.0143301	-0.01368	-0.029058	-0.048159	EUR
Shef 3-2	1	0.8519	M		1.13812	-0.0125225	-0.01588	-0.030732	-0.07916	EUR
Shef 6-1	2	-0.04642	F		1.142	-0.0188722	-0.0198	-0.010547	-0.092967	EUR
UCLA 1	2	-0.1493	F		1.1629	-0.0752751	-0.0647	0.185955	-0.209732	EUR	2	UCLA2_P14_150817	0.0024	0.2652	UCLA3_P16_150817	0.0025	0.2724
UCLA 10	1	0.7652	M		0.63484	-0.0143061	0.60685	-0.114398	-0.11177	EUR/NAT	1	UCLA12_P16_150819	0.0044	0.2588
UCLA 11	1	0.6949	M		1.11633	-0.0105345	-0.02103	-0.034452	-0.050469	EUR
UCLA 12	2	-0.1872	F		0.60537	-0.0236695	0.64918	-0.113989	-0.115594	EUR/NAT	1	UCLA10_P15_150817	0.0044	0.2588
UCLA 13	1	0.6947	M		0.86089	0.011032	0.20521	-0.030723	-0.046131	EUR admixed
UCLA 14	2	-0.07834	F		1.18612	0.0018349	-0.06064	-0.005932	-0.121542	EUR	2	UCLA15_P19_150823	0.0028	0.2517	UCLA16_P16_150817	0.0023	0.2589
UCLA 15	2	-0.141	F		1.19324	0.0062186	-0.0649	-0.015971	-0.118754	EUR	2	UCLA14_P20_150817	0.0028	0.2517	UCLA15_P19_150823	0.0023	0.2754
UCLA 16	2	-0.1254	F		1.19084	0.0042684	-0.06104	-0.012928	-0.121291	EUR	2	UCLA14_P20_150817	0.0023	0.2589	UCLA16_P16_150817	0.0023	0.2754
UCLA 17	2	-0.1498	F		0.86314	0.0260914	-0.02466	0.011414	0.123703	EUR
UCLA 18	2	-0.127	F		1.1145	-0.0060151	-0.01308	-0.014387	-0.081145	EUR
UCLA 2	1	0.7571	M		1.14143	-0.0782835	-0.05995	0.184322	-0.188312	EUR	2	UCLA1_P15_150817	0.0024	0.2652	UCLA3_P16_150817	0.003	0.2571
UCLA 3	2	-0.1944	F		1.15069	-0.0754918	-0.0573	0.178909	-0.197608	EUR	2	UCLA1_P15_150817	0.0025	0.2724	UCLA2_P14_150817	0.003	0.2571
UCLA 4	2	-0.2147	F		0.74634	0.0045005	-0.01231	0.286336	-0.024961	EUR admixed
UCLA 5	2	-0.1936	F		1.07741	-0.0044318	-0.01755	-0.001495	-0.054168	EUR
UCLA 6	1	0.7537	M		1.11832	-0.0113396	-0.02535	-0.030951	-0.050838	EUR
UCLA 7	2	-0.1401	F		0.97758	-0.0103424	-0.01894	0.003509	0.047904	EUR
UCLA 8	2	-0.0866	F		1.12029	0.0080875	-0.0408	-0.005026	-0.082771	EUR	1	UCLA9_P16_150821	0.0061	0.1283
UCLA 9	2	-0.1503	F		1.10325	0.0023035	-0.02645	-0.014909	-0.064376	EUR	1	UCLA8_P15_150817	0.0061	0.1283
UCSF4	2	-0.03672	F		1.11945	-0.0171195	-0.01828	-0.00655	-0.077681	EUR
UM121-7	1	0.7289	M		1.09618	-0.0164581	-0.03018	-0.017598	-0.03217	EUR
UM14-1	1	0.8723	M		1.11721	-0.0162586	-0.02656	-0.007616	-0.066943	EUR
UM22-2	2	0.0187	F		1.09299	-0.0143146	-0.02933	-0.022903	-0.026592	EUR
UM33-4	2	-0.02364	F		1.10976	-0.0133264	-0.02283	-0.036299	-0.037429	EUR
UM4-6	1	0.8712	M		0.96783	0.002565	-0.01652	0.014084	0.031777	EUR
UM77-2	2	0.009614	F		1.04847	-0.0126545	-0.0121	-0.033473	0.009626	EUR
UM78-2	1	0.7689	M		0.9133	0.00084	-0.02367	0.031383	0.077828	EUR
WA01 (H1)	1	0.9007	M		1.11368	-0.0176296	-0.02759	-0.011792	-0.056832	EUR
WA07 (H7)	2	-0.02223	F		1.06982	-0.132934	-0.0766	0.305883	-0.167417	EUR	2	WA13_P33_140530	0.002	0.2845	WA14_P21_131206	0.0024	0.2743
WA09 (H9)	2	0.05918	F		0.88205	0.0302571	-0.01671	-0.004025	0.108162	EUR
WA13 (H13)	1	0.8388	M		1.06831	-0.125843	-0.07348	0.299759	-0.169967	EUR	2	WA7_P33_140529	0.002	0.2845	WA14_P21_131206	0.003	0.2589
WA14 (H14)	1	0.8451	M		1.05321	-0.128959	-0.06831	0.290937	-0.148076	EUR	2	WA7_P33_140529	0.0024	0.2743	WA13_P33_140530	0.003	0.2589
WA15	1	0.8462	M		1.13101	-0.0221886	-0.02379	-0.021407	-0.063797	EUR
WA17	1	0.8446	M		1.08792	-0.0138378	-0.02572	-0.019606	-0.028956	EUR
WA18	1	0.8335	M		1.13779	-0.0214442	-0.02713	-0.013197	-0.076191	EUR
WA19	1	0.8479	M		1.12731	-0.0223463	-0.02118	-0.02789	-0.056057	EUR
WA20	2	-0.1183	F		1.06545	-0.0114305	-0.02551	-0.021457	-0.007242	EUR
WA21	1	0.8628	M		1.10372	-0.0209589	-0.02228	-0.020698	-0.039948	EUR
WA22	2	-0.003922	F		1.04028	-0.0218976	-0.03419	0.023657	-0.008148	EUR	1	WA23_P20_140606	0.0031	0.2428
WA23	1	0.8725	M		1.0313	-0.0202083	-0.04054	0.027796	0.00133	EUR	1	WA22_P14_140530	0.0031	0.2428
WA24	1	0.8739	M		1.09159	-0.0214238	-0.01836	-0.035111	-0.016836	EUR
WA25	2	-0.02752	F		1.16708	-0.0186	-0.04117	-0.016116	-0.09139	EUR	1	WA26_P15_140606	0.0027	0.262
WA26	2	0.06332	F		1.15989	-0.0110731	-0.04602	-0.008101	-0.094902	EUR	1	WA25_P14_140606	0.0027	0.262
WA27	2	-0.01562	F		1.03619	-0.012784	-0.01307	-0.01051	2.3e-05	EUR
WIBR1	2	-0.002738	F	XY in original paper - received wrong cell line?	1.01529	0.0009605	-0.0176	-0.014629	0.015783	EUR
WIBR2	2	-0.09256	F		0.91451	0.0041463	-0.02943	0.012314	0.098143	EUR
WIBR3	2	-0.04398	F		1.08752	-0.0134809	-0.01663	-0.015381	-0.042185	EUR
WIBR5	2	-0.09237	F		1.1094	-0.0151706	-0.01252	-0.022133	-0.05971	EUR
WIBR6	2	0.002635	F	XY in original paper - received wrong cell line?	1.13515	-0.0172429	-0.01721	0.006136	-0.107048	EUR

## Sheet: C) summary_statistics
Sex	Number lines	% lines	binomial test,		*Number lines, omitting WIBR1, WIBR6	*% lines, omitting WIBR1, WIBR6	*binomial test, omitting WIBR1, WIBR6
Female*	83	0.58042			81	0.574468
Male*	60	0.41958	0.033		60	0.425532	0.046
Ancestry	Number lines	% lines
European	133	93
Mostly European	4	2.7
Half European	4	2.7
South Asian	1	0.7
East Asian	1	0.7
Relatedness
Institution	# of related hESC lines	Cell line names	Cell line names	Cell line names
Genea Biocells/BioTime, Inc.	3	ESI017_P31_140619	Genea2_P19_150119	Genea48_P8_150110
Harvard University	3	HUES62_P18_131007	HUES63_P15_140416	HUES64_P14_131009
Harvard University	3	HUES71_P28_150210	HUES72_P20_150119q	HUES73_P28_150210
King's College London	3	KCL032_P7_141015	KCL033_P17_120408	KCL034_P17_131020
WiCell Research Institute	3	WA7_P33_140529	WA13_P33_140530	WA14_P21_131206
University of California, Los Angeles	3	UCLA1_P15_150817	UCLA2_P14_150817	UCLA3_P16_150817
University of California, Los Angeles	3	UCLA14_P20_150817	UCLA15_P19_150823	UCLA16_P16_150817
Children's Hospital Corporation	2	CHB9_P24_140728	CHB11_P25_140722
BioTime, Inc.	2	ESI051_P35_140610	ESI053_P28_140611
Genea Biocells	2	Genea15_P20_150110	Genea16_P17_150104
Genea Biocells	2	Genea42_P19_150107	Genea43_P12_150104
Manchester University	2	Man11_P27	Man12_P24
University of Queensland	2	Mel3_P38_150121	Mel4_P37_150119
Technion R&D Foundation	2	I3_P27_150210	I4_P29_150210
University of Connecticut	2	CT1_P40_140809	CT2_P11_140622
WiCell Research Institute	2	WA22_P14_140530	WA23_P20_140606
WiCell Research Institute	2	WA25_P14_140606	WA26_P15_140606
University of California, Los Angeles	2	UCLA8_P15_150817	UCLA9_P16_150821
University of California, Los Angeles	2	UCLA10_P15_150817	UCLA12_P16_150819
University of Sheffield	2	MShef5_P8_14_0803	MShef8_P14_140715
Total	47

## Sheet: D) SNPs used for HLA genotyping
HLA	HLA-A*0101	rs1611635	rs10947088
HLA	HLA-A*0201	rs2844821	rs762324
HLA	HLA-A*0205	rs6906270
HLA	HLA-A*0206	rs3116820	rs6457109
HLA	HLA-A*0301	rs9380122	rs9259817
HLA	HLA-A*1101	rs29233
HLA	HLA-A*2301	rs3025623	rs2534825
HLA	HLA-A*2402	rs3893538	rs2523933
HLA	HLA-A*2403	rs362527	rs4071986
HLA	HLA-A*2501	rs3835309	rs3094121
HLA	HLA-A*2601	rs2301751	rs4678
HLA	HLA-A*2902	rs7453068	rs2844659
HLA	HLA-A*3001	rs11961013
HLA	HLA-A*3002	rs29243
HLA	HLA-A*3101	rs1061235
HLA	HLA-A*3201	rs1611578	rs3130244
HLA	HLA-A*6801	rs1610714	rs2571375
HLA	HLA-B*0702	rs2596438	rs805288
HLA	HLA-B*0801	rs6457374	rs2844535
HLA	HLA-B*1302	rs12191164
HLA	HLA-B*1401	rs12208550
HLA	HLA-B*1402	rs2524160	rs9368673
HLA	HLA-B*1501	rs3094117	rs3819294
HLA	HLA-B*1510	rs11969139
HLA	HLA-B*1801	rs3129996	rs2523589	rs2844575
HLA	HLA-B*2705	rs6919835
HLA	HLA-B*3501	rs2532934	rs3905495	rs2523685
HLA	HLA-B*3503	rs1264375	rs1058026	rs2857605
HLA	HLA-B*3701	rs2853931	rs7772218
HLA	HLA-B*3801	rs2734331	rs3129944
HLA	HLA-B*3905	rs3131382
HLA	HLA-B*3906	rs9468859	rs2844603
HLA	HLA-B*4001	rs4711240	rs1265110
HLA	HLA-B*4002	rs3819285
HLA	HLA-B*4101	rs2269708
HLA	HLA-B*4402	rs3130501	rs2769	rs2844533
HLA	HLA-B*4403	rs12526186	rs7747738
HLA	HLA-B*4404	rs2524180	rs7747738
HLA	HLA-B*4405	rs2516683	rs2844685
HLA	HLA-B*4901	rs2394985
HLA	HLA-B*5001	rs915653
HLA	HLA-B*5101	rs2516675	rs2844657	rs4947296
HLA	HLA-B*5201	rs2517424	rs12526820
HLA	HLA-B*5601	rs4122190
HLA	HLA-B*5701	rs2395029
HLA	HLA-B*5801	rs3130660	rs1063635
HLA	HLA-C*0102	rs9380234
HLA	HLA-C*0202	rs1265100	rs4122189
HLA	HLA-C*0303	rs1265100	rs7745906
HLA	HLA-C*0304	rs4713391	rs7745906	rs3130434
HLA	HLA-C*0401	rs9461684
HLA	HLA-C*0501	rs3130955	rs364415	rs4151665
HLA	HLA-C*0602	rs887466	rs4379333
HLA	HLA-C*0701	rs2524074	rs7382297
HLA	HLA-C*0702	rs3132572	rs2001181
HLA	HLA-C*0704	rs2524050	rs2256583
HLA	HLA-C*0802	rs2524048	rs2442719
HLA	HLA-C*1202	rs3869115	rs396960
HLA	HLA-C*1203	rs3130457	rs2248902
HLA	HLA-C*1402	rs2517439	rs2240061
HLA	HLA-C*1502	rs3764808	rs4379333
HLA	HLA-C*1601	rs7747738
HLA	HLA-C*1701	rs2269708
HLA	HLA-DQA*0101	rs6457614	rs1794265
HLA	HLA-DQA*0102	rs14004	rs6457594
HLA	HLA-DQA*0103	rs2273017	rs2157051
HLA	HLA-DQA*0201	rs7745002	rs2858333
HLA	HLA-DQA*0301	rs3129883	rs7745002	rs3844313
HLA	HLA-DQA*0401	rs7743506
HLA	HLA-DQA*0501	rs10485326	rs2040406
HLA	HLA-DQB*0201	rs4988889
HLA	HLA-DQB*0301	rs7744001	rs2856691
HLA	HLA-DQB*0302	rs7454108	rs2071876
HLA	HLA-DQB*0303	rs3834857	rs2395533
HLA	HLA-DQB*0305	rs9267532	rs707915
HLA	HLA-DQB*0402	rs7743506
HLA	HLA-DQB*0501	rs6457614
HLA	HLA-DQB*0502	rs1548306	rs5875391
HLA	HLA-DQB*0503	rs1794265
HLA	HLA-DQB*0601	rs2858880
HLA	HLA-DQB*0602	rs3135388
HLA	HLA-DQB*0603	rs2395150	rs3135461
HLA	HLA-DQB*0604	rs10573	rs7766854
HLA	HLA-DQB*0609	rs6901092
HLA	HLA-DRB*0101	rs4947332	rs6457614
HLA	HLA-DRB*0301	rs2040410
HLA	HLA-DRB*0401	rs6910071	rs3817964	rs660895
HLA	HLA-DRB*0402	rs3130071	rs416352
HLA	HLA-DRB*0403	rs7454108	rs206765	rs399604
HLA	HLA-DRB*0404	rs2736157	rs3115572	rs2395533
HLA	HLA-DRB*0405	rs1057149
HLA	HLA-DRB*0407	rs7774197	rs417812
HLA	HLA-DRB*0701	rs7745002	rs2647087	rs241398
HLA	HLA-DRB*0801	rs7743506
HLA	HLA-DRB*1001	rs4148871	rs2071538
HLA	HLA-DRB*1101	rs434841	rs1061172	rs5875439
HLA	HLA-DRB*1103	rs4639334	rs412735	rs210180
HLA	HLA-DRB*1104	rs4713607	rs12664430
HLA	HLA-DRB*1201	rs6901541	rs6916742
HLA	HLA-DRB*1301	rs2395173	rs2157051
