# Supplementary material for: Whole-genome analysis of human embryonic stem cells enables rational line selection based on genetic variation
Source: Cell Stem Cell. 2022 Mar 3;29(3):472–486.e7. doi: 10.1016/j.stem.2022.01.011 (PMC8900618; doi:10.1016/j.stem.2022.01.011)
Supplement: Table S2. Common genetic variants and polygenic risk scores (PRSs), related to Figure 3 — (A) Genotype at selected impactful SNPs for all cell lines except those from UCLA (redacted). (B) Principal components (PC) of SNPs carried by hESC lines and control samples used to compute and normalize PRS scores. Adjusting these scores beyond 12 principal components did not significantly change scores. (C) Adjusted hESC line PRS scores for the 18 highlighted and 14 additional traits. (D) Absolute deviation from the mean for each of the 18 highlighted traits, the total deviation across these traits, and the number of traits for which each cell line is an outlier. [file mmc3.xlsx]

## Sheet: A) Genotype_at_impactful_SNPs
	ABO	CCR5	APOE	APOE	TREM2
SAMPLE	rs8176719	rs333	rs429358	rs7412	rs75932628
CHB10_P24_140728	0/0	0/0	0/0	0/0	0/0
CHB11_P25_140722	0/0	0/0	0/0	0/0	0/0
CHB12_P23_140809	0/0	0/1	0/0	0/0	0/0
CHB4_P22_150729	0/0	0/0	0/0	0/1	0/0
CHB5_P25_140801	0/1	0/0	0/0	0/0	0/0
CHB6_P37_140722	0/0	0/0	0/0	0/0	0/0
CHB8_P26_140723	1/1	0/0	0/0	0/0	0/0
CHB9_P24_140728	0/1	0/0	0/0	0/0	0/0
CSES12_P14_140616	0/0	0/0	0/0	0/0	0/0
CSES15_P26_140611	1/1	0/0	0/1	0/0	0/0
CSES2_P18_140611	0/1	0/0	0/0	0/0	0/0
CSES25_P26_150119	0/0	0/1	0/0	0/1	0/0
CSES4_P27_140616	0/0	0/0	0/1	0/0	0/1
CSES6_P15_140809	0/0	0/0	0/0	0/0	0/0
CSES7_P14_140722	0/1	0/0	0/0	0/0	0/0
CT1_P40_140809	1/1	0/0	0/0	0/0	0/0
CT2_P11_140622	0/1	0/0	0/0	0/0	0/0
CT3_P17_140809	0/1	0/0	0/0	0/0	0/0
CT4_P15_140622	0/1	0/0	0/0	0/0	0/0
Elf1_P12_140624	0/0	1/1	0/1	0/0	0/0
ESI017_P31_140619	0/0	0/0	0/0	0/0	0/0
ESI035_P36_140617	1/1	0/0	0/1	0/0	0/0
ESI049_P33_140612	1/1	0/0	0/0	0/0	0/0
ESI051_P35_140610	0/1	0/1	0/1	0/0	0/0
ESI053_P28_140611	0/1	0/0	0/1	0/0	0/0
Genea15_P20_150110	1/1	0/0	0/1	0/0	0/0
Genea16_P17_150104	0/1	0/0	0/1	0/0	0/0
Genea2_P19_150119	0/1	0/0	0/0	0/0	0/0
Genea42_P19_150107	0/0	0/1	0/0	0/0	0/0
Genea43_P12_150104	0/0	0/0	0/0	0/0	0/0
Genea47_P10_150104	0/1	0/0	0/1	0/1	0/0
Genea48_P8_150110	0/1	0/0	0/0	0/0	0/0
Genea52_P11_150110	0/0	0/0	0/0	0/0	0/0
Genea57_P13_150110	0/0	0/0	0/0	0/0	0/0
HS1001_P14	0/1	0/0	0/1	0/0	0/0
HS346_P25_140704	1/1	0/0	0/1	0/1	0/0
HS401_P25_140619	0/1	0/0	0/0	0/1	0/0
HS420_P24_140623	0/1	0/0	0/0	0/0	0/0
HS975_P8	0/1	0/0	0/1	0/0	0/0
HS980_P8	1/1	0/0	0/0	0/0	0/0
HS983a_P7	0/1	0/0	0/0	0/0	0/0
HS999_P12	0/1	0/0	0/1	0/1	0/0
HUES42_P22_131008	1/1	0/0	0/0	0/0	0/0
HUES44_P16_131008	0/0	0/0	0/0	0/0	0/0
HUES45_P21_131206	0/0	0/1	0/0	0/0	0/0
HUES48_P23_150902	0/1	0/0	0/1	0/0	0/0
HUES49_P25_130903	0/1	0/1	0/0	0/0	0/0
HUES53_P16_131008	0/0	0/0	0/0	0/0	0/0
HUES62_P18_131007	0/1	0/0	0/0	0/1	0/0
HUES63_P15_140416	0/1	0/0	0/0	0/1	0/0
HUES64_P14_131009	0/1	0/0	0/0	0/1	0/0
HUES65_P15_131027	0/1	0/0	0/0	0/0	0/0
HUES66_P15_131015	1/1	0/0	0/0	0/0	0/0
HUES68_P27_131112	0/0	0/0	0/0	0/0	0/0
HUES69_P21_130922	0/0	0/0	0/1	0/1	0/0
HUES70_P27_131019	0/1	0/1	0/0	0/0	0/0
HUES71_P28_150210	0/0	0/0	0/0	0/0	0/0
HUES72_P20_150119	0/1	0/0	0/0	0/0	0/0
HUES73_P28_150210	0/1	0/0	0/0	0/0	0/0
HUES74_P7_150201	0/1	0/0	0/0	0/0	0/0
HUES75_P7_150124	1/1	0/0	0/1	0/0	0/0
I3_P27_150210	0/0	0/0	0/0	0/0	0/0
I4_P29_150210	0/0	0/0	0/0	0/1	0/0
KCL019_P8_141010	0/0	0/0	0/0	0/0	0/0
KCL020_P30_111121	0/1	0/0	0/0	0/0	0/0
KCL022_P22_111209	0/0	0/1	0/0	0/0	0/0
KCL031_P17_120710	0/1	0/0	0/1	0/0	0/0
KCL032_P7_141015	0/0	0/0	0/1	0/0	0/0
KCL033_P17_120408	0/0	0/0	0/1	0/0	0/0
KCL034_P17_131020	0/0	0/0	0/1	0/0	0/0
KCL037_P7_141015	0/1	0/0	0/0	0/0	0/0
KCL038_P9_141015	0/1	0/0	0/0	0/0	0/0
KCL039_P8_141015	0/1	0/0	0/1	0/0	0/0
KCL040_P22_120905	1/1	0/0	0/0	0/0	0/0
Man11_P27	0/0	0/0	0/0	0/0	0/0
Man12_P24	0/0	0/0	0/0	0/0	0/0
Mel1_P20_150107	0/0	0/0	0/0	0/0	0/0
Mel2_P28_150121	0/1	0/0	0/0	0/0	0/0
Mel3_P38_150121	0/0	0/0	0/1	0/0	0/0
Mel4_P37_150119	0/1	0/1	0/1	0/0	0/0
Mshef10_P22	0/1	0/0	0/0	0/0	0/0
MShef11_P18_140715	1/1	0/0	0/0	0/0	0/0
MShef12_P16	1/1	0/1	0/1	0/0	0/0
MShef13_P16_140715	0/0	0/0	0/0	0/0	0/0
MShef14_P13_130816	0/0	0/0	0/1	0/1	0/0
MShef2_P18_111121	0/1	0/0	1/1	0/0	0/0
MShef3_P10_140803	0/0	0/0	0/1	0/0	0/0
MShef4_P35_130524	0/0	0/0	0/1	0/0	0/0
MShef5_P8_140803	0/0	0/0	0/1	0/0	0/0
MShef7_P13_140715	0/0	0/0	0/0	0/0	0/0
MShef8_P14_140715	0/1	0/0	0/0	0/0	0/0
RUES1_P25_140730	0/0	0/0	0/1	0/0	0/0
RUES2_P18_170730	0/1	0/0	0/0	0/0	0/0
Shef3-2_P13_140801	0/0	0/1	0/0	0/0	0/0
Shef6-1_P12_140725	0/1	0/0	0/0	0/0	0/0
UCLA1_P15_150817	1/1	0/0	0/0	0/1	0/0
UCLA10_P15_150817	0/1	0/1	0/0	0/0	0/0
UCLA11_P16_150821	0/1	0/0	0/1	0/0	0/0
UCLA12_P16_150819	0/1	0/0	0/0	0/0	0/0
UCLA13_P16_150817	0/0	0/0	0/1	0/0	0/0
UCLA14_P20_150817	0/1	0/1	0/0	0/0	0/0
UCLA15_P19_150823	0/0	0/0	0/0	0/0	0/0
UCLA16_P16_150817	0/1	0/1	0/0	0/0	0/0
UCLA17_P18_150823	1/1	0/0	0/0	0/0	0/0
UCLA18_P26_150817	0/1	0/0	0/0	0/0	0/0
UCLA2_P14_150817	0/1	0/0	0/0	0/1	0/0
UCLA3_P16_150817	1/1	0/0	0/1	0/0	0/0
UCLA4_P16_150819	1/1	0/0	0/1	0/0	0/0
UCLA5_P26_150819	0/0	0/0	0/1	0/0	0/0
UCLA6_P20_150817	0/0	0/0	0/0	0/0	0/0
UCLA7_P21_150817	1/1	0/0	0/0	0/0	0/0
UCLA8_P15_150817	0/0	0/0	0/1	0/0	0/0
UCLA9_P16_150821	0/1	0/0	0/1	0/0	0/0
UCSF4_P19_140613	0/1	0/0	0/1	0/0	0/0
UM121-7_P10_150925	0/1	0/0	0/0	0/0	0/0
UM14-1_P26_150115	0/1	0/0	0/1	0/0	0/0
UM22-2_P26_150107	0/0	0/0	0/0	0/0	0/0
UM33-4_P25_150107	0/0	0/1	0/0	0/1	0/0
UM4-6_P15_150116	0/1	0/0	0/0	0/0	0/0
UM77-2_P12_150107	1/1	0/0	0/0	0/0	0/0
UM78-2_P13_150922	0/0	0/0	1/1	0/0	0/0
WA01_P23_140528	0/0	0/0	0/0	0/0	0/0
WA09_P25_140528	0/1	0/0	0/1	0/0	0/0
WA13_P33_140530	0/1	0/0	0/0	0/0	0/0
WA14_P21_131206	0/1	0/0	0/0	0/0	0/0
WA15_P31_140529	0/1	0/0	0/1	0/0	0/0
WA17_P12_140530	0/0	0/0	0/1	0/0	0/0
WA18_P9_140530	0/0	0/0	0/0	0/1	0/0
WA19_P11_140529	0/1	0/0	0/1	0/0	0/0
WA20_P23_140613	1/1	0/0	0/0	0/0	0/0
WA21_P28_140528	0/1	0/0	0/0	0/0	0/0
WA22_P14_140530	0/0	0/0	0/0	0/0	0/0
WA23_P20_140606	0/1	0/1	0/0	0/0	0/0
WA24_P15_140528	0/1	0/0	0/0	0/0	0/0
WA25_P14_140606	0/1	0/0	0/0	0/0	0/0
WA26_P15_140606	0/0	0/0	0/0	0/0	0/0
WA27_P15_140613	0/1	0/0	1/1	0/0	0/0
WA7_P33_140529	0/1	0/0	0/0	0/0	0/0
WIBR1_P34_140608	0/1	0/1	0/1	0/0	0/0
WIBR2_P33_140617	0/0	0/1	0/0	0/0	0/0
WIBR3_P23_140624	0/1	0/0	0/1	0/0	0/0
WIBR5_P13_140611	0/1	0/0	0/1	0/0	0/0
WIBR6_P11_140617	1/1	0/0	0/1	0/0	0/0
total het lines		18	46	16	1
total hom lines	22	1	3	0	0

## Sheet: B) PRS_hESC_control
FID	Cell line	POP	SEX	PC1	PC2	PC3	PC4	PC5	PC6	PC7	PC8	PC9	PC10	PC11	PC12	PC13	PC14	PC15	PC16	PC17	PC18	PC19	PC20	PGC_SCZ52_CNT_S1	PGC_SCZ52_CNT2_S1	PGC_SCZ52_SCORE_S1	PGC_SCZ52_CNT_S2	PGC_SCZ52_CNT2_S2	PGC_SCZ52_SCORE_S2	PGC_SCZ52_CNT_S3	PGC_SCZ52_CNT2_S3	PGC_SCZ52_SCORE_S3	PGC_SCZ52_CNT_S4	PGC_SCZ52_CNT2_S4	PGC_SCZ52_SCORE_S4	PGC_SCZ52_CNT_S5	PGC_SCZ52_CNT2_S5	PGC_SCZ52_SCORE_S5	PGC_SCZ52_CNT_S6	PGC_SCZ52_CNT2_S6	PGC_SCZ52_SCORE_S6	PGC_SCZ52_CNT_S7	PGC_SCZ52_CNT2_S7	PGC_SCZ52_SCORE_S7	PGC_SCZ52_CNT_S8	PGC_SCZ52_CNT2_S8	PGC_SCZ52_SCORE_S8	PGC_SCZ52_CNT_S9	PGC_SCZ52_CNT2_S9
0	CHB10_P24_140728	hESC	1	-3.01306	-2.62427	-0.189799	0.231985	-0.148922	0.00712361	0.0153987	0.0253939	-0.0238916	0.0181975	0.0242105	0.0300468	0.021627	-0.0245897	0.0216036	0.045731	-0.0168496	-0.0123573	0.00463599	0.0131914	142	67	-0.00607119	250	117	-0.005586	486	232	-0.00200541	1056	497	-0.00237719	2532	1180	-0.00121203	6776	3198	-0.000949495	49208	23598	-0.000547452	71086	33992	-0.00041174	102938	49078
0	CHB11_P25_140722	hESC	2	-3.35466	-2.69469	-0.145041	0.238627	0.030498	-0.000626767	0.0185947	0.0122532	-0.00958396	0.00762988	-0.0302017	-0.0917457	0.0144236	0.00134241	0.0349974	-0.00216511	0.0165842	0.012301	-0.0325471	0.0116165	142	68	-0.00117541	250	120	0.000465222	486	241	0.000510811	1056	505	-0.000182323	2532	1183	0.000463457	6776	3232	-0.000167197	49208	23623	-0.000245562	71086	34140	-0.000202104	102938	49376
0	CHB12_P23_140809	hESC	2	-3.15914	-2.66948	-0.15673	0.222159	0.0401746	-0.0300253	-0.00386416	-0.0254056	-0.000443607	0.0108316	-0.000492937	-0.0554633	0.0100682	0.00556499	0.0242565	-0.0200837	-0.00683072	0.0214792	-0.0133859	0.0197496	142	69	0.000925495	250	119	-0.00227393	486	242	0.00021145	1056	530	-0.0013633	2532	1229	-0.00020694	6776	3270	-0.00043658	49208	23683	-0.000297528	71086	34161	-0.000261	102938	49321
0	CHB4_P22_150729	hESC	1	-3.14598	-2.73977	-0.167071	0.27059	0.0607442	0.0029629	0.0174465	-0.0103208	-0.00840768	0.0116898	0.000588235	-0.0184399	0.0016493	0.0140693	-0.00358957	-0.0119935	0.0061466	0.0092952	-0.0319612	0.00483539	142	72	-0.00102245	250	119	-0.00324711	486	241	-0.000900343	1056	509	-0.000280213	2532	1178	7.58508e-05	6776	3201	-0.000381093	49208	23633	-0.000389124	71086	34046	-0.000298404	102938	49036
0	CHB5_P25_140801	hESC	2	-3.43444	1.18746	-0.673937	-1.044	0.0179829	-0.00504893	0.017813	0.0041841	-0.0191583	-0.00758694	-0.018379	-0.0133164	0.0248107	-0.0348976	0.00717604	0.022959	-0.0215319	0.0181583	-0.00501441	0.0224361	142	61	-0.00470876	250	96	-0.00241861	486	218	0.000754546	1056	481	-0.0007105	2532	1185	0.000772348	6776	3174	7.82871e-05	49208	23413	-5.71189e-05	71086	33795	-5.1443e-05	102938	48817
0	CHB6_P37_140722	hESC	2	-2.92727	-2.35375	-0.205091	0.177021	-0.207411	0.0375057	0.0392762	0.0507862	-0.00100985	0.0360291	0.024043	0.0313251	0.0225249	-0.0344365	0.0203108	0.0327115	-0.0719625	0.0510017	-0.00102453	-0.00500345	142	59	0.00155348	250	111	-0.0032644	486	236	-0.00249774	1056	502	-0.00245018	2532	1179	-0.00151586	6776	3170	-0.00107895	49208	23524	-0.000405477	71086	33987	-0.000329764	102938	49158
0	CHB8_P26_140723	hESC	2	-3.30151	-2.60943	-0.168309	0.298906	0.10343	-0.0295703	-0.00877733	0.0175618	-0.00655756	-0.00419409	-0.0352855	-0.0969988	-0.0128946	0.0253379	0.0114132	0.017537	0.00739713	0.03244	0.0319702	0.0327129	142	62	-0.00378674	250	114	-0.00423357	486	225	-0.00091059	1056	509	-0.00084165	2532	1183	-7.04972e-06	6776	3184	-0.000258126	49208	23427	-0.000353404	71086	33887	-0.000270552	102938	49100
0	CHB9_P24_140728	hESC	1	-3.43426	-2.70246	-0.150043	0.250695	0.0533931	0.00987107	0.0147251	0.00689608	-0.0098589	0.0165127	-0.0399172	-0.0909837	0.0202799	0.021215	0.0478046	-0.00284678	0.0253432	0.0230196	-0.0179819	0.00471801	142	75	-0.000800158	250	127	0.000664697	486	248	0.00184826	1056	509	0.000534067	2532	1187	0.000134326	6776	3173	-0.000104016	49208	23571	-0.000199659	71086	34087	-0.000167373	102938	49214
0	CSES12_P14_140616	hESC	1	-4.79653	5.54626	-0.397473	0.621645	-0.0212049	0.0482973	-0.00301405	-0.00497505	0.0243625	0.00602093	-0.0207523	-0.0441976	0.0484004	-0.00703681	0.0213828	0.00459791	-0.00603375	-0.000996996	0.00848688	0.00453184	142	63	-0.00143533	250	115	-0.00380161	486	229	-0.00162704	1056	511	-0.000559584	2532	1200	-6.98143e-05	6776	3220	-0.000475904	49208	23399	4.18715e-05	71086	33735	3.1788e-05	102938	48619
0	CSES15_P26_140611	hESC	1	-2.69809	-2.30575	-0.188805	0.176752	-0.288825	0.0448562	0.0694844	0.0589484	-0.0239696	0.0565973	0.053064	0.130299	0.0310732	-0.065841	0.0861509	0.0701202	-0.0753615	0.0564971	0.00670223	-0.0334318	142	62	0.0030113	250	110	-0.00081721	486	223	-0.000490643	1056	496	-7.03473e-05	2532	1176	0.00028492	6776	3214	-0.000427994	49208	23450	-0.000405438	71086	33821	-0.000328055	102938	48822
0	CSES25_P26_150119	hESC	2	-3.27418	-2.72017	-0.156597	0.271454	0.0908438	-0.0144691	0.0169212	-0.0417847	-0.022076	0.00149241	-0.0253534	-0.0675585	-0.00719628	0.0109333	0.0355684	-0.00860243	0.00116711	0.0384673	-0.00783113	0.0350669	142	66	-0.0036641	250	97	-0.0044212	486	211	-0.000235666	1056	491	-0.00110605	2532	1197	0.000115723	6776	3228	-0.000448573	49208	23378	-0.000342711	71086	33797	-0.00030483	102938	48832
0	CSES2_P18_140611	hESC	2	-3.13624	-2.6803	-0.173897	0.332681	0.0395006	-0.00848161	0.00279686	0.0132682	-0.00658156	0.00425584	-0.0281565	-0.0647053	-0.0354081	0.0156195	0.00248806	-0.0109702	-0.00228768	0.00831303	2.02606e-05	2.68709e-05	142	60	-0.00151962	250	112	-0.00445794	486	240	-0.00122665	1056	518	-0.00191607	2532	1200	-0.00153769	6776	3262	-0.00120957	49208	23635	-0.000642651	71086	34019	-0.000488644	102938	49145
0	CSES4_P27_140616	hESC	1	-2.9912	-2.27227	-0.225677	0.201711	-0.227951	0.0203224	0.0206995	0.0144701	-0.0259964	0.0374603	0.0212059	0.066977	0.0203434	-0.0373253	0.0698747	0.0415768	-0.0967805	0.0495309	0.0489496	-0.012279	142	67	0.00267464	250	113	0.00074643	486	235	0.00189833	1056	499	0.000111746	2532	1216	-0.00025091	6776	3233	-0.000206088	49208	23520	-0.000241773	71086	33987	-0.00023844	102938	49079
0	CSES6_P15_140809	hESC	2	-2.71765	-2.39369	-0.0899241	0.189571	-0.0748971	0.0157883	0.0157104	-0.00184053	-0.0303891	0.0352498	0.00386328	-0.0404339	-0.0125838	0.014319	0.00465208	-0.0139961	0.00742063	-0.00333808	0.00143266	0.0175469	142	73	0.00219797	250	122	1.00508e-05	486	246	0.0023591	1056	519	0.0013422	2532	1219	0.000691932	6776	3220	-0.000183544	49208	23378	-0.000271421	71086	33751	-0.000211904	102938	48923
0	CSES7_P14_140722	hESC	2	-3.52686	0.263054	1.38935	-0.166022	-0.0436893	-0.005947	0.0251982	0.0294401	-0.00371931	0.0215775	-0.0277031	-0.04241	0.0964135	-0.0678776	0.00526026	-0.00285711	0.017207	-0.000962246	-0.0135424	-0.00152893	142	65	-0.00231962	250	120	-0.00465026	486	238	-0.0015629	1056	523	-0.00151483	2532	1212	-0.000500077	6776	3211	-0.000592102	49208	23356	-0.000185234	71086	33730	-0.000186889	102938	48846
0	CT1_P40_140809	hESC	2	-3.10636	-2.5707	-0.212296	0.221146	-0.14691	0.000854594	0.0501539	0.0211311	-0.0175526	0.0193717	0.00707218	0.0329558	0.0207256	0.0256331	0.0315267	0.00548091	-0.0364631	-0.00588774	0.0351654	-0.0513168	142	73	-0.0020455	250	127	-0.00630178	486	254	-0.00132152	1056	530	-0.000570923	2532	1220	5.52219e-05	6776	3279	-0.000250337	49208	23569	-0.000272971	71086	33974	-0.000216794	102938	48889
0	CT2_P11_140622	hESC	2	-3.02643	-2.67457	-0.221999	0.253432	-0.142519	-0.0131487	0.062679	0.0249273	-0.0298632	0.0191195	0.0134156	0.0328517	0.00965064	0.0296485	0.0271724	-0.00452354	-0.0467988	-0.0113906	0.0503401	-0.0376333	142	69	-0.00121471	250	126	-0.00385719	486	237	9.33088e-05	1056	495	-0.000480406	2532	1167	-2.35734e-05	6776	3210	-0.000222513	49208	23500	-0.000307311	71086	33927	-0.000244201	102938	48902
0	CT3_P17_140809	hESC	2	-3.24059	-2.70689	-0.200028	0.275615	0.0561479	-0.00324712	0.0113189	0.0215474	-0.0239591	-0.0130723	0.0202557	-0.0582355	0.017452	0.0403066	-0.0192796	0.035955	-0.00242477	0.0410891	0.0188044	0.0244509	142	68	-0.00020438	250	124	-0.00322491	486	242	-0.000853188	1056	496	7.77293e-05	2532	1202	0.000247844	6776	3195	-0.000573679	49208	23425	-0.00051555	71086	33933	-0.000436543	102938	48904
0	CT4_P15_140622	hESC	2	-3.10131	-2.58325	-0.153231	0.199716	0.0062683	0.0283455	0.00602063	-0.00386267	0.00655652	0.0199263	0.0162883	-0.00626973	0.00249511	-0.0223752	-0.0183033	0.0101493	-0.00638018	0.0140387	-0.00533553	0.0107037	142	71	0.00345337	250	114	-0.000458504	486	237	0.000776155	1056	499	-1.21358e-05	2532	1195	0.000478604	6776	3181	-8.24163e-06	49208	23606	-9.13748e-05	71086	33958	-4.85555e-05	102938	49028
0	ESI017_P31_140619	hESC	2	-3.34507	-2.7133	-0.185639	0.335053	0.0799126	-0.0112167	0.000574084	0.013758	-0.0466213	0.0225198	-0.0330234	-0.158827	0.0154643	0.0251924	0.0349119	0.0423529	0.0254407	0.0154571	0.0121469	-0.0349189	142	70	0.00277809	250	117	-0.00096491	486	256	0.00035098	1056	518	-0.000529503	2532	1204	0.000213455	6776	3232	-0.000570948	49208	23565	-0.000409301	71086	34066	-0.000336202	102938	49093
0	ESI035_P36_140617	hESC	2	-3.43429	-2.75331	-0.136343	0.294491	0.0982321	0.00348887	-0.00663214	0.0199639	-0.0067017	0.00710621	-0.0335836	-0.0621227	0.0035809	0.0213697	0.00904358	-0.00530311	0.0036792	0.0107317	0.00424769	-0.00806857	142	68	-0.00344422	250	115	-0.00541592	486	245	-0.00243704	1056	520	-0.00195433	2532	1205	-0.000629676	6776	3233	-0.000352617	49208	23703	-0.000272044	71086	34165	-0.000216252	102938	49244
0	ESI049_P33_140612	hESC	1	-2.62425	-2.43505	-0.3817	0.0742858	-0.354368	0.0376769	0.0458401	0.0401465	-0.0200097	0.0347514	0.00947427	0.0774427	0.0142911	-0.0567652	0.0565924	0.0229828	-0.0296622	0.0133349	0.00329458	0.00244511	142	66	0.00210639	250	116	-0.00505309	486	242	0.000473272	1056	513	0.000251914	2532	1198	0.000301948	6776	3190	-0.000283928	49208	23424	-0.000213201	71086	33840	-0.000175305	102938	48904
0	ESI051_P35_140610	hESC	2	-3.25291	-2.77727	-0.146599	0.192361	0.0789065	-0.00544233	0.00934373	-0.00131251	-0.0147577	-0.00903754	-0.0428638	-0.0713889	-0.0117041	0.0159144	0.0564015	-0.0202314	0.0178079	0.024189	0.0310629	-0.00604182	142	68	-0.00117105	250	125	-0.00221317	486	257	-0.000900352	1056	516	-0.00103575	2532	1190	-4.3956e-05	6776	3197	-0.000122082	49208	23687	-0.000391462	71086	34161	-0.000340831	102938	49266
0	ESI053_P28_140611	hESC	2	-3.21145	-2.80235	-0.179438	0.253253	0.0862669	-0.00424826	0.0419877	0.00100074	-0.0370348	0.00622808	-0.0240771	-0.0610781	-0.0126346	0.0345039	0.0516741	-0.00617734	0.00922638	0.0239918	0.0288794	-0.00383656	142	79	-0.000652109	250	129	-0.00258404	486	257	-0.000433918	1056	525	-0.00134732	2532	1230	-0.0003168	6776	3225	-0.000399998	49208	23711	-0.000376428	71086	34173	-0.000326831	102938	49319
0	Elf1_P12_140624	hESC	2	-3.35572	-2.81284	-0.0839437	0.255298	0.0910204	-0.0112019	0.02685	0.00688096	0.0116441	0.00241296	-0.0112445	-0.0556735	0.00227501	0.0138067	-0.00679482	0.00846411	0.00861742	0.0195639	-0.0154228	-0.0169624	142	76	-0.00063175	250	122	-0.00144596	486	248	0.000895194	1056	511	4.2609e-05	2532	1201	0.000566625	6776	3261	-0.000304269	49208	23502	-0.000303666	71086	33982	-0.000231351	102938	49053
0	Genea15_P20_150110	hESC	1	-3.20324	-2.72542	-0.116813	0.25295	0.0824729	-0.0369248	5.8997e-05	0.0240305	0.0198757	0.0116851	-0.0282919	-0.0751619	-0.019688	0.0255628	-0.0124108	-0.0184149	-0.012088	0.0470324	-0.040628	0.0285791	142	66	-0.000616467	250	106	-0.0034809	486	235	0.000234143	1056	507	0.000223583	2532	1169	-0.00010019	6776	3185	-0.00024039	49208	23536	-0.000317524	71086	33986	-0.00023182	102938	49148
0	Genea16_P17_150104	hESC	2	-3.16986	-2.73097	-0.134295	0.280024	0.105826	-0.0235583	-0.00622448	0.0506085	0.0283896	0.00896941	-0.0246528	-0.0459318	-0.0189966	0.00291612	-0.0104856	-0.0094322	-0.00953115	0.0361759	-0.0499701	0.0420381	142	64	-0.00475297	250	109	-0.00565161	486	220	-0.00120482	1056	500	-0.00098979	2532	1169	-0.000398247	6776	3183	-0.000410085	49208	23466	-0.000371019	71086	33988	-0.000300633	102938	49125
0	Genea2_P19_150119	hESC	1	-3.39248	-2.67233	-0.155134	0.26966	0.0449212	-0.0083131	-0.0177794	0.0214904	-0.066311	0.0192191	-0.0435435	-0.148306	0.00763319	0.0287539	0.0443063	0.0248537	0.0105093	0.0261537	0.0150004	-0.0245726	142	68	-0.00221424	250	110	-0.00506808	486	234	-0.00302048	1056	501	-0.00273921	2532	1195	-0.000736782	6776	3202	-0.000928714	49208	23431	-0.000468511	71086	33913	-0.000341988	102938	49071
0	Genea42_P19_150107	hESC	2	-2.28817	-1.72694	-0.310353	0.00188395	0.0769567	-0.0332141	-0.0325055	0.0204418	-0.0302289	0.00790984	-0.0382563	-0.0426398	0.00500192	0.0139637	-0.0259724	-0.027703	0.0348951	0.0277153	-0.0445256	-0.00708322	142	71	-0.00385932	250	125	-0.00741282	486	255	-0.00413675	1056	509	-0.00295177	2532	1191	-0.00134618	6776	3231	-0.00106647	49208	23375	-0.000303255	71086	33732	-0.00025439	102938	48854
0	Genea43_P12_150104	hESC	1	-2.12197	-1.65959	-0.308663	0.0406794	0.0754687	-0.0230327	-0.0116422	0.0194506	-0.0363988	0.0251157	-0.0267991	-0.0309771	-0.00943287	-0.000215582	-0.0243926	-0.0267194	0.0211102	0.0255127	-0.0360963	0.00790263	142	67	-0.00289451	250	112	-0.0026153	486	235	-0.00164088	1056	486	-0.00205093	2532	1164	-0.000764297	6776	3183	-0.000553191	49208	23386	-0.000254364	71086	33862	-0.000198598	102938	48942
0	Genea47_P10_150104	hESC	2	-3.3529	-2.63357	-0.108671	0.230834	0.0351338	-0.00104115	0.00669669	0.00722576	-0.0262564	0.0330186	-0.00925132	-0.0568521	0.00278488	0.00928675	0.00774029	-0.0284497	-0.0195858	0.0204509	0.0189332	0.0146525	142	69	0.00402753	250	116	-6.32452e-05	486	239	0.00115169	1056	509	0.000198705	2532	1224	0.000924681	6776	3243	0.000148538	49208	23513	-0.000341539	71086	33848	-0.000267397	102938	48949
0	Genea48_P8_150110	hESC	1	-3.3928	-2.70295	-0.11316	0.300563	0.0850071	0.001233	-0.00782882	-0.00380572	-0.0665399	0.003829	-0.0374873	-0.151237	0.00790049	0.0402742	0.0488475	0.0245413	0.0200072	0.0216843	0.00943802	-0.0330618	142	65	0.00607592	250	109	0.00127674	486	226	0.00146763	1056	486	0.000291468	2532	1180	0.000856566	6776	3182	-0.000569374	49208	23366	-0.000352918	71086	33768	-0.000314047	102938	48736
0	Genea52_P11_150110	hESC	1	-3.17055	-2.80599	-0.0930698	0.29593	0.0557894	-0.0277956	0.00727094	-0.0340014	-0.0220975	0.0441099	0.00466818	-0.0576341	-0.00479742	0.0142316	0.00894327	-0.0237907	-0.0109443	0.0333559	-0.00107301	-0.0369955	142	69	0.00357718	250	122	-0.00207529	486	248	-0.00181046	1056	523	-0.00162586	2532	1208	-0.000821401	6776	3280	-0.000520735	49208	23434	-0.00038382	71086	33714	-0.000298378	102938	48856
0	Genea57_P13_150110	hESC	2	-3.44554	-2.74673	-0.108654	0.267755	0.0617455	-0.0187745	0.00702504	0.0121314	-0.00156169	-0.00111316	-0.0114326	-0.0555918	0.00117004	0.0300883	-0.0394493	0.0266067	-0.00911268	0.00927764	-0.0121824	0.000502667	142	65	-0.00136908	250	105	-0.00419441	486	224	-0.00250196	1056	485	-0.00196022	2532	1162	-0.000565801	6776	3186	-0.000615155	49208	23479	-0.000277655	71086	33945	-0.000233979	102938	49036
0	HS1001_P14	hESC	1	-3.15275	-2.62097	-0.189904	0.302148	0.137785	-0.0192598	0.00871211	0.0368571	0.00854831	0.00834867	-0.00314438	-0.0286007	-0.0159878	0.00178833	0.0298144	-0.00764983	0.00456632	0.0225028	-0.00765219	-0.0200999	142	62	-0.000416185	250	112	-0.00279914	486	231	-0.00160907	1056	502	-0.00144837	2532	1177	-0.000839759	6776	3190	-0.000546288	49208	23607	-0.000487843	71086	33966	-0.000384543	102938	49064
0	HS346_P25_140704	hESC	2	-3.18321	-2.69357	-0.194619	0.279102	0.162366	-0.0493981	0.0163386	-0.0207538	0.0140613	0.0263946	-0.0178183	-0.0239812	0.00100759	-0.0188157	0.00909504	-0.0252111	0.0243152	0.0202289	0.0234119	0.0302809	142	65	-0.00422181	250	110	-0.00602148	486	212	-0.00348232	1056	478	-0.0020365	2532	1165	-0.00103298	6776	3138	-0.000461139	49208	23710	-0.000445391	71086	34209	-0.000355015	102938	49282
0	HS401_P25_140619	hESC	1	-3.42667	-2.63571	-0.0453067	0.312609	0.184891	-0.00781366	0.00602927	0.00976895	0.000307335	0.0129336	-0.00419592	-0.0140438	0.0231309	0.0134833	-0.00454163	-0.00468257	0.0092515	0.024807	-0.000810755	0.032311	142	77	-0.00200006	250	125	0.000770035	486	249	0.00168303	1056	537	-0.000494339	2532	1241	0.000166399	6776	3310	-0.000410512	49208	23516	-0.000361112	71086	33921	-0.000300824	102938	49129
0	HS420_P24_140623	hESC	1	-3.42489	-2.41888	-0.150193	0.276725	0.160745	0.0100434	-0.00361999	-0.00350062	0.00659942	-0.0120678	0.0031111	0.0125797	0.0241964	-0.0456204	-0.000742838	-0.0218676	-0.0275192	-0.00454902	0.0216029	-0.0140234	142	75	-0.0041675	250	117	-0.00581263	486	243	-0.00435495	1056	504	-0.00233165	2532	1181	-0.000750457	6776	3241	-0.000712556	49208	23690	-0.000251042	71086	34152	-0.00022999	102938	49295
0	HS975_P8	hESC	2	-3.03073	-2.30382	-0.154061	0.165248	0.0893473	0.000908771	-0.00644969	-0.0249568	0.0166973	0.0110979	0.014317	0.0291258	-0.00534997	-0.0410189	0.0236635	0.0155037	-0.0313208	0.0337565	0.0489401	0.0163593	142	72	0.00127946	250	113	-0.00106405	486	231	-0.000401807	1056	499	-0.00114142	2532	1171	-0.00102498	6776	3218	-0.000367677	49208	23522	-0.000293449	71086	33928	-0.000260956	102938	48971
0	HS980_P8	hESC	2	-3.33438	-0.654595	-0.296246	-0.0981124	-0.0942925	0.0586114	0.0338487	0.0253337	-0.00334795	0.0376745	0.000888276	0.0394115	0.0290842	-0.0432639	0.0317404	0.0366569	-0.0154238	0.0149769	0.000451081	-0.00936782	142	67	-0.00205906	250	114	-0.0036968	486	227	0.000282817	1056	512	-0.000808535	2532	1187	0.000229176	6776	3188	-5.28317e-05	49208	23565	-0.000236202	71086	33940	-0.000189091	102938	49093
0	HS983a_P7	hESC	1	-3.34369	-2.48888	-0.0941603	0.268883	0.150174	-0.0298244	-0.00538242	-0.0151164	0.0147236	-0.0287034	-0.0287589	0.021285	0.0457511	-0.0200325	0.00476823	0.009651	0.00216168	0.0350794	-0.0183722	-0.00391287	142	62	0.000369106	250	120	-0.00535074	486	251	-0.00053444	1056	509	-0.000543712	2532	1201	-0.000101325	6776	3163	-0.000675044	49208	23428	-0.000371031	71086	33861	-0.000286652	102938	48936
0	HS999_P12	hESC	2	-3.25253	-2.66036	-0.169843	0.267843	0.19342	0.0156264	-0.0134369	0.0237786	-0.0149345	0.00238015	0.0015777	-0.00602382	0.00806674	-0.0417812	0.0113855	0.0181056	-0.00699223	0.0306718	0.00275983	0.0508993	142	67	0.00206694	250	118	0.000590796	486	238	0.00152338	1056	498	0.000196505	2532	1191	0.000278179	6776	3265	-0.000207302	49208	23453	-0.000415832	71086	34009	-0.000333072	102938	49236
0	HUES42_P22_131008	hESC	1	-3.28067	-2.77403	-0.225592	0.280702	0.0516984	0.00278035	0.0186402	0.00305687	-0.0073712	0.000310239	-0.0148045	-0.0630889	0.0193887	0.0109795	0.00101591	0.017052	-0.0110622	0.0425707	-0.0138186	0.0177875	142	65	0.00394776	250	109	0.00148393	486	221	0.00119779	1056	502	-0.00075014	2532	1184	-0.000309869	6776	3127	-0.000609202	49208	23541	-0.000419012	71086	33916	-0.000362821	102938	48910
0	HUES44_P16_131008	hESC	2	-3.19885	-2.71401	-0.161076	0.231484	0.0340686	0.000724999	0.00904443	0.0237226	0.027472	0.0263368	-0.0186639	-0.0533628	0.000325655	0.0258155	0.00582742	-0.00224166	0.00538038	0.0028276	0.0141864	0.0173021	142	60	-0.000317052	250	103	-0.00215809	486	224	-0.00142911	1056	496	-0.0012949	2532	1179	-0.000519906	6776	3187	-0.000753485	49208	23497	-0.000429435	71086	33954	-0.000319246	102938	49172
0	HUES45_P21_131206	hESC	2	-3.29703	-2.71842	-0.200106	0.269509	0.041653	0.00495055	0.0137924	-0.00793367	-0.0550648	0.0174539	0.00717426	-0.020208	-0.0306043	0.00121592	0.00340608	0.00635736	-0.00233415	0.00816863	0.00186199	-0.0128441	142	69	0.00358438	250	117	0.000697948	486	238	0.00227493	1056	522	0.000721439	2532	1192	0.00070736	6776	3241	4.21627e-05	49208	23527	-0.000247433	71086	33822	-0.000237734	102938	49045
0	HUES48_P23_150902	hESC	2	-3.28183	-2.56246	-0.164653	0.239753	0.0347862	-0.00441794	0.00128245	0.0130733	-0.00983127	0.0256564	0.00132998	-0.0411944	0.00367941	0.00490365	0.0106336	0.00739567	0.00619129	0.0146977	0.00450838	-0.00709463	142	64	0.00709004	250	123	0.00169318	486	230	0.00238596	1056	500	-3.36072e-05	2532	1175	-0.000260464	6776	3215	-0.000254845	49208	23569	-0.000320065	71086	33946	-0.000279627	102938	49198
0	HUES49_P25_130903	hESC	2	-2.90846	-2.26643	-0.284248	0.113312	-0.305208	0.0211324	0.0492709	0.0680889	-0.0188338	0.0651255	0.0106351	0.0925055	0.0397442	-0.0594369	0.0718586	0.0773464	-0.0992999	0.0789752	0.0418561	0.0259602	142	67	-0.000520986	250	111	-0.00314314	486	229	0.000758222	1056	500	-0.000362097	2532	1171	0.000401464	6776	3157	-0.000150552	49208	23372	-0.000292632	71086	33733	-0.000216527	102938	48793
0	HUES53_P16_131008	hESC	1	-3.11775	-2.73154	-0.171433	0.202033	-0.0104632	-0.0028469	-0.00796668	0.00268109	-0.0098938	-0.00899711	-0.0103619	-0.0451601	0.00905307	0.0155871	0.0122608	-0.0053648	0.0138749	0.00276659	0.00369358	-0.00410544	142	47	0.00104026	250	101	-0.00161878	486	221	0.00051145	1056	473	-0.000369234	2532	1178	-0.000414914	6776	3208	-0.000602575	49208	23427	-0.000454828	71086	33801	-0.000400923	102938	48896
0	HUES62_P18_131007	hESC	2	-3.27641	-2.82645	-0.13009	0.299052	0.129038	-0.0225878	-0.0315631	0.0601084	-0.00924718	0.00184461	-0.020691	-0.0956232	-0.0081697	0.0487893	0.0640108	0.0117073	0.0298502	0.000265101	-0.0277799	0.00749931	142	58	-0.00208726	250	110	-0.00240587	486	231	-4.14027e-05	1056	502	0.000122093	2532	1177	0.000844909	6776	3201	0.000132286	49208	23480	-0.000183787	71086	34021	-0.000176033	102938	49055
0	HUES63_P15_140416	hESC	1	-3.3487	-2.80499	-0.146394	0.272936	0.11445	-0.0272515	-0.0361036	0.0302061	-0.00547383	0.0191797	-0.0220084	-0.105766	-0.00241259	0.0367825	0.0693833	0.0264072	0.0408675	0.0118781	-0.0377876	0.0123978	142	66	-0.00414312	250	118	-0.00453367	486	223	-0.00170078	1056	486	-0.00042042	2532	1159	8.23253e-05	6776	3202	-0.000488847	49208	23369	-0.000392968	71086	33835	-0.000327923	102938	48941
0	HUES64_P14_131009	hESC	1	-3.28634	-2.79091	-0.185571	0.294875	0.143533	-0.0230015	-0.0231769	0.0341281	-0.0379613	0.0100067	-0.023142	-0.0973237	-0.0188437	0.0441199	0.0795243	0.019563	0.0320352	0.000866667	-0.0262739	-0.00931773	142	65	-0.00154803	250	116	-0.00292324	486	231	-0.00083738	1056	508	-0.000338109	2532	1190	0.000575876	6776	3213	5.01924e-06	49208	23406	-0.000241343	71086	33952	-0.000189118	102938	49050
0	HUES65_P15_131027	hESC	1	-2.91692	-2.62007	-0.212666	0.244761	-0.0962223	-0.00346201	-0.0150376	0.0158986	0.00280352	0.00647857	0.00412886	-0.0211118	-0.00900755	-0.0125735	-0.00543506	-0.00919615	0.00195544	-0.00640873	-0.0358654	-0.0147629	142	69	-0.00175911	250	120	-0.0034363	486	232	-0.0015595	1056	522	-0.00183718	2532	1206	-0.000543565	6776	3232	-0.00052802	49208	23532	-0.000430356	71086	33891	-0.000345214	102938	48995
0	HUES66_P15_131015	hESC	2	-2.89428	-2.48293	-0.25366	0.204327	-0.210694	0.0389474	0.0351133	0.0420739	-0.025836	0.0223507	-0.00200686	0.0608945	0.04659	-0.0619305	0.0539792	0.0451304	-0.0713154	0.0491668	0.0429479	-9.34473e-05	142	68	-0.00503299	250	121	-0.00474395	486	234	-0.001013	1056	498	-0.00176994	2532	1165	-0.00119512	6776	3167	-0.000762656	49208	23483	-0.000327438	71086	33816	-0.000274539	102938	48819
0	HUES68_P27_131112	hESC	2	-3.06006	-2.52772	-0.209289	0.230697	0.0303826	-0.0166007	0.00344921	0.00578778	0.00121569	0.0230323	-0.000103884	0.00833138	0.0253535	-0.0255362	0.0302273	0.00587121	-0.0067378	0.00822137	0.0195375	0.0272193	142	68	0.0031331	250	116	0.000108839	486	220	0.000879303	1056	480	-0.000535224	2532	1177	0.000365737	6776	3107	-9.67679e-05	49208	23203	-0.000392611	71086	33571	-0.000309902	102938	48749
0	HUES69_P21_130922	hESC	2	-3.20151	-2.63188	-0.209995	0.290738	0.0882483	-0.0102929	0.0170122	0.0165156	0.00276399	0.0129071	-0.0018096	-0.0631126	-0.00618645	0.0230265	0.0174878	0.00958101	0.0160622	0.0103345	-0.0232936	0.00177168	142	66	0.000249203	250	117	-0.00295117	486	229	-0.001862	1056	502	-0.000507644	2532	1206	0.000459364	6776	3227	4.38008e-05	49208	23522	-0.000368788	71086	33934	-0.000327963	102938	49077
0	HUES70_P27_131019	hESC	2	-3.16102	-2.77959	-0.125141	0.23576	0.0468826	-0.0104998	-0.00391826	-0.00563113	-0.00869747	0.00884382	-0.0236181	-0.0713671	-0.00497623	0.0227874	0.00233675	0.00799326	0.0414151	0.017829	0.00258419	0.000842682	142	67	0.00144764	250	121	-0.00139769	486	239	-0.00111274	1056	508	-0.000875717	2532	1209	-0.000304984	6776	3219	-0.000521458	49208	23557	-0.000484591	71086	33929	-0.000378902	102938	49120
0	HUES71_P28_150210	hESC	2	-3.03329	-2.5521	-0.256646	0.12686	-0.0652178	0.0416438	0.0743765	0.0253547	-0.0145307	0.0236164	0.0157482	0.0282821	0.0671747	-0.0254649	0.0252187	0.0679869	-0.044307	0.193226	-0.0292726	-0.0303892	142	58	-0.00134443	250	106	-0.00288764	486	222	0.000639187	1056	474	0.000561795	2532	1161	0.00042626	6776	3175	-0.000328368	49208	23426	-0.000308297	71086	33750	-0.000229696	102938	48955
0	HUES72_P20_150119	hESC	2	-3.0465	-2.65869	-0.244071	0.136162	-0.0591289	0.0190859	0.0673752	0.0298772	-0.0289755	0.0274632	0.0120663	0.0187567	0.0532262	-0.0416285	0.0263952	0.0816315	-0.0320597	0.180497	-0.038553	-0.0212483	142	63	-0.00154226	250	114	-0.00283804	486	226	-0.0018674	1056	502	-0.00136661	2532	1168	-0.00031545	6776	3185	-0.000781456	49208	23484	-0.000484675	71086	33835	-0.000362532	102938	48886
0	HUES73_P28_150210	hESC	1	-3.0552	-2.58063	-0.24771	0.15285	-0.066863	0.0449223	0.0777174	0.029302	-0.0133281	0.0170473	-0.00411436	0.0211421	0.0669543	-0.0315775	0.031079	0.0639667	-0.0394512	0.183968	-0.030596	-0.0293285	142	67	-0.000940826	250	119	-0.00167599	486	234	-0.00167419	1056	494	-0.00107467	2532	1169	-0.000175812	6776	3145	-0.000420996	49208	23404	-0.00028594	71086	33774	-0.000198874	102938	48893
0	HUES74_P7_150201	hESC	1	-3.15692	-2.75547	-0.10467	0.205565	0.0441808	-0.00419845	0.000522368	0.0144634	-0.0212318	0.00284928	-0.0341081	-0.0665124	0.0155679	0.0134257	0.00582774	0.0144407	0.0101694	0.0140088	0.0184917	-0.00158922	142	68	-0.00110762	250	118	-0.00513916	486	244	-0.00181773	1056	529	-0.00144014	2532	1194	-0.00052446	6776	3218	-0.000825578	49208	23482	-0.000452831	71086	33937	-0.000369021	102938	49096
0	HUES75_P7_150124	hESC	2	-3.09952	-2.52821	-0.203994	0.170991	-0.0377608	0.000621009	0.013324	0.0137143	-0.0379641	0.043756	0.0026137	-0.0128567	-0.0136749	-0.00660257	0.0245604	0.0357225	-0.0143354	0.0168213	0.0262876	-0.00430504	142	72	-0.00219445	250	122	-0.00476326	486	241	-0.00201744	1056	512	-0.00171443	2532	1179	-0.000421708	6776	3204	-0.00086626	49208	23612	-0.00043976	71086	33975	-0.000339938	102938	49094
0	I3_P27_150210	hESC	2	-2.60827	-2.34928	-0.209181	0.102169	-0.291077	0.0544283	0.0479156	0.0307188	-0.0216123	0.0501574	0.0113374	0.122867	0.0586462	-0.104712	0.123303	0.108573	-0.12995	0.0944307	0.0721048	-0.00777169	142	62	0.00591986	250	107	0.00182887	486	224	0.00237522	1056	491	-0.000343774	2532	1144	0.000293406	6776	3177	-0.000446066	49208	23447	-0.000410017	71086	33854	-0.00032983	102938	48908
0	I4_P29_150210	hESC	2	-2.59096	-2.46602	-0.301394	0.10873	-0.298942	0.0689596	0.0369166	0.0326764	-0.00750637	0.0554101	0.00797616	0.108831	0.0710941	-0.0919958	0.122975	0.0986261	-0.135359	0.0972988	0.0674902	-0.00696136	142	66	0.000979038	250	114	-0.000712663	486	232	-0.000414266	1056	492	-0.0020038	2532	1159	-0.000892741	6776	3213	-0.000604422	49208	23420	-0.00041214	71086	33876	-0.00033881	102938	48915
0	KCL019_P8_141010	hESC	2	-3.23138	-2.7576	-0.130257	0.300216	0.0845568	-0.0232765	-0.00345789	-0.0041596	-0.0117615	0.0190925	-0.0205336	-0.0670337	-0.00455141	0.0194013	0.00058707	0.0129578	0.0206366	-0.00298053	0.0160865	-0.000837119	142	68	-0.00233468	250	118	-0.00476362	486	240	-0.00331733	1056	515	-0.0023879	2532	1219	-0.00143694	6776	3245	-0.00118883	49208	23625	-0.000665089	71086	34130	-0.000535514	102938	49240
0	KCL020_P30_111121	hESC	1	-3.21235	-2.80844	-0.0712866	0.260674	0.131643	-0.00903738	-0.0166098	0.0319436	-0.0175256	0.0137244	-0.0128041	-0.0501734	-0.0144816	0.0405955	0.0264039	-0.00405882	-0.00259442	0.0430497	0.00410515	0.0370349	142	68	-0.0024277	250	113	-0.0022434	486	248	-0.000857357	1056	506	-0.00133854	2532	1200	-0.00041917	6776	3237	-0.000862456	49208	23579	-0.000498109	71086	33959	-0.000391998	102938	48985
0	KCL022_P22_111209	hESC	1	-3.23808	-2.76101	-0.194066	0.263682	0.0887599	-0.000325821	-0.00307551	-0.00125714	0.0116492	-0.00786657	-0.0491716	-0.0858475	-0.00515979	0.036406	-0.000992717	-0.0251339	0.00928282	0.0085921	0.00306156	-0.00478674	142	67	0.00363242	250	114	0.000151224	486	227	-0.000571291	1056	497	-8.34503e-05	2532	1168	-0.000499682	6776	3170	-0.000929258	49208	23514	-0.000518925	71086	33927	-0.000408446	102938	49011
0	KCL031_P17_120710	hESC	1	-3.07283	-2.33821	-0.261963	0.131837	-0.1478	0.00376838	0.0290271	-0.00488473	0.00896196	0.0275335	0.00356682	0.0234112	0.000634355	-0.0339912	0.0400157	0.0342191	-0.00434887	-0.000891138	0.0122083	0.0160511	142	72	0.0022804	250	121	-0.00218752	486	244	0.000890685	1056	507	-0.000725936	2532	1198	-0.000521324	6776	3191	-0.000504413	49208	23505	-0.000310411	71086	33852	-0.000232431	102938	48835
0	KCL032_P7_141015	hESC	2	-3.18186	-2.67703	-0.134511	0.276986	0.10437	-0.0133017	0.030937	0.0166648	-0.0285497	0.0217066	-0.0141768	-0.106465	0.00830369	-0.00253257	-0.0198207	0.00897086	0.0238341	0.072682	0.0262034	-0.0824203	142	59	-0.00586139	250	120	-0.00565882	486	247	-0.00205277	1056	519	-0.00129018	2532	1232	-6.77411e-05	6776	3232	-0.000385338	49208	23438	-0.000309246	71086	33837	-0.00022987	102938	48891
0	KCL033_P17_120408	hESC	2	-3.11502	-2.73352	-0.163915	0.316509	0.0789101	-0.0146136	0.0379154	-0.00723963	-0.0275642	0.0214153	-0.0137971	-0.117163	-0.00293678	0.0146341	-0.0345684	0.0124929	0.017302	0.0830474	0.0368301	-0.0874029	142	66	-0.00362269	250	126	-0.00524085	486	243	-0.00135425	1056	521	-0.00100158	2532	1227	0.000365427	6776	3229	9.56421e-05	49208	23592	-0.000288353	71086	33927	-0.000230804	102938	48984
0	KCL034_P17_131020	hESC	1	-3.22602	-2.70094	-0.13976	0.284204	0.106908	-0.00119387	0.0389477	-0.0107976	-0.022875	0.0139106	-0.0190893	-0.0986098	0.00947062	-0.00907634	-0.0327634	-0.00729077	0.0217282	0.070733	0.0359434	-0.0821974	142	69	-0.00364602	250	124	-0.00611809	486	244	-0.00284524	1056	519	-0.00288363	2532	1227	-0.00109276	6776	3247	-0.000803045	49208	23494	-0.000515138	71086	34013	-0.000386978	102938	49114
0	KCL037_P7_141015	hESC	1	-3.30972	-2.72391	-0.165687	0.270251	0.0738533	-0.00166881	-0.0136948	0.009182	0.0112679	-0.00754531	-0.0240188	-0.075209	0.00468172	0.000176699	0.00897267	-0.01064	-0.0226455	0.0093854	-0.0132179	0.0437812	142	56	-0.0020382	250	110	-0.00715327	486	224	-0.00257891	1056	491	-0.00228668	2532	1178	-0.000622224	6776	3219	-0.000100919	49208	23521	-0.000290027	71086	33942	-0.000239376	102938	49010
0	KCL038_P9_141015	hESC	1	-3.36851	-2.68022	-0.193123	0.289621	0.102345	-0.0352367	0.00553523	-0.0109902	-0.0101516	0.0195541	-0.00150268	-0.0378822	-0.0181233	0.00110794	-0.00127441	0.00382819	-0.00703397	0.00651577	0.0152205	0.0246806	142	68	-0.00263054	250	116	-0.00365414	486	236	-0.00175223	1056	508	-0.0017741	2532	1228	-0.000742974	6776	3303	-0.000461531	49208	23510	-0.000417692	71086	33973	-0.000290857	102938	49069
0	KCL039_P8_141015	hESC	1	-3.23423	-2.76517	-0.161509	0.298225	0.0941062	-0.000266461	-0.00247303	-0.0264979	0.000555789	0.00807509	-0.0132808	-0.0643735	0.0164909	-0.0113778	0.0176866	0.00404129	-0.0131403	0.00417603	0.0227719	0.0281691	142	68	0.00402192	250	115	0.00198094	486	227	0.00232627	1056	495	0.000713766	2532	1183	0.000904726	6776	3210	3.75196e-05	49208	23474	-0.000242854	71086	33846	-0.000208623	102938	48960
0	KCL040_P22_120905	hESC	2	-3.28089	-2.78837	-0.164485	0.260565	0.0778136	-0.00030208	-0.0170387	-0.0103435	-0.00318992	0.0358385	0.0107579	-0.0593321	0.0178989	0.0236229	0.0163729	0.00171679	0.0202991	0.0214861	-0.00103358	-0.00409126	142	60	-0.00265006	250	104	-0.00200329	486	224	-0.000593491	1056	472	-0.000826614	2532	1160	0.000139031	6776	3137	-0.000479904	49208	23413	-0.00037304	71086	33846	-0.000296335	102938	49057
0	MShef11_P18_140715	hESC	1	-3.25742	-2.75908	-0.211588	0.29515	0.0683971	0.00918153	-0.00883595	-0.000763803	-0.0114014	-0.0172527	-0.0154031	-0.0342725	0.0141899	-0.017744	0.00566405	0.00448657	0.0213263	0.00731698	-0.00482622	0.0126136	142	61	-0.00109849	250	112	-0.0025451	486	235	-9.20272e-05	1056	513	-0.000437253	2532	1217	-0.000259713	6776	3219	-0.00030777	49208	23666	-0.000257236	71086	34249	-0.000211596	102938	49424
0	MShef12_P16	hESC	2	-3.10039	-2.6319	-0.148745	0.248613	0.0614706	0.00429203	0.00959784	-0.016765	-0.000439767	0.0185087	-0.0127978	-0.045108	-0.00431653	0.0250466	0.0294001	-0.00537471	-0.00472394	0.0133094	0.0161088	0.00172935	142	66	-0.00384642	250	110	-0.00524353	486	226	-0.00236165	1056	498	-0.00128949	2532	1182	-0.000491177	6776	3207	-0.000682971	49208	23464	-0.000536108	71086	33899	-0.000453302	102938	49015
0	MShef13_P16_140715	hESC	1	-3.10676	-2.67818	-0.167021	0.300775	0.0772425	-0.0140442	0.0184433	0.03161	-0.0333435	-0.0124798	-0.0374593	-0.0642026	-0.00869195	0.0307268	-0.0211804	0.0201027	0.00409061	0.0233841	0.0440584	0.0260086	142	62	-0.000231515	250	105	0.000564082	486	225	0.00127136	1056	491	-0.000396157	2532	1195	0.000270199	6776	3214	-0.000722031	49208	23514	-0.000402664	71086	34054	-0.000288725	102938	49153
0	MShef14_P13_130816	hESC	2	-3.4195	-2.84412	-0.121973	0.268648	0.0785351	-0.0158509	0.0104744	-0.0264371	0.00771643	-0.00859484	-0.0249592	-0.0424175	0.00440649	0.0129118	0.00929034	0.00504771	-0.00530646	0.0202851	0.0361947	0.00084181	142	58	-0.00156258	250	103	-0.00394635	486	219	-0.000411386	1056	485	0.000706464	2532	1181	0.00140412	6776	3205	0.000276705	49208	23463	-0.000251998	71086	33952	-0.000200943	102938	49107
0	MShef2_P18_111121	hESC	2	-3.07175	-2.70808	-0.099948	0.265815	0.111032	-0.0326464	-0.0127562	-0.00573293	-0.0157624	0.0172473	0.000379084	-0.0621498	-0.0084343	0.00940514	0.0272461	-0.00181586	-0.00324898	0.00672583	0.0099753	-0.0158859	142	72	-0.00164139	250	129	-0.0040379	486	251	-0.000836083	1056	515	-0.000637124	2532	1229	0.000416852	6776	3245	-0.000415699	49208	23550	-0.000275644	71086	34012	-0.000247951	102938	49071
0	MShef3_P10_140803	hESC	2	-3.35522	-2.94028	-0.076479	0.323843	0.076609	-0.00977237	-0.00918911	0.0179194	0.00427978	0.00807392	-0.0156123	-0.0359556	-0.0254855	-7.92842e-05	0.0217734	0.0138138	-0.0221076	0.00183017	-0.0191487	0.045262	142	67	0.00117966	250	114	-0.00104075	486	229	-7.41558e-05	1056	493	-0.00198034	2532	1163	-0.000881954	6776	3205	-0.000710914	49208	23424	-0.000530094	71086	33782	-0.000432337	102938	48885
0	MShef4_P35_130524	hESC	1	-3.26839	-2.71024	-0.0952517	0.273283	0.0976471	-0.0119097	0.00870662	0.030514	-0.0205514	0.0104039	-0.00347652	-0.0552604	-0.0123906	0.0135393	-0.010163	0.00941106	0.00107948	0.0201754	-0.0107188	0.00733045	142	71	0.000723358	250	115	-0.000635865	486	232	0.000309475	1056	508	-0.00138092	2532	1227	-0.000490603	6776	3237	-0.000219162	49208	23586	-0.000292516	71086	34040	-0.000217446	102938	49237
0	MShef5_P8_140803	hESC	1	-3.23523	-2.76081	-0.151083	0.265387	0.0652986	-0.0251993	-0.00268861	0.000390273	-0.0283826	0.0289768	-0.0275861	-0.0755083	0.0106554	0.051693	0.0184186	-0.0160579	0.00506999	0.0306233	0.00446219	-0.00642896	142	65	-0.00314811	250	116	-0.00585564	486	231	-0.00350235	1056	501	-0.00205338	2532	1206	-0.000510963	6776	3181	-0.000498235	49208	23487	-0.000317422	71086	33971	-0.000276622	102938	49117
0	MShef7_P13_140715	hESC	1	-3.3948	-2.60323	-0.181772	0.317919	0.132266	-0.0252794	-0.00977927	0.0179939	-0.00382425	-0.0132015	-0.0577096	-0.0942357	-0.00751998	0.0232375	0.00533887	0.012416	0.0142752	0.0493689	0.00912227	0.0151342	142	59	-0.00112551	250	105	-0.00222249	486	229	-0.000620672	1056	487	-0.000624745	2532	1203	1.83923e-05	6776	3234	-0.000433742	49208	23635	-0.000330667	71086	34087	-0.000277468	102938	49101
0	MShef8_P14_140715	hESC	1	-3.33617	-2.60438	-0.133813	0.292403	0.0797452	-0.0186342	-0.0281636	0.0238995	0.00621701	-0.00750635	-0.0771365	-0.0831277	-0.000757842	0.0291067	0.0234249	0.0246754	0.0211695	0.0466573	0.0174119	0.00801178	142	64	-0.000628248	250	113	-0.00429432	486	220	-0.00245993	1056	481	-0.00130103	2532	1188	-0.000558338	6776	3195	-0.00062658	49208	23581	-0.000379221	71086	33929	-0.000286469	102938	48959
0	Man11_P27	hESC	2	-3.25262	-2.61714	-0.194245	0.240358	0.0539794	-0.0157573	0.014357	0.0278235	0.00682212	-0.0428151	0.00414477	-0.0285152	0.00344533	0.0278709	0.0434175	0.0460477	0.032805	0.00745965	0.0378307	-0.0276608	142	67	0.00225434	250	116	-0.000645223	486	239	-9.09428e-05	1056	509	-0.000769473	2532	1221	-0.000514436	6776	3189	-0.000746273	49208	23622	-0.000470387	71086	34027	-0.00040881	102938	49204
0	Man12_P24	hESC	1	-3.14022	-2.67779	-0.206198	0.246674	0.0499234	0.00390317	0.00036044	0.0147726	-0.0058446	-0.0221567	-0.000843473	-0.0331987	0.0108506	0.0173142	0.0183828	0.0540911	0.0151256	0.0160153	0.0508788	-0.0342777	142	65	-0.00394845	250	119	-0.00290478	486	237	-0.000951267	1056	520	-0.00118475	2532	1218	-0.00095486	6776	3191	-0.00061699	49208	23594	-0.000437691	71086	34010	-0.000365309	102938	49096
0	Mel1_P20_150107	hESC	1	-3.18077	-2.73246	-0.173209	0.273623	0.0824741	-0.0230817	0.0076576	-0.0135636	-0.0137327	-0.0113818	-0.010834	-0.0403762	0.00237543	0.00805653	-0.0171508	-0.0159813	-0.00934154	0.0356774	-0.00634054	0.00381237	142	70	-0.00156467	250	115	-0.000955953	486	240	-0.000123369	1056	511	4.74619e-05	2532	1212	0.000168355	6776	3204	-0.000375619	49208	23482	-0.000421229	71086	33852	-0.000320905	102938	48919
0	Mel2_P28_150121	hESC	2	-3.1875	-2.7513	-0.126079	0.232474	0.0659898	-0.0150117	-0.0118682	0.0153641	-0.0151433	-0.016138	-0.00928601	-0.010846	0.00259883	-0.000596884	-0.0149818	0.015239	0.0197283	0.0149094	-0.0237383	0.00687719	142	73	-0.00164021	250	112	-0.00457682	486	229	-0.000956499	1056	481	-0.000975331	2532	1172	-0.000210951	6776	3170	-0.000132841	49208	23437	-0.00028206	71086	33763	-0.000259045	102938	48769
0	Mel3_P38_150121	hESC	2	-3.0442	-2.7732	-0.173496	0.226753	0.0318199	-0.0145016	0.0217934	-0.00914113	0.00512524	-0.000868933	-0.0366845	-0.0357847	-0.0217821	0.0330162	0.0317836	0.00573177	-0.010116	0.026329	0.071686	0.0440539	142	64	-0.00295493	250	121	-0.0016043	486	241	0.00044835	1056	514	-0.00133462	2532	1213	-0.000525315	6776	3185	-0.000704235	49208	23567	-0.000491991	71086	33969	-0.000400817	102938	48833
0	Mel4_P37_150119	hESC	2	-3.13429	-2.69229	-0.121482	0.301716	0.027473	-0.0232025	0.0126856	0.030011	0.000725816	0.00337709	-0.0217927	-0.0604717	-0.0302838	0.0159874	0.0280615	0.0125222	-0.0249871	0.02961	0.0648845	0.0282485	142	64	-0.00260498	250	118	-0.000564004	486	243	0.000355752	1056	507	-0.00109455	2532	1191	-0.000323632	6776	3225	-0.000477715	49208	23512	-0.000473266	71086	33989	-0.000393717	102938	49076
0	Mshef10_P22	hESC	1	-3.21749	-2.70855	-0.241868	0.273584	0.0459254	0.0035997	0.0186553	-0.00278999	-0.00801038	0.0149795	-0.0139521	-0.038579	-0.0157486	0.0382764	0.0267634	-0.0118011	0.0216573	0.00205508	0.017669	-0.00406226	142	66	0.000204932	250	112	-0.00311828	486	237	-0.000108689	1056	473	-0.00176915	2532	1170	-0.00103359	6776	3169	-0.000894031	49208	23512	-0.000359633	71086	33816	-0.000314889	102938	48815
0	RUES1_P25_140730	hESC	1	-2.84135	-2.26454	-0.311872	0.137306	-0.276567	0.0401634	0.0214999	0.0283781	-0.0291371	0.0777646	0.0230449	0.0855986	0.0231538	-0.0848259	0.0851207	0.0792875	-0.0836617	0.0375779	0.0264888	0.00929183	142	65	0.00251265	250	117	-0.00339115	486	234	-0.000452612	1056	495	-0.00122469	2532	1216	-0.00114724	6776	3218	-0.000577816	49208	23491	-0.000261319	71086	33916	-0.000240891	102938	48912
0	RUES2_P18_170730	hESC	2	-3.10821	-2.76305	-0.0876333	0.236584	0.101173	-0.0101415	0.00199972	-0.0181756	0.00674646	-0.00141578	-0.0122135	-0.0106973	0.0259219	-0.0141094	-0.0110354	0.0307941	-0.0121886	0.0255369	0.00724067	0.0114261	142	64	0.00212116	250	115	-0.00217118	486	235	-0.00336256	1056	507	-0.00229879	2532	1204	-0.00102549	6776	3233	-0.000671446	49208	23604	-0.000373864	71086	34017	-0.00028939	102938	49224
0	Shef3-2_P13_140801	hESC	1	-3.10337	-2.94073	-0.0941328	0.255877	0.0475588	-0.0304238	0.00366009	-0.0137049	-0.0362236	0.00162537	-0.0289117	-0.0590393	-0.0219214	0.0149276	0.00480612	0.0189103	0.0113303	0.01823	0.0294681	0.0273126	142	65	0.00617615	250	118	0.00150675	486	230	0.00185018	1056	505	0.00112795	2532	1181	0.00101057	6776	3210	0.000298711	49208	23568	-0.000235665	71086	34028	-0.000186796	102938	49181
0	Shef6-1_P12_140725	hESC	2	-3.42413	-2.76792	-0.104008	0.275791	0.0292806	-0.0207897	-0.00148638	-0.000449571	0.00410823	0.0123374	-0.0200077	-0.0689697	-0.021347	0.0536474	0.0166964	-0.0406209	0.0223372	0.00350361	0.0148246	0.0273212	142	67	0.0058705	250	109	0.000874423	486	227	0.000288838	1056	502	-0.000905704	2532	1190	-0.000178411	6776	3247	-0.000356896	49208	23534	-0.000447916	71086	33987	-0.000361075	102938	49129
0	UCLA10_P15_150817	hESC	1	-3.84882	-0.0210535	1.32723	-0.119758	0.0501135	-0.0235525	0.00412578	-0.0343803	0.035456	0.00896438	-0.0346087	-0.0525824	0.0421057	-0.0664675	-0.0130123	-0.00754614	0.0083531	0.00624495	0.0279611	-0.0500507	142	62	-0.00156671	250	114	-0.00517353	486	236	-0.00171136	1056	501	-0.00218556	2532	1164	-0.000841324	6776	3181	-0.000721638	49208	23363	-0.000301045	71086	33775	-0.000245383	102938	48819
0	UCLA11_P16_150821	hESC	1	-3.14912	-2.78077	-0.1582	0.249387	0.102271	-0.00996997	0.00242634	0.000194321	-0.0166225	0.000943441	0.00371587	-0.0366599	-0.00944618	0.0454106	0.008254	-0.0138687	-0.0221977	0.00796057	0.0186572	-0.00319777	142	65	0.0036248	250	117	-0.00259018	486	231	0.000840771	1056	503	-0.000698471	2532	1192	-0.000221958	6776	3229	-0.000237431	49208	23456	-0.000289074	71086	33901	-0.000258238	102938	48877
0	UCLA12_P16_150819	hESC	2	-3.92397	0.175344	1.47584	-0.101253	0.042527	-0.0124125	0.00961841	-0.0247516	0.0267331	0.0188496	-0.0237389	-0.0664859	0.0394808	-0.0741449	0.00774794	-0.0129039	0.0181764	0.00735864	0.0208163	-0.0430025	142	69	0.00103589	250	115	-0.00281643	486	240	-0.00164577	1056	489	-0.00180864	2532	1159	-0.000582729	6776	3161	-0.000668449	49208	23358	-0.000230004	71086	33798	-0.000224993	102938	48960
0	UCLA13_P16_150817	hESC	1	-3.27976	-1.52199	0.4738	0.0442316	-0.0582789	0.00265614	0.00659602	0.00771209	-0.00269931	0.0241822	-0.00851262	-0.0096074	0.00605439	-0.00650694	0.0262474	-0.0166566	-0.00246747	0.00358546	-0.0232433	0.0267333	142	63	-0.00155367	250	108	-0.00169884	486	208	0.000344764	1056	498	0.000213135	2532	1204	0.000414217	6776	3209	-6.30438e-05	49208	23487	-0.000277383	71086	33903	-0.000210717	102938	49021
0	UCLA14_P20_150817	hESC	2	-3.32846	-2.78158	-0.132418	0.276997	0.0256068	-0.00390483	0.0208615	-0.0172117	-0.0124927	-0.00581943	0.0118406	-0.0382778	-0.00833695	0.00536955	0.0110631	-0.0204323	-0.00298254	0.0799984	0.100612	0.19797	142	67	0.00471146	250	111	0.00313456	486	242	0.00282067	1056	508	0.000535771	2532	1211	-0.000141098	6776	3244	-0.000547671	49208	23589	-0.000389697	71086	34042	-0.000344296	102938	49217
0	UCLA15_P19_150823	hESC	2	-3.29531	-2.71976	-0.193114	0.241429	0.04891	0.00361109	0.00644203	-0.0219658	-0.00654236	-0.0053627	0.0121167	-0.0479669	-0.0250597	0.018847	0.00301631	-0.0249045	-0.00328868	0.0882677	0.0916795	0.203017	142	80	0.00706997	250	125	0.00156946	486	261	0.00180461	1056	520	0.000183962	2532	1210	0.000221805	6776	3189	-0.000323418	49208	23481	-0.000303146	71086	33999	-0.000265091	102938	49056
0	UCLA16_P16_150817	hESC	2	-3.26422	-2.72232	-0.169117	0.232216	0.0274741	-0.0157343	0.0107788	-0.0207911	-0.00121573	-0.016597	0.00780314	-0.0403039	-0.00724062	0.0225788	0.00589543	-0.0426193	-0.00331896	0.0781846	0.0858611	0.186691	142	73	0.00105932	250	118	-0.00294303	486	237	-0.00158043	1056	501	-0.00133444	2532	1211	-0.00019397	6776	3241	-0.000849642	49208	23565	-0.000431151	71086	34064	-0.000349699	102938	49170
0	UCLA17_P18_150823	hESC	2	-2.5646	-2.26055	-0.283593	0.145546	-0.323758	0.0383515	0.0313933	0.0246911	0.00271736	0.0329133	0.00295654	0.0962474	0.0159275	-0.0788987	0.0365211	0.0785655	-0.0818285	0.0634457	0.051413	0.00353792	142	68	0.00231427	250	107	-0.00210154	486	230	-0.000914512	1056	499	-0.00107086	2532	1195	-6.00398e-05	6776	3234	-0.000256752	49208	23434	-0.000202159	71086	33815	-0.000180375	102938	48937
0	UCLA18_P26_150817	hESC	2	-3.21402	-2.64387	-0.110324	0.283175	0.103594	-0.00601138	0.00557806	0.0316209	0.00127586	0.00360465	-0.00944911	-0.009978	-0.00828852	-0.00445375	-0.0170306	-0.023448	0.000168195	0.0277329	-0.010106	0.00194995	142	69	-0.00645852	250	112	-0.00616802	486	232	-0.00256198	1056	507	-0.00176768	2532	1235	-0.000331247	6776	3290	-0.000716891	49208	23601	-0.000279221	71086	33984	-0.00025286	102938	49130
0	UCLA1_P15_150817	hESC	2	-2.85681	-2.51784	-0.192352	0.192334	-0.123013	-0.00647992	0.0294577	0.0400758	0.0118987	0.0838854	0.0512681	0.0337216	0.0224227	-0.0208066	0.102016	0.141516	-0.148582	0.188298	0.0999102	0.0883273	142	66	0.00056345	250	113	-0.000630681	486	228	0.0017029	1056	485	0.000502611	2532	1173	0.000316956	6776	3208	4.31197e-06	49208	23675	-0.000119639	71086	34171	-0.000128273	102938	49191
0	UCLA2_P14_150817	hESC	1	-3.06252	-2.58345	-0.192516	0.243567	-0.124958	-0.00360455	0.0179198	0.0392418	-0.00492848	0.0623344	0.0490337	0.0556252	0.0203742	-0.0233063	0.0995792	0.168406	-0.134849	0.197233	0.122513	0.0895214	142	65	-0.00126822	250	113	-0.00252031	486	238	0.000884958	1056	509	-0.000589485	2532	1197	-0.000292038	6776	3217	-0.000392778	49208	23569	-0.000225283	71086	34073	-0.000222855	102938	49109
0	UCLA3_P16_150817	hESC	2	-3.15181	-2.69386	-0.186771	0.212833	-0.131925	0.00291948	0.029392	0.0445237	-0.00967308	0.0728939	0.0654126	0.0602859	0.0302764	-0.0308226	0.119393	0.157872	-0.150613	0.189017	0.116477	0.0952743	142	72	0.000351451	250	117	-0.00115633	486	231	0.00131313	1056	509	0.000123804	2532	1194	4.73166e-05	6776	3196	-0.000111547	49208	23504	-9.19475e-05	71086	33973	-0.00010355	102938	49061
0	UCLA4_P16_150819	hESC	2	-3.36494	-0.408498	-0.257642	0.27585	-0.0979032	0.117113	0.0505089	0.0241939	-0.0254097	-0.00138444	0.0147305	0.0241124	0.00382445	-0.0350307	0.0457716	0.0200353	-0.038596	0.0170302	0.0365422	-0.00163355	142	66	-0.000851508	250	115	-0.00249127	486	240	-0.00070714	1056	526	-0.000747707	2532	1197	-3.29968e-06	6776	3216	-0.000165185	49208	23454	-0.000396371	71086	33814	-0.000298608	102938	48796
0	UCLA5_P26_150819	hESC	2	-3.02517	-2.61977	-0.125164	0.300522	-0.0918293	-0.00395512	-0.0128706	0.0243736	-0.0213783	-0.0005191	0.00233089	-0.014375	-0.00721053	0.0271796	0.0248962	-0.0431679	0.0127746	0.00715672	0.0055498	0.0115475	142	71	-0.000225433	250	124	-0.00203353	486	245	-0.00125646	1056	510	-0.0014086	2532	1223	-8.23865e-05	6776	3225	-0.000203094	49208	23417	-0.000358699	71086	33879	-0.000263104	102938	49037
0	UCLA6_P20_150817	hESC	1	-3.22586	-2.72317	-0.157196	0.280698	0.0986539	-0.0211359	0.0131106	0.0430356	-0.0145753	0.00187823	-0.00449368	-0.0396466	-0.0126164	0.0063134	0.00192688	0.0331266	0.0210978	0.00293661	0.00366318	-0.00945625	142	59	-0.00284431	250	112	-0.00348667	486	214	-0.00175226	1056	473	-0.00153956	2532	1205	-4.73403e-05	6776	3217	-0.000429937	49208	23523	-0.000364717	71086	33897	-0.000293064	102938	49098
0	UCLA7_P21_150817	hESC	2	-3.00812	-2.52853	-0.195808	0.205467	-0.167864	0.0198336	0.0436434	0.0137804	-0.0130172	0.0280089	0.0413514	0.0953173	0.0310922	-0.0523403	0.027884	0.0605344	-0.0608903	0.0434062	0.0581995	0.0434519	142	65	0.00170706	250	115	-0.0039739	486	236	-0.000242614	1056	528	-0.000693259	2532	1232	5.35037e-05	6776	3240	-0.000427368	49208	23541	-0.000336479	71086	33949	-0.000269731	102938	49076
0	UCLA8_P15_150817	hESC	2	-3.2263	-2.77507	-0.200269	0.299356	0.0429186	0.015185	0.0059052	0.0385104	0.0396066	0.0386737	-0.012962	-0.0232276	-0.0065427	0.00349145	-0.0315432	-0.0243294	-0.0116244	-0.0152489	0.00378271	0.000713971	142	63	-0.00222892	250	115	-0.00523525	486	239	-0.00139293	1056	518	-0.00189208	2532	1215	-0.00101263	6776	3282	-0.00101206	49208	23537	-0.00049273	71086	33908	-0.000391341	102938	49144
0	UCLA9_P16_150821	hESC	2	-3.14498	-2.72245	-0.148578	0.248737	0.0333642	0.0125987	0.00353029	0.0390766	-0.0157549	0.0219892	-0.0060173	-0.0242099	-0.010483	0.0119829	-0.00535724	0.00570784	0.0223185	-0.0124957	0.0225722	0.00104853	142	74	-0.000961142	250	126	-0.00297362	486	256	-9.14609e-05	1056	522	-0.00134949	2532	1220	-0.000585802	6776	3241	-0.000190939	49208	23464	-0.000356172	71086	33978	-0.000268833	102938	49102
0	UCSF4_P19_140613	hESC	2	-3.26923	-2.66069	-0.124859	0.256841	0.0428535	-0.0156647	-0.00943274	-0.00743774	-0.0277423	0.0260066	-0.0111505	-0.0462108	0.0150379	0.0127114	-0.00333294	0.0284689	-0.00461887	-0.00441517	-0.0224025	0.0305649	142	67	0.000535833	250	113	-0.00194043	486	236	0.00113553	1056	513	-0.000157564	2532	1226	0.00027261	6776	3232	-0.000160915	49208	23520	-0.000326472	71086	33963	-0.000250466	102938	49014
0	UM121-7_P10_150925	hESC	1	-3.03242	-2.78017	-0.215119	0.298785	0.00217832	0.00345686	0.00659488	-0.00519414	-0.0357832	0.0253137	-0.0089658	-0.0335046	-0.0153902	0.00848948	0.0154075	0.0317855	0.018116	-0.00648262	0.040998	0.00988522	142	74	0.0087142	250	118	0.00425133	486	238	0.00431374	1056	483	0.00131072	2532	1185	0.000488966	6776	3222	-0.000326424	49208	23538	-0.000300178	71086	33954	-0.000242526	102938	49129
0	UM14-1_P26_150115	hESC	1	-3.25071	-2.70538	-0.186077	0.282299	0.0699233	-0.0205511	-0.00755921	-0.0151912	-0.00707414	-0.0144138	-0.0181767	-0.0671479	0.00483763	0.00248631	-0.00168775	0.0116829	0.0146255	0.039196	0.0131928	0.0227986	142	63	-0.00517942	250	115	-0.00503988	486	232	-0.00254327	1056	518	-0.00145019	2532	1193	-0.000497044	6776	3190	-0.000736583	49208	23512	-0.000340788	71086	33807	-0.000323142	102938	48868
0	UM22-2_P26_150107	hESC	2	-3.16212	-2.60818	-0.180731	0.265879	0.135908	-0.00430559	0.0286784	-0.0027494	-0.0509616	0.0181688	-0.00800957	-0.0226091	0.0189983	-0.0155935	0.0120839	0.0207545	-0.0195802	0.022792	-0.00298541	0.0309729	142	71	0.000979606	250	127	-0.00212956	486	247	-0.000251083	1056	522	5.98862e-05	2532	1200	0.000481605	6776	3251	0.000223783	49208	23571	-0.000114669	71086	34038	-0.000121635	102938	49231
0	UM33-4_P25_150107	hESC	2	-3.13382	-2.70544	-0.155856	0.223582	0.122403	-0.0283603	-0.00267229	0.0107725	0.0121064	0.00785888	-0.0146632	-0.0283511	0.030819	-0.00469619	0.010851	-0.0155492	0.0123116	0.0164788	0.00406414	0.0117814	142	63	-0.0012372	250	115	-0.00286515	486	225	-0.00251406	1056	496	-0.00122441	2532	1173	-0.000364794	6776	3195	-0.000395381	49208	23423	-0.00037016	71086	33934	-0.00026195	102938	48972
0	UM4-6_P15_150116	hESC	1	-2.88411	-2.40588	-0.259838	0.271045	-0.187346	0.0288942	0.0447526	-0.00857989	-0.0524829	0.012895	0.030525	0.0454394	0.0382546	-0.0669525	0.056502	0.0623129	-0.0585465	0.0643542	0.00137167	0.0109694	142	74	-0.00226759	250	121	-0.00440212	486	235	-0.00217531	1056	505	-0.000965699	2532	1185	-0.000179827	6776	3215	-0.00039784	49208	23636	-0.000369878	71086	34072	-0.000318424	102938	49208
0	UM77-2_P12_150107	hESC	2	-3.10003	-2.62472	-0.147073	0.285959	0.0396262	-0.0366976	-0.00908263	-0.0105809	0.021639	-0.00360465	-0.00447184	0.0135666	0.022119	-0.00102796	0.022408	0.00989467	-0.0351082	0.0413175	-0.00219595	-0.00110413	142	69	0.00543874	250	122	0.00128886	486	232	0.000584709	1056	518	-0.000664664	2532	1211	-0.000118228	6776	3212	-0.000273842	49208	23650	-0.000318672	71086	34108	-0.00026288	102938	49086
0	UM78-2_P13_150922	hESC	1	-2.81675	-2.24068	-0.275222	0.116251	-0.269757	0.0405239	0.0141588	0.0335433	-0.0445934	0.0496056	0.0147136	0.0971983	0.0530792	-0.0885274	0.0873936	0.047492	-0.0991196	0.0366505	0.0348922	-0.0128212	142	64	-0.00676207	250	114	-0.00634805	486	234	-0.00401835	1056	521	-0.0026779	2532	1195	-0.00142412	6776	3182	-0.00129884	49208	23489	-0.000554706	71086	33869	-0.000461625	102938	48938
0	WA01_P23_140528	hESC	1	-3.15786	-2.55988	-0.191649	0.256461	0.10804	-0.0136502	0.0141934	0.00753082	0.0200692	0.0286757	-0.00758692	-0.0165021	0.0178656	-0.0310656	0.0187837	0.0540962	0.000393365	0.0237241	0.0272022	-0.00981908	142	74	-0.00659861	250	130	-0.00639954	486	249	-0.00319923	1056	528	-0.0027998	2532	1206	-0.000862926	6776	3269	-0.000759864	49208	23576	-0.000401513	71086	33982	-0.000341076	102938	48962
0	WA09_P25_140528	hESC	2	-2.59588	-2.24983	-0.204577	0.0992957	-0.29201	0.0320515	0.0639515	0.0212479	-0.0174524	0.0266967	0.0492331	0.0715941	0.0141909	-0.0636041	0.0404098	0.058201	-0.0373316	0.0228287	0.0214463	-0.0207081	142	65	0.00578721	250	116	0.00148752	486	240	-0.000306344	1056	499	-0.000509705	2532	1185	0.0002376	6776	3212	-0.000186969	49208	23378	-0.000190743	71086	33736	-0.000122987	102938	48770
0	WA13_P33_140530	hESC	1	-2.8362	-2.2487	-0.252342	0.168345	-0.393313	0.0248299	0.0889622	0.0589528	-0.0600972	0.0817265	0.0606903	0.217021	0.0944246	-0.154886	0.200233	0.273806	-0.320672	0.196224	0.199916	0.160714	142	52	-0.00146616	250	107	-0.00415398	486	217	-0.00168174	1056	496	-0.00114715	2532	1210	-0.00064665	6776	3217	-0.000344088	49208	23434	-0.00034092	71086	33888	-0.000291323	102938	49042
0	WA14_P21_131206	hESC	1	-2.8364	-2.279	-0.232254	0.175131	-0.381219	0.0280878	0.0979356	0.0540627	-0.0335358	0.0674439	0.0651217	0.220943	0.0990761	-0.143339	0.198565	0.261222	-0.320804	0.18231	0.200426	0.155956	142	63	0.000599278	250	109	-0.00178921	486	224	-0.000978277	1056	498	-0.000439521	2532	1197	-4.12655e-05	6776	3230	-0.000128348	49208	23526	-0.000327845	71086	33970	-0.000275223	102938	49113
0	WA15_P31_140529	hESC	1	-3.21188	-2.72898	-0.156421	0.252042	0.0827181	-0.0197796	0.00743538	0.0444888	-0.0110792	0.0162961	0.00549189	-0.0519581	-0.00540354	-0.00543717	-0.0255048	0.0145989	0.0182961	0.0210501	0.00148416	0.0134966	142	64	0.000766975	250	112	-0.00168518	486	237	0.000600766	1056	517	-0.000201352	2532	1180	6.1101e-05	6776	3156	-2.84443e-05	49208	23487	-0.000322071	71086	34010	-0.000252371	102938	49220
0	WA17_P12_140530	hESC	1	-3.10161	-2.69125	-0.152625	0.204268	0.0169118	-0.0035736	0.0340918	-0.00836423	-0.0419859	0.00165175	0.00231096	-0.0121308	-0.00952871	-0.0220441	0.00207358	0.0403119	0.0188946	-0.0148457	0.00664307	-0.000149407	142	63	-0.00252804	250	113	-0.00423751	486	224	-0.0018476	1056	476	-0.00200858	2532	1170	-0.00108663	6776	3188	-0.000774837	49208	23536	-0.000530793	71086	33948	-0.000447969	102938	49013
0	WA18_P9_140530	hESC	1	-3.19888	-2.75953	-0.119381	0.277768	0.0842073	-0.0172205	-0.0427313	0.0130387	0.000819623	0.00355811	-0.00398728	-0.0655724	0.00603957	0.0167069	-0.0114516	-0.00761258	-0.0078249	0.0483593	0.0227656	0.0176471	142	78	0.0027613	250	128	7.52184e-05	486	252	0.000632477	1056	517	-0.000492278	2532	1172	0.000270735	6776	3177	-0.000174383	49208	23426	-0.000308079	71086	33832	-0.000281341	102938	48928
0	WA19_P11_140529	hESC	1	-3.2728	-2.77397	-0.175144	0.292416	0.0902661	0.0157798	-0.00666897	0.0191973	0.0186404	0.0105945	-0.0241746	-0.0425831	-0.030846	-0.00269725	0.00773873	-0.0035291	0.00839126	-0.00704303	0.0103888	-0.012167	142	59	-0.00553634	250	106	-0.00462382	486	228	-0.00256338	1056	490	-0.00229553	2532	1202	-0.00138391	6776	3226	-0.00114826	49208	23473	-0.000475535	71086	33844	-0.000393836	102938	49013
0	WA20_P23_140613	hESC	2	-3.0666	-2.75655	-0.231454	0.172305	-0.0246858	0.00873156	-0.00891392	0.0130162	-0.028492	-0.0118099	0.000248554	-0.0130657	0.0102264	-0.00512745	0.00453567	0.00985629	0.0114939	0.0113711	-0.0101508	0.000454887	142	68	-0.00114557	250	129	-0.00486976	486	253	-0.00182837	1056	525	-0.00112307	2532	1238	-0.000736039	6776	3263	-0.000864439	49208	23525	-0.000361944	71086	34002	-0.000311435	102938	49104
0	WA21_P28_140528	hESC	1	-3.2168	-2.70839	-0.184102	0.253378	0.0347679	-0.0174771	0.00922296	-0.00483484	-0.012574	0.000591823	-0.0125225	-0.0215399	-0.00707696	0.00319046	-0.0102934	0.00562656	-0.019885	0.00125493	0.0109846	-0.00861323	142	69	-0.00327798	250	115	-0.00381548	486	233	-0.00094382	1056	503	-0.00161724	2532	1167	-0.000669959	6776	3215	-0.000781092	49208	23456	-0.000342134	71086	33867	-0.000320584	102938	48962
0	WA22_P14_140530	hESC	2	-3.08846	-2.45786	-0.284008	0.22926	-0.0948696	0.0114662	0.0513797	0.0416486	-0.0485016	0.0212687	0.0031614	0.0533534	0.0544574	-0.0478882	0.0323695	0.0752664	-0.0744877	0.0784791	0.0367842	0.0793835	142	60	0.00288087	250	106	0.000739167	486	233	0.00315196	1056	501	0.0014968	2532	1185	0.000773131	6776	3163	0.000104976	49208	23326	-0.000163982	71086	33756	-0.000136683	102938	48982
0	WA23_P20_140606	hESC	1	-3.11625	-2.5365	-0.239481	0.21412	-0.133136	0.00500522	0.0606684	0.0331654	-0.0487942	0.0211653	0.0114639	0.0645681	0.0521333	-0.0623712	0.042736	0.0802995	-0.0586091	0.0641561	0.0259042	0.0862022	142	66	-0.00286355	250	105	-0.00218857	486	226	0.000255612	1056	479	-0.000992042	2532	1197	-0.000265703	6776	3214	-0.000575084	49208	23409	-0.000364108	71086	33910	-0.000287908	102938	48889
0	WA24_P15_140528	hESC	1	-3.18566	-2.7053	-0.153086	0.220251	0.0797688	-0.0216554	-0.0259704	0.0143707	0.0274917	0.00163101	-0.0206852	-0.0116887	0.00494576	-0.0336664	-0.00246446	-0.00104035	-0.0162342	0.0143884	-0.00808171	-0.0426179	142	59	-0.00411048	250	111	-0.00517472	486	229	-0.00237142	1056	503	-0.00172787	2532	1189	-0.00106775	6776	3270	-0.000743579	49208	23659	-0.000397272	71086	34050	-0.000297421	102938	49076
0	WA25_P14_140606	hESC	2	-3.45199	-2.73601	-0.176743	0.282257	0.063864	0.00469927	-0.0147073	-0.0126657	-0.000616445	0.00615717	0.000729133	-0.0479438	-0.0066451	-0.0428434	0.0271318	0.000500402	-0.0169054	0.0197407	-0.00331944	-0.0137904	142	83	-0.0029424	250	129	-0.00553283	486	253	-0.00226685	1056	510	-0.001822	2532	1206	-0.00017071	6776	3242	-0.000454686	49208	23432	-0.000359302	71086	33843	-0.000300353	102938	48931
0	WA26_P15_140606	hESC	2	-3.17757	-2.60125	-0.219899	0.306675	0.0596097	0.00225322	0.00508744	0.00357151	-0.00741753	0.00987367	-0.00211566	-0.056872	-0.0233246	-0.0183556	0.0317816	0.0138256	-0.0191155	0.0251326	-0.0174482	-0.0193088	142	81	0.000618181	250	131	-0.0034704	486	257	-0.00193228	1056	513	-0.00161606	2532	1206	-0.000607665	6776	3237	-0.000532322	49208	23419	-0.000410115	71086	33846	-0.00032034	102938	48973
0	WA27_P15_140613	hESC	2	-3.26046	-2.41841	-0.184952	0.195596	0.00622583	0.00436127	0.0132546	0.0242228	-0.0155846	0.0278051	-0.0048911	-0.0108218	0.00153423	0.000696726	0.0015208	0.027969	-0.00282301	-0.00222989	-0.0233378	-0.00346799	142	65	-0.00936966	250	120	-0.00788952	486	244	-0.00300478	1056	515	-0.00213918	2532	1184	-0.000853113	6776	3216	-0.000406897	49208	23366	-0.00019979	71086	33828	-0.000148181	102938	48982
0	WA7_P33_140529	hESC	2	-2.94264	-2.27602	-0.236308	0.206019	-0.387366	0.0293669	0.102114	0.0795825	-0.0489694	0.0723533	0.0730856	0.213335	0.0938607	-0.158544	0.215416	0.285245	-0.340393	0.199922	0.207731	0.167247	142	66	0.00223307	250	105	-0.00218439	486	217	-0.000823527	1056	492	-0.000721597	2532	1191	-0.000377169	6776	3237	-0.000264036	49208	23540	-0.000215336	71086	33922	-0.000229684	102938	48998
0	WIBR1_P34_140608	hESC	2	-3.14423	-2.67645	-0.161509	0.235983	-0.050774	-0.00550257	-0.00971311	-0.00852011	-0.0480083	0.0322425	0.00543777	0.0325539	0.0207077	0.00467559	0.031073	-0.0046427	-0.046696	0.03497	-0.00787462	-0.0115519	142	68	0.00153039	250	115	-0.00256184	486	230	-0.000270585	1056	495	-0.00136893	2532	1198	-5.30964e-05	6776	3245	-0.000229836	49208	23775	-0.000262476	71086	34211	-0.000214288	102938	49424
0	WIBR2_P33_140617	hESC	2	-2.96711	-2.37093	-0.294617	0.173559	-0.27731	0.0225299	0.0357714	0.0430492	0.00968752	0.0407972	0.0219103	0.0874442	0.0325821	-0.0894946	0.0851688	0.0656809	-0.0743251	0.0726251	-0.00117638	-0.0161741	142	66	-0.00337336	250	114	-0.00411759	486	239	-0.000839805	1056	509	-0.00221537	2532	1196	-0.000676782	6776	3180	-0.000908651	49208	23438	-0.000302083	71086	33883	-0.000278598	102938	48984
0	WIBR3_P23_140624	hESC	2	-3.25146	-2.63616	-0.129481	0.276934	0.0560311	-0.00391376	-0.016983	0.0247609	-0.00186773	0.0100337	0.0049026	-0.0323908	0.00767553	0.0195937	0.00782128	0.0161696	-0.0314636	0.0187303	0.00985884	0.00497379	142	63	0.00357177	250	109	-9.27672e-05	486	231	0.00160206	1056	510	-0.00089818	2532	1199	-0.000478249	6776	3209	-0.000399156	49208	23657	-0.00032191	71086	34195	-0.000277381	102938	49426
0	WIBR5_P13_140611	hESC	2	-3.37832	-2.76101	-0.152719	0.285744	0.0983207	-0.00777526	0.00897266	0.0454225	0.00132473	0.017986	0.00772686	-0.0367563	-0.00303521	0.011778	0.0139351	-0.00375541	-0.00737874	0.0025968	-0.00704922	0.0235699	142	61	0.00368735	250	117	-0.000606391	486	237	-0.000373792	1056	516	-0.000604488	2532	1190	0.000412102	6776	3171	-0.00020356	49208	23453	-0.000451058	71086	33945	-0.000383297	102938	49161
0	WIBR6_P11_140617	hESC	2	-3.30276	-2.73105	-0.141643	0.229774	0.0271782	0.00404319	-0.00571305	0.00365824	0.0379814	0.00933944	-0.0282388	-0.0519569	-0.00854813	0.0170499	0.0503223	0.00713747	0.0186324	-0.00369684	-0.0129893	0.0016904	142	66	-0.00182344	250	121	-0.00286138	486	238	6.36955e-05	1056	498	-0.000899333	2532	1161	-0.000714449	6776	3169	-0.000505536	49208	23507	-0.000406926	71086	33954	-0.000336654	102938	48920
0	01C05110	Schizophrenia	2	-3.57515	0.987161	1.79967	-0.313205	-0.000499382	0.00536688	0.012868	-0.0114075	0.0112386	0.00498153	-0.0247407	-0.0555319	0.073469	-0.0788853	0.0223446	-0.0198872	0.00591321	-0.00714349	0.00434088	0.00255306	142	56	0.000347113	250	100	-0.001996	486	209	0.000757877	1056	472	0.000669915	2532	1175	0.000765931	6776	3189	-0.000161357	49208	23366	-0.000165073	71086	33813	-0.000160305	102938	48901
0	01C06980	Schizophrenia	1	-3.77533	1.32505	1.94013	-0.335068	0.0256916	0.0129421	-0.00227806	0.012028	-0.00937362	-0.0265433	-0.025052	-0.0370416	0.0909198	-0.102572	0.0297707	-0.00253037	-0.00257983	0.00602876	-0.00505265	-0.0194262	142	58	0.00212688	250	110	-0.000426248	486	227	0.000861316	1056	480	0.000298842	2532	1199	0.00110569	6776	3186	0.00045947	49208	23414	6.00143e-05	71086	33788	3.14071e-05	102938	48743
0	01C07132	Schizophrenia	2	-3.75202	1.65026	2.11729	-0.30278	-0.0151677	-0.00744025	-0.0021071	0.0399695	-0.0161501	0.00634964	-0.0265499	-0.0865487	0.0475584	-0.0800044	0.00571533	-0.0312468	0.00940719	0.00184653	-0.00126047	0.00695193	142	64	-0.000481075	250	106	-0.0018812	486	226	6.66181e-05	1056	513	-0.000812788	2532	1223	0.000355121	6776	3248	-8.26257e-05	49208	23342	7.64094e-05	71086	33674	8.82093e-05	102938	48727
0	01C07215	Schizophrenia	1	-3.67509	0.170608	1.40683	-0.0805374	-0.0303638	0.00420369	0.0098969	0.0184071	0.00818183	0.00492145	-0.0176662	-0.0249384	0.0414061	-0.067929	-0.00307681	-0.013108	-0.00541302	-0.0184991	0.0346986	0.0216341	142	65	0.00666897	250	109	0.00256485	486	222	0.00313819	1056	513	0.00151972	2532	1213	0.00133635	6776	3201	4.81425e-05	49208	23392	-0.000184179	71086	33754	-0.000121696	102938	48831
0	01C07248	Schizophrenia	2	-3.63767	0.948357	1.7954	-0.248321	-0.00514379	-0.00168025	0.0241005	-0.00926886	0.00646664	-0.000727398	-0.0285954	-0.0617198	0.0616445	-0.0933537	0.0283552	-0.0109548	0.0258449	0.00483507	-0.0116278	0.0280838	142	63	0.000530348	250	105	-0.00187635	486	211	2.39942e-05	1056	473	0.000137566	2532	1164	0.00104594	6776	3207	0.00029115	49208	23465	4.99979e-05	71086	33895	4.51176e-05	102938	48923
0	01C07286	Schizophrenia	2	-4.02359	1.754	2.06131	-0.285844	-0.00876833	-0.00824274	-0.0146305	0.0140311	-0.00865028	0.0241741	-0.0267646	-0.052278	0.0845253	-0.0831655	0.0367687	-0.00387952	0.00759217	-0.0116893	-0.00441434	-0.00555057	142	64	0.00207402	250	108	-0.000175938	486	222	-7.37735e-05	1056	474	0.000352179	2532	1136	0.00114118	6776	3109	0.000355303	49208	23385	3.85459e-05	71086	33774	-2.87588e-06	102938	48719
0	01C07431	Schizophrenia	1	-4.40506	2.18795	2.45023	-0.383213	0.0573711	-0.0137075	0.0115634	0.00286197	0.0110326	0.015643	-0.0304321	-0.0684758	0.0901325	-0.110366	0.00840505	-0.0333284	0.00202329	-0.0286939	-0.00860336	-0.00195135	142	69	-0.00200921	250	114	-0.00354163	486	225	-0.000781038	1056	486	-0.00208435	2532	1157	-0.000848648	6776	3194	-0.000778074	49208	23355	-0.000145873	71086	33854	-7.72135e-05	102938	49003
0	01C07450	Schizophrenia	1	-3.77881	1.50352	1.92795	-0.30777	-0.00813873	-0.0225676	-0.0186477	-0.0227722	0.00130935	0.00777061	-0.043051	-0.0507188	0.0719592	-0.110259	0.0234657	-0.0414314	0.0364906	-0.0182898	-0.00270316	0.0232552	142	69	0.00563659	250	109	0.00210838	486	226	0.000980169	1056	502	-0.000244974	2532	1181	0.000893462	6776	3199	0.000426574	49208	23402	0.000215687	71086	33850	0.000156179	102938	48832
0	01C07493	Schizophrenia	1	-4.27852	2.19999	2.56334	-0.479638	0.0232678	-0.0100802	0.00725438	-0.00970832	0.0183175	0.00282527	-0.0382646	-0.0500247	0.0949942	-0.127917	-0.00121693	-0.0411673	0.0190056	-0.0106919	0.00186951	-0.0103746	142	54	0.001879	250	95	0.000675246	486	204	0.00110859	1056	480	0.000153963	2532	1151	0.00081687	6776	3142	0.000160274	49208	23312	6.77582e-05	71086	33778	9.09839e-05	102938	48815
0	01C07739	Schizophrenia	1	-3.69649	1.83169	2.30735	-0.433755	0.0112254	-0.0441543	-0.0112615	0.00317747	0.0070303	-0.00457386	-0.0345114	-0.0565347	0.0967924	-0.0863697	0.0124349	-0.0144876	-0.000458551	-0.00935865	-0.00730685	0.000415013	142	64	0.00171056	250	104	-0.00199917	486	216	0.000834063	1056	469	0.000568776	2532	1135	0.00142927	6776	3169	0.00026648	49208	23176	1.18138e-05	71086	33673	3.30237e-05	102938	48651
0	01C08731	Schizophrenia	1	-3.45061	-0.867252	0.803206	-0.0365932	0.0213652	-0.0281592	-0.0118647	0.0187595	0.014261	0.0165765	0.000816378	-0.0105337	0.0339954	-0.0243391	-0.00790587	-0.0209829	0.00866173	-0.0147924	0.0245949	-0.00859532	142	58	0.00223516	250	108	0.000865951	486	227	0.00245815	1056	503	0.00145002	2532	1206	0.000999821	6776	3247	0.000459798	49208	23577	-5.85721e-05	71086	33953	-6.57942e-05	102938	48926
0	01C08817	Schizophrenia	1	-3.57274	1.5489	2.06731	-0.315685	0.0224088	-0.0343428	-0.00690533	0.00564345	-0.00534898	0.0258154	-0.0426367	-0.0589211	0.0928617	-0.0738031	0.0228133	0.000587759	0.0216526	0.0183445	0.0055724	0.0110139	142	72	0.00164449	250	113	-0.000413136	486	221	0.000608157	1056	492	-0.000124759	2532	1178	0.00104316	6776	3163	0.00046016	49208	23282	0.00011791	71086	33725	8.63257e-05	102938	48810
0	01C09212	Schizophrenia	2	-3.27083	0.791324	1.64045	-0.188514	-0.0191154	0.0146308	-0.00987024	0.0103472	-0.00952853	0.026388	-0.0283466	-0.0666097	0.0564498	-0.0696038	0.0155466	-0.0234878	0.00320043	-0.0294197	-4.31926e-05	-0.00118432	142	70	0.00290009	250	118	0.000119754	486	234	0.00163429	1056	510	-1.46618e-05	2532	1214	0.000962617	6776	3225	0.000454021	49208	23501	0.00019902	71086	33943	0.000129273	102938	48919
0	01C09263	Schizophrenia	1	-3.5624	1.08647	1.77496	-0.175138	-0.0233994	0.0182197	-0.012897	-0.0146262	-0.00459222	0.0130218	-0.0140384	-0.0545323	0.0715663	-0.066921	-0.0145235	0.0134995	0.0529378	0.0195358	-0.000379307	0.00555575	142	57	0.0033493	250	107	-0.000360404	486	228	0.00194302	1056	497	3.72302e-05	2532	1190	0.00096478	6776	3231	8.27256e-05	49208	23469	-4.68829e-05	71086	33953	-2.71909e-05	102938	49171
0	02C09906	Schizophrenia	1	-3.69621	1.33577	1.9961	-0.286204	0.0206418	0.00102312	-0.00921448	0.0358444	-0.012135	0.00283394	-0.00873267	-0.0641799	0.0723129	-0.08633	0.00409676	-0.0230777	0.00444178	-0.00183421	-0.00254128	0.0146789	142	59	0.00215754	250	109	0.000235107	486	224	0.000820812	1056	494	-0.00029268	2532	1176	0.00106033	6776	3216	0.000545226	49208	23400	0.000180124	71086	33759	0.000163438	102938	48934
0	02C10173	Schizophrenia	2	-3.51282	0.409125	1.4031	-0.131921	-0.0377493	0.0132059	0.00399798	0.00918439	-0.00862452	0.00689356	0.00105399	-0.0376736	0.0761691	-0.104478	-0.00334795	-0.0123908	0.0260243	0.00647895	-0.0181417	-0.00856351	142	63	-0.0042351	250	105	-0.00520187	486	226	-0.00114178	1056	478	-0.000118771	2532	1177	0.00106401	6776	3218	0.00051856	49208	23409	6.30766e-05	71086	33853	9.93914e-06	102938	48863
0	02C10264	Schizophrenia	2	-3.79824	2.01778	2.26096	-0.386357	0.0374463	-0.0043215	-0.00060767	0.014864	0.00775309	0.0132123	-0.0343081	-0.0681668	0.0692277	-0.0862713	0.0256433	-0.013606	0.0246837	-0.00973132	-0.00680701	-0.00718084	142	52	0.000693159	250	93	0.000108582	486	201	0.00208416	1056	470	0.000712291	2532	1129	0.00146636	6776	3179	0.000657501	49208	23496	0.000122134	71086	33840	5.60892e-05	102938	48976
0	02C10838	Schizophrenia	1	-3.7388	0.651244	1.5988	-0.17413	-0.031392	0.0125748	-0.000985768	0.013581	0.0102222	-0.00848672	-0.0302291	-0.0374868	0.05778	-0.0614324	0.0139863	-0.00148226	0.00534236	-0.0297037	-0.0129376	-0.0461103	142	70	0.00477622	250	116	0.00105976	486	228	0.000895656	1056	498	0.000916597	2532	1196	0.000565708	6776	3236	-0.000202964	49208	23483	-0.000223258	71086	33732	-0.000161076	102938	48665
0	02C11007	Schizophrenia	2	-3.55406	0.921023	1.85838	-0.228675	0.00456251	-0.00878099	-0.00519427	-0.0134027	0.0103652	0.0161529	-0.0354375	-0.051704	0.0733995	-0.110313	0.0152599	-0.0225171	0.0201788	-0.00828739	-0.0035781	0.0019596	142	62	0.00150703	250	97	0.000578775	486	227	0.00237312	1056	514	0.00112769	2532	1198	0.000560387	6776	3246	-0.000154349	49208	23460	-8.89871e-05	71086	33864	-6.36084e-05	102938	48952
0	02C11057	Schizophrenia	2	-3.74744	1.03164	1.82752	-0.284488	-0.0461426	0.00355089	0.0175928	-0.00398838	0.00448652	-0.00159707	-0.0106991	-0.0512223	0.0252791	-0.0557246	0.0137374	-0.0180232	-0.00163875	-0.00750377	-0.0345103	-0.00352959	142	69	0.00809932	250	111	0.00244207	486	240	0.00335365	1056	512	0.00087721	2532	1182	0.0011823	6776	3201	-9.68629e-05	49208	23409	-2.49287e-05	71086	33786	-4.77701e-05	102938	48884
0	02C11281	Schizophrenia	2	-3.50643	1.12184	1.82378	-0.258016	-0.0177714	-0.0190129	-0.0133413	0.00844414	0.0177841	-0.00352923	-0.0305422	-0.044785	0.0500569	-0.0869049	0.0132632	-0.0327637	0.0312172	-0.00329739	0.0021863	-0.0114193	142	65	0.000879421	250	110	-0.000557661	486	239	0.00118458	1056	507	0.000144777	2532	1177	0.000510642	6776	3183	7.59847e-05	49208	23318	3.89059e-05	71086	33675	5.05271e-05	102938	48740
0	02C11689	Schizophrenia	1	-3.55854	1.16768	1.96647	-0.252048	0.0139871	0.0109555	-0.00227139	-0.00125926	0.0109407	0.0206269	-0.0157958	-0.0723477	0.0742706	-0.0917539	-0.00660848	-0.0294324	0.00791864	0.010443	-0.0122235	0.034869	142	66	0.00334789	250	112	0.00188079	486	229	0.00220195	1056	513	-0.000106655	2532	1219	0.000382322	6776	3242	0.000123643	49208	23524	4.1824e-05	71086	33995	3.86338e-05	102938	49074
0	02C11870	Schizophrenia	1	-4.11065	1.69984	2.20783	-0.323392	-0.0115223	-0.0180514	-0.000737318	-0.0236823	-0.00829159	-0.00632315	-0.0356134	-0.062615	0.0770903	-0.101784	0.0153928	-0.0224871	0.00364997	0.00226431	0.00145869	0.0188107	142	74	0.00219652	250	115	-0.00034673	486	231	0.00226617	1056	500	0.00121128	2532	1178	0.00149938	6776	3184	0.000588222	49208	23456	0.000141128	71086	33865	0.000116368	102938	48895
0	02C12320	Schizophrenia	1	-4.16358	1.40947	1.97376	-0.306975	0.00636182	-0.03871	-0.00903324	-0.0101928	0.0046928	0.0360255	-0.00152917	-0.0471035	0.0589402	-0.0761453	0.00549838	-0.0211787	0.00727538	0.00954852	0.00683544	0.0257645	142	62	0.00276685	250	107	-0.00148246	486	221	0.00221228	1056	498	-0.000169333	2532	1184	0.0006356	6776	3192	0.00029817	49208	23312	4.55489e-06	71086	33716	5.35822e-06	102938	48609
0	02C12408	Schizophrenia	1	-3.70837	1.06725	1.84029	-0.282477	0.0256344	0.00662548	0.00274043	0.0219635	-0.0155788	0.029863	0.00957249	-0.0500849	0.0573318	-0.0665627	-0.00175127	-0.017518	0.0307013	-0.0155911	-0.00503326	0.00398546	142	61	0.00469569	250	107	-0.000178746	486	226	0.00149508	1056	507	0.000707314	2532	1213	0.000626184	6776	3197	0.000302885	49208	23419	8.13751e-05	71086	33858	4.15199e-05	102938	48901
0	02C12691	Schizophrenia	1	-3.88865	1.58975	2.13253	-0.30584	-0.000466946	0.0120876	-0.0199558	-0.0194927	-0.0366519	0.0018371	-0.0131358	-0.080401	0.0769029	-0.0820104	0.0206086	0.0127619	0.0308138	-0.00284064	-0.00468988	0.0137395	142	68	0.0010668	250	115	-0.000706394	486	226	0.000817567	1056	505	0.000396112	2532	1200	0.00084533	6776	3153	9.25049e-05	49208	23354	3.36891e-05	71086	33806	4.17602e-05	102938	48852
0	02C12820	Schizophrenia	1	-3.98896	1.57166	2.10471	-0.324062	0.0198476	0.00367389	-0.00707125	0.00152958	-0.00203863	0.032051	-0.0443521	-0.0615552	0.0894812	-0.110906	0.0162283	-0.0127817	0.0342803	0.0109629	-0.0159806	0.015764	142	75	-0.00411188	250	109	-0.00293432	486	227	0.00193016	1056	495	0.000542217	2532	1193	0.00128568	6776	3234	0.000445072	49208	23513	8.33534e-05	71086	33933	5.45028e-05	102938	48960
0	02C12889	Schizophrenia	1	-3.70708	0.887812	1.76843	-0.2602	0.00030848	-0.00634407	-0.011102	0.0370818	-0.00479155	0.0344233	-0.0180682	-0.0617728	0.0686783	-0.12793	0.0215446	-0.0266993	0.0302902	-0.00759557	-0.000589318	0.00970208	142	59	0.00070944	250	108	-0.00368984	486	220	-0.000828365	1056	483	-0.000859505	2532	1152	0.000359968	6776	3207	6.83585e-05	49208	23394	6.61175e-06	71086	33734	3.42095e-05	102938	48778
0	02C13247	Schizophrenia	1	-3.45572	0.835603	1.6231	-0.225076	-0.0273877	0.00148371	0.00436485	0.0237773	0.00711021	-0.0235844	-0.00598012	-0.0316104	0.0518643	-0.070488	-0.0185288	-0.0272004	0.0148252	-0.0198963	-0.0107593	0.0115246	142	66	0.00286126	250	110	0.000559236	486	226	0.00309996	1056	513	0.00151882	2532	1182	0.0018982	6776	3172	0.000545762	49208	23434	-3.06613e-05	71086	33801	-2.22257e-05	102938	48853
0	02C13432	Schizophrenia	2	-3.67139	0.425102	1.42936	-0.174777	-0.0671142	0.00456385	-0.00658083	0.00378669	-0.00102337	-0.00476515	-0.0170483	-0.0564034	0.0562393	-0.0664906	0.0141267	-0.0106474	0.00169377	-0.0154779	-0.0135273	-0.000609018	142	69	0.000499304	250	120	-0.0024219	486	237	0.00130486	1056	514	-0.000315353	2532	1236	3.49178e-05	6776	3223	-0.000310138	49208	23438	-0.000104092	71086	33886	-6.21448e-05	102938	48967
0	03C13698	Schizophrenia	1	-3.71802	1.17529	1.94821	-0.282081	-0.0136934	0.00591011	-0.00273275	-0.0145688	0.0058265	0.0290836	-0.0113392	-0.0476756	0.0602252	-0.0906966	0.0168555	-0.00294036	0.0383489	0.00147981	0.017174	0.00804479	142	70	0.00220796	250	116	-0.000183846	486	241	0.00110088	1056	531	0.000584032	2532	1234	0.000513754	6776	3252	0.000104874	49208	23364	-8.10397e-05	71086	33834	-5.22163e-05	102938	48878
0	03C13970	Schizophrenia	1	-4.18833	2.54742	2.65166	-0.394779	0.042459	0.0136403	-0.0151905	-0.0162051	-0.0100129	0.00494202	-0.0100376	-0.039139	0.0325135	-0.0405076	0.00974647	-0.00491588	-0.00186507	0.0232544	-0.0116282	-0.00696066	142	71	0.00188999	250	116	-0.00141044	486	230	0.00201393	1056	489	0.000286907	2532	1188	0.00102057	6776	3144	0.000331477	49208	23160	6.26356e-05	71086	33600	7.43863e-05	102938	48661
0	03C14128	Schizophrenia	1	-3.94772	1.88976	2.27441	-0.340089	-0.00889013	-0.0212793	-0.0106698	0.00324474	0.0182174	0.00203249	-0.0409555	-0.0831501	0.102521	-0.126311	0.0101991	-0.0492903	0.0212509	-0.0134556	0.0146487	0.00127588	142	66	0.00161189	250	110	-0.000704078	486	227	0.000553947	1056	498	0.000388496	2532	1172	0.00103295	6776	3156	0.000125757	49208	23415	-9.52069e-06	71086	33863	3.52723e-05	102938	48922
0	03C14201	Schizophrenia	1	-3.40702	0.17228	1.34827	-0.136868	-0.0703305	0.0135475	0.0247281	0.0150278	-0.00782379	0.00545281	-0.0139707	-0.0470075	0.0446668	-0.0761319	-0.00349931	0.0324329	0.00475336	0.00626627	-0.00871052	0.0131662	142	59	0.00539852	250	105	0.00246393	486	216	0.00229535	1056	484	0.00082695	2532	1162	0.000925974	6776	3141	0.000173293	49208	23396	-7.0384e-05	71086	33771	-3.72752e-05	102938	48804
0	03C14684	Schizophrenia	1	-3.90119	1.36077	1.89733	-0.220279	0.0100693	-0.021317	0.00127737	-0.00532794	-0.00608544	0.0040286	-0.0102395	-0.0639535	0.0404884	-0.0917629	0.0398184	-0.0270524	0.0124762	-0.00665734	-0.00354742	0.0158127	142	67	-0.000582658	250	112	-0.00174456	486	221	0.001474	1056	508	0.000486027	2532	1203	0.000977094	6776	3241	0.000183518	49208	23452	8.10951e-05	71086	33930	5.0997e-05	102938	48991
0	03C14716	Schizophrenia	1	-3.58267	1.14742	1.85792	-0.257085	-0.0158292	-0.0184749	0.0183324	0.0144417	0.00112394	0.00878476	-0.0285473	-0.0298234	0.0948556	-0.132594	0.0238568	-0.0187751	0.0207403	-0.0090747	0.00382842	0.00944542	142	61	0.0019549	250	109	-0.00232471	486	231	-0.000372243	1056	501	-0.000597401	2532	1189	0.000321976	6776	3225	6.75944e-05	49208	23357	7.45053e-05	71086	33683	6.25053e-05	102938	48696
0	03C15023	Schizophrenia	2	-3.78154	1.02179	1.74699	-0.227219	-0.0316854	-0.0547394	-0.0233301	0.00764535	0.0135385	0.0174988	-0.00845902	-0.0497266	0.0757219	-0.103746	0.00503182	-0.0188523	0.065785	-0.0193905	6.10525e-05	0.00954932	142	51	-0.0012169	250	98	-0.00297205	486	216	-0.000920093	1056	499	-0.000964168	2532	1220	0.000444899	6776	3239	4.42344e-05	49208	23430	5.94104e-05	71086	33813	-1.49043e-05	102938	48813
0	03C15027	Schizophrenia	1	-4.10194	1.8532	2.33544	-0.402292	0.0178332	-0.020413	0.0200285	-0.00221768	0.0102996	0.00535358	-0.0206465	-0.0455015	0.0783658	-0.100334	0.0272652	-0.0253421	0.000668939	0.0120305	-0.00977846	0.001085	142	62	0.0054233	250	105	0.00111569	486	219	0.00252242	1056	505	-0.000363162	2532	1193	0.000163327	6776	3200	-0.000239013	49208	23521	-5.70308e-05	71086	33967	-3.50917e-05	102938	48995
0	03C15029	Schizophrenia	1	-3.5744	0.6609	1.57951	-0.195359	-0.0261155	0.00320315	0.0038234	0.0132391	-0.00732456	0.0158675	-0.0128634	-0.0384016	0.0734999	-0.0754692	0.00226627	0.0139364	0.0160687	-0.00184563	-0.0139927	0.0251714	142	61	-0.00273817	250	106	-0.00437926	486	236	-0.00140898	1056	504	-0.000954441	2532	1217	0.000424131	6776	3209	-4.16918e-05	49208	23543	-9.09031e-05	71086	34000	-6.64316e-05	102938	49062
0	03C17306	Schizophrenia	2	-4.27285	2.25221	2.47172	-0.376186	0.0269847	-0.00705405	-0.00531312	-0.0066213	0.0158504	0.00651837	-0.016754	-0.0647383	0.100072	-0.12367	0.0039189	-0.0175729	0.0378821	0.00150425	-0.0100781	0.0106705	142	70	0.00157952	250	117	-0.000185126	486	230	0.0026861	1056	504	0.000459745	2532	1192	0.00104694	6776	3232	0.000502998	49208	23528	-9.77216e-06	71086	33956	-3.13963e-05	102938	48901
0	03C17952	Schizophrenia	1	-3.71805	1.0979	1.95606	-0.329092	-0.00239695	-0.0311936	-0.0184173	-0.00308944	-0.00780305	-0.0183292	-0.0346361	-0.0466978	0.0579953	-0.0931931	0.0070188	-0.0298349	-0.00301882	0.0117236	0.000707236	0.013631	142	61	-0.0077289	250	105	-0.00519965	486	223	-0.00160174	1056	493	-0.000444044	2532	1198	0.00113027	6776	3218	0.00050088	49208	23359	-4.09651e-05	71086	33722	-7.88119e-05	102938	48801
0	03C18084	Schizophrenia	1	-3.69953	0.663449	1.61209	-0.20143	-0.0512615	0.00946308	-0.00425068	0.0170827	0.00576092	0.0174264	-0.0182919	-0.0279817	0.0481099	-0.0466611	0.0172948	-0.0275186	0.000116256	-0.0177896	-0.0342371	0.00270434	142	65	-0.000211183	250	109	-0.0010227	486	230	0.0015796	1056	510	0.000178383	2532	1208	0.00052261	6776	3268	-0.000261051	49208	23433	-6.35296e-05	71086	33849	-6.36796e-05	102938	48957
0	03C18089	Schizophrenia	2	-3.68919	1.26872	1.97902	-0.293502	0.00153073	0.0031983	0.018929	-0.00897336	0.0106586	0.00496537	-0.0128831	-0.0516467	0.0717751	-0.114646	0.00407326	-0.0234474	0.0174562	-0.00778711	-0.0155537	-0.0129632	142	52	0.0054838	250	94	0.000955606	486	204	0.00134274	1056	480	0.00010756	2532	1180	0.000842719	6776	3183	0.00054505	49208	23417	0.000176999	71086	33727	0.000120598	102938	48651
0	03C18431	Schizophrenia	1	-3.9591	1.52781	2.06695	-0.334472	0.0106531	0.0314065	-0.0245172	-0.000691006	-0.00626628	-0.012358	-0.0323621	-0.0716486	0.0877196	-0.109591	0.0120166	-0.0234267	0.00905693	-0.00216093	-0.0052663	-0.00597746	142	67	-0.000802744	250	108	-0.000318278	486	230	0.000498318	1056	526	-0.000838695	2532	1207	0.000416037	6776	3206	-8.12533e-05	49208	23412	-1.54994e-05	71086	33854	-1.49082e-05	102938	48942
0	03C19101	Schizophrenia	2	-3.72043	1.17571	1.92016	-0.346877	-0.00651232	-0.0525781	-0.00621832	-0.000135632	0.0219815	0.00695998	-0.0194609	-0.0417294	0.0881211	-0.0778572	0.0176572	-0.00566429	0.0158464	-0.00272835	0.0116837	0.035994	142	71	0.000232381	250	118	-0.00333475	486	230	0.00065098	1056	497	-0.000243877	2532	1195	0.000490321	6776	3224	-2.58477e-05	49208	23499	4.35373e-05	71086	33880	1.04034e-05	102938	48856
0	03C19115	Schizophrenia	1	-3.35513	1.13015	1.89499	-0.227778	-0.0131466	-0.0168226	0.0043124	0.0254397	0.0239875	0.0304199	-0.023477	-0.0447685	0.0746252	-0.088252	0.0386641	-0.0163015	0.0223376	0.0170432	-0.0233103	0.012406	142	69	-0.000484415	250	107	-0.00242076	486	224	0.000290025	1056	518	5.56491e-05	2532	1205	0.00099674	6776	3194	0.000143371	49208	23423	-3.28235e-05	71086	33779	-7.10093e-05	102938	48750
0	03C19127	Schizophrenia	2	-3.74205	1.50584	2.01912	-0.338193	0.00266252	-0.0105137	0.00325408	0.0242595	-0.0345794	0.0125138	-0.0151079	-0.101558	0.0674417	-0.0943453	0.0250874	-0.0413586	0.053597	0.00754467	0.00119684	-0.0107977	142	65	0.00215136	250	113	-0.000562745	486	236	0.00124667	1056	496	0.00039862	2532	1183	0.00090061	6776	3202	6.50366e-05	49208	23487	-2.96041e-06	71086	33880	-1.36825e-06	102938	48767
0	03C19130	Schizophrenia	2	-4.2642	2.01572	2.41328	-0.439246	0.0586537	-0.0287888	0.0185123	0.011095	0.0115229	0.00604483	-0.0344673	-0.0637814	0.0783934	-0.137204	-0.0194411	-0.0225036	0.0379246	0.00260745	-0.0122173	0.0276902	142	69	0.00214294	250	108	0.00146761	486	225	0.00338471	1056	517	0.00124186	2532	1199	0.001371	6776	3189	0.000391174	49208	23325	0.000179799	71086	33775	0.000106455	102938	48833
0	03C19373	Schizophrenia	2	-3.75622	1.62691	2.03591	-0.238234	-0.0201639	0.021537	0.00259013	0.014506	-0.031446	0.0168328	-0.0263031	-0.0624139	0.0809302	-0.0975262	0.0118735	-0.0236689	0.0266544	-0.00971478	-0.00935932	-0.00526019	142	65	0.00441478	250	109	0.00157483	486	230	0.00231306	1056	505	0.000815654	2532	1199	0.001228	6776	3208	0.000255449	49208	23340	9.00809e-05	71086	33729	5.84528e-05	102938	48767
0	03C20508	Schizophrenia	1	-4.04559	1.81179	2.23032	-0.407756	0.0208931	0.0149038	-0.00229537	-0.0169103	0.00185546	0.0118659	-0.057783	-0.0578336	0.0822378	-0.108754	0.0172334	-0.028415	0.0221478	0.00284849	-0.0156074	0.0206263	142	61	0.00637516	250	103	0.00289628	486	224	0.00357203	1056	501	0.00214313	2532	1190	0.0023902	6776	3172	0.000808046	49208	23273	0.000263815	71086	33725	0.000244379	102938	48822
0	03C20652	Schizophrenia	1	-3.74635	1.55753	2.10976	-0.280466	-0.00891907	0.0023739	-0.0118327	0.00701561	-0.031454	2.47451e-05	-0.0102221	-0.0339467	0.0850296	-0.100692	-0.00449827	-0.0146013	0.0232457	-0.0217557	-0.00683774	0.0209355	142	66	0.00107725	250	118	-0.00239296	486	231	0.000571413	1056	511	0.00029205	2532	1193	0.000837281	6776	3173	2.28157e-05	49208	23270	3.66269e-05	71086	33689	6.08938e-06	102938	48674
0	03C21662	Schizophrenia	1	-3.51204	0.528891	1.5433	-0.205165	-0.0221599	-0.00920916	0.00302507	0.0111019	0.018812	0.0016719	-0.0127357	-0.0211347	0.0886928	-0.0913263	-0.00464816	0.00902203	0.0286566	-0.0204846	-0.00626886	0.00816129	142	69	0.00196355	250	117	1.45576e-05	486	233	0.00225292	1056	500	0.000369815	2532	1198	0.00139326	6776	3176	0.000236481	49208	23394	1.47574e-05	71086	33780	1.53578e-05	102938	48887
0	03C22278	Schizophrenia	1	-3.93234	1.05618	1.84788	-0.209468	-0.0333183	0.00603534	-0.0025688	0.0192636	0.00170914	0.00950345	-0.0328521	-0.0541195	0.0850124	-0.119774	-0.0274117	-0.000740721	0.0405317	-0.00351587	-0.00803572	0.0186962	142	59	-0.00536356	250	102	-0.00445844	486	213	-0.00101065	1056	490	-0.00143802	2532	1190	-5.58402e-05	6776	3182	-0.00025787	49208	23331	-8.89829e-05	71086	33715	-3.38305e-05	102938	48746
0	03C22622	Schizophrenia	2	-4.21312	1.8428	2.33983	-0.441295	-0.00672447	-0.0259714	-0.00134386	0.00468253	-0.012175	-0.0154881	-0.0098351	0.00460733	-0.019188	0.0113785	0.00631243	0.0142949	0.0116424	-0.0343011	0.011618	-0.00858223	142	62	-0.00930339	250	103	-0.00843501	486	219	-0.00224419	1056	473	-0.00132265	2532	1192	0.000591999	6776	3227	-0.000142029	49208	23455	-3.03909e-05	71086	33846	-2.65291e-05	102938	48809
0	03C22948	Schizophrenia	1	-4.55928	2.60948	2.88861	-0.459609	0.0497276	0.000109988	-0.00165231	-0.00284714	0.0111158	-0.0145698	-0.0347008	-0.0246379	0.0266384	-0.049406	0.00896452	0.0278634	0.00939487	0.00455406	0.0244938	0.0186168	142	63	-0.00632537	250	110	-0.0071007	486	218	-0.00214012	1056	495	-0.00140233	2532	1188	4.18955e-05	6776	3248	-2.09706e-05	49208	23419	0.000161831	71086	33808	0.000120102	102938	48836
0	03C23366	Schizophrenia	1	-4.21005	2.60394	2.7328	-0.450431	0.0456368	-0.0301124	-0.00268632	0.00040777	-0.00720771	-0.0112791	-0.00650289	-0.0242855	-0.000485848	-0.0240289	0.00313609	0.015629	-0.00871858	-0.00342434	0.0135578	-0.00968229	142	58	0.00129651	250	101	-0.00115831	486	201	0.00102403	1056	486	0.000510377	2532	1169	0.000822803	6776	3179	5.69738e-05	49208	23371	5.08653e-05	71086	33816	3.75287e-05	102938	48751
0	04C24014	Schizophrenia	2	-4.50998	2.04192	2.44612	-0.391759	0.0448265	-0.0174078	-0.0333479	-0.00558154	-0.00326967	0.000213127	-0.020671	-0.0430779	0.0289894	-0.0407782	0.0132124	-0.00635073	0.00229962	0.0103313	0.0178477	0.00655358	142	64	-0.00328293	250	104	-0.0036226	486	218	-0.00043414	1056	503	-0.000665912	2532	1207	0.000608152	6776	3237	0.000377076	49208	23367	5.49023e-05	71086	33842	4.61562e-05	102938	48821
0	04C24384	Schizophrenia	2	-3.33564	-0.113679	1.12425	-0.086062	-0.0598273	0.0266981	-0.0107922	-0.000917302	-0.0167464	0.0220464	-0.0136082	-0.0385965	0.0401487	-0.0321127	0.0179908	-0.00952079	0.01886	0.0099005	-0.000391978	-0.0137294	142	66	0.00198087	250	113	-0.00125528	486	224	0.000115326	1056	491	-0.000254583	2532	1188	0.000571937	6776	3210	0.000171201	49208	23584	2.82093e-06	71086	34108	5.05978e-06	102938	49123
0	04C24776	Schizophrenia	1	-3.62187	0.49008	1.58505	-0.20649	0.00502792	-0.00311717	-0.00667671	0.0241908	-0.00944124	0.00594662	-0.023787	-0.0367282	0.0702965	-0.0660949	-0.0127161	-0.0328667	0.0209549	0.00573124	-0.0228244	-0.0113595	142	55	-0.000239344	250	102	0.00017045	486	215	0.00247562	1056	459	7.57987e-05	2532	1131	0.000976254	6776	3184	0.000400995	49208	23237	7.65387e-05	71086	33734	2.9416e-05	102938	48773
0	04C24798	Schizophrenia	1	-3.5571	0.475996	1.48555	-0.161551	0.000681137	-0.0237194	-0.00795501	-0.0203353	-0.0132637	0.0172507	-0.0119136	-0.0603336	0.0815434	-0.0853719	-0.00818015	-0.0209874	0.0280233	0.00190749	0.00521662	-0.0112189	142	62	0.00179366	250	114	-0.00159954	486	228	0.00145406	1056	534	-0.000107758	2532	1200	0.000640681	6776	3196	0.000305237	49208	23407	7.71702e-05	71086	33929	2.71069e-05	102938	49007
0	04C24799	Schizophrenia	2	-3.46108	0.373727	1.30341	-0.140782	-0.0455237	0.0290925	-0.00327882	0.00761415	-0.0151109	0.0181796	-0.0114536	-0.0548079	0.0628009	-0.0872026	0.000664694	0.0106057	0.0284716	-0.00358362	-0.0427857	0.0040076	142	62	0.0042381	250	111	-1.35616e-05	486	219	0.00133204	1056	507	-0.000785301	2532	1192	0.000262729	6776	3213	0.000212025	49208	23529	5.26801e-05	71086	33916	5.8364e-05	102938	48850
0	04C25020	Schizophrenia	1	-3.95014	2.42036	2.56259	-0.385653	0.0248129	0.00781829	-0.00566903	0.00486056	0.0165052	0.0285787	-0.000111637	-0.0226317	0.0307688	-0.00313481	-0.0091821	-0.0116608	-0.0118231	0.0267871	0.00819889	-0.0236534	142	69	-0.0061978	250	109	-0.00481912	486	217	-0.00014626	1056	502	-8.44045e-05	2532	1175	0.000934693	6776	3195	0.000213072	49208	23302	0.000112647	71086	33603	0.000111605	102938	48565
0	04C26029	Schizophrenia	1	-3.62548	1.07493	1.88735	-0.279712	-0.0398699	-0.00528162	-0.00602978	0.0157885	0.00557815	-0.00671787	-0.0320969	-0.0357005	0.0804886	-0.0779182	-0.00627969	-0.0230861	0.0150883	0.000255329	-0.00709387	0.0080129	142	65	-0.000845039	250	115	-0.00271552	486	233	0.000201235	1056	517	-0.000397016	2532	1215	0.000748825	6776	3259	0.000365001	49208	23545	-4.87576e-05	71086	33925	-4.0833e-05	102938	48968
0	04C26996	Schizophrenia	1	-3.79476	0.398998	1.46494	-0.206566	-0.0211515	0.0191001	0.00727546	0.00399334	0.0027578	0.0231081	-0.00363792	-0.0495289	0.0559046	-0.0714983	-0.00882415	0.0191846	0.0200611	0.010243	0.0300023	-0.0116592	142	63	-0.000690185	250	111	-0.00248079	486	233	-0.00223962	1056	493	-0.00223422	2532	1185	-0.000385944	6776	3212	-0.000412328	49208	23354	-0.000104006	71086	33749	-7.58846e-05	102938	48898
0	04C27006	Schizophrenia	1	-3.77035	1.61637	2.18092	-0.351053	0.0418612	-0.0177041	-0.0117678	-0.00112176	0.00499447	0.035933	-0.030587	-0.085811	0.106019	-0.139697	0.0342312	-0.0474	0.0366472	-0.0128465	-0.00601369	0.0084128	142	62	-0.00146427	250	108	-0.0012157	486	222	0.00201012	1056	507	0.000905431	2532	1162	0.000874654	6776	3156	0.000459306	49208	23441	0.000183143	71086	33784	0.000128118	102938	48797
0	04C27611	Schizophrenia	1	-3.78712	1.50826	2.07213	-0.335038	-0.00681665	0.023957	0.0171427	-0.00764918	-0.00148326	0.0323598	-0.028755	-0.0576696	0.0930235	-0.0959763	0.016089	-0.0264114	0.0251778	-0.00102493	-0.00829182	0.00275968	142	69	0.00461184	250	113	-0.000624551	486	223	9.09751e-05	1056	499	-0.000395719	2532	1195	-3.43989e-06	6776	3191	-4.31683e-05	49208	23408	-7.02494e-05	71086	33809	-6.60399e-05	102938	48950
0	04C28102	Other	1	-3.80601	1.19066	1.88631	-0.251646	0.00192536	-0.0280144	-0.00441389	-0.0156292	-0.00565958	0.0160913	-0.0266359	-0.038469	0.0754133	-0.103348	0.0217496	-0.0343232	-0.00433624	0.0110135	-0.00956734	0.00208139	142	63	-0.00264153	250	104	-0.00386272	486	209	-0.0010422	1056	469	-0.000817939	2532	1177	-0.000234291	6776	3204	-0.000296012	49208	23361	-0.000183155	71086	33780	-0.000124571	102938	48782
0	04C28692	Schizophrenia	2	-4.25759	2.39217	2.66056	-0.42678	0.0579223	-0.00509579	-0.00452932	0.00723595	-0.00522163	0.0164573	-0.0289749	-0.0787694	0.0994307	-0.137831	0.00676736	-0.0223082	0.0372237	-0.0058159	0.00557005	0.0038393	142	61	0.000926151	250	98	-3.23032e-05	486	209	0.000386182	1056	497	0.000268063	2532	1189	0.00122935	6776	3210	0.000731432	49208	23159	0.000212563	71086	33604	0.000173331	102938	48619
0	04C28979	Schizophrenia	2	-3.23614	-0.403993	1.11194	-0.111626	-0.0428529	-0.0235573	0.0127037	-0.00470325	0.00351891	-0.014316	-0.0013778	-0.0335735	0.0459049	-0.04627	-0.00118065	-0.0191466	0.0198723	-0.0157017	-0.0141124	-0.0242885	142	67	0.00473646	250	115	7.63212e-05	486	225	0.00146224	1056	501	1.25704e-05	2532	1167	0.000505893	6776	3203	0.0001858	49208	23239	-0.000163717	71086	33702	-0.000123312	102938	48764
0	04C29975	Schizophrenia	2	-3.54644	0.769349	1.80883	-0.231346	-0.0249704	0.00648852	0.00371419	0.0141129	0.0140646	-0.00542269	-0.0172569	-0.0757927	0.0822749	-0.0556306	0.00451004	0.0186078	0.0122617	0.0196927	-0.0222335	-0.00743864	142	67	0.00686429	250	101	0.00381045	486	221	0.00485469	1056	504	0.00220142	2532	1208	0.00166745	6776	3258	0.000941006	49208	23420	0.000105361	71086	33723	4.22975e-05	102938	48856
0	04C30017	Schizophrenia	2	-3.43607	1.00436	1.76655	-0.244412	-0.0158206	0.0247829	-0.0135964	-0.00891075	0.00277597	-0.00649852	-0.0167762	-0.0521409	0.0759327	-0.108147	0.0016232	-0.0368575	0.0178137	-0.0186127	-0.013155	0.00942392	142	54	-0.00153952	250	104	-0.00194288	486	206	0.00139532	1056	461	0.000143691	2532	1175	0.00114479	6776	3200	0.000834126	49208	23313	0.000268694	71086	33675	0.000212358	102938	48683
0	04C30247	Schizophrenia	1	-3.94587	1.61694	2.2162	-0.328686	0.0082351	-0.00348865	-0.00119513	0.0179148	-0.016551	-0.00240998	-0.0164157	-0.0696008	0.0742952	-0.0870138	0.00597268	-0.0297256	0.0532606	-0.0283592	-0.00602518	-0.0201928	142	69	-0.00471496	250	108	-0.00478168	486	220	-0.00121431	1056	500	-0.00031319	2532	1201	0.000316339	6776	3226	6.42619e-05	49208	23462	-1.90966e-06	71086	33931	1.78425e-05	102938	48875
0	04C31011	Schizophrenia	1	-4.10642	2.03913	2.36482	-0.417331	0.0506012	-0.0156941	0.00463317	0.0306825	0.0272941	0.00624767	0.0165437	-0.0481864	0.0411459	-0.0734731	-0.0110056	0.00339857	0.0281992	-0.00149803	-0.00762004	0.00217581	142	70	0.0037134	250	110	0.000732382	486	229	0.00265652	1056	507	0.00234803	2532	1183	0.00144068	6776	3200	0.000772223	49208	23306	0.000227097	71086	33729	0.000174748	102938	48819
0	04C31146	Schizophrenia	2	-3.55917	1.30685	1.88973	-0.293959	-0.0226344	-0.00873931	-0.0229962	0.00572222	0.00172158	-0.00752643	-0.0102556	-0.0244141	0.0566069	-0.0815093	0.0191963	-0.00603202	0.0287691	-0.0127019	-0.00777332	0.000275765	142	54	0.00264375	250	91	0.00164449	486	201	0.00219375	1056	483	0.000532863	2532	1196	0.000906567	6776	3213	0.000600027	49208	23389	8.16207e-05	71086	33829	4.7229e-05	102938	48828
0	04C32361	Schizophrenia	1	-3.48145	1.36926	2.0024	-0.27517	0.0253174	0.0146858	-0.000272872	0.00178772	-0.00809136	0.0172581	-0.0295269	-0.0588794	0.0646228	-0.0698895	-0.00391176	-0.033132	0.0204883	0.0167929	-0.0159729	0.00256789	142	65	-0.0022502	250	105	-0.00405172	486	227	2.99311e-05	1056	488	-0.000182243	2532	1170	0.000355956	6776	3139	-0.000138783	49208	23187	4.57417e-05	71086	33568	1.89523e-05	102938	48601
0	04C32596	Schizophrenia	1	-4.13246	1.52772	2.18568	-0.341672	0.0211637	-0.0256765	-0.00566923	-0.00028829	0.0159572	0.00979538	-0.0286948	-0.0419158	0.0727709	-0.136004	0.0334524	-0.0316704	-0.00111718	-0.0115851	-0.029922	-0.00971723	142	69	0.00640422	250	110	0.00125209	486	222	0.00294891	1056	488	0.000557192	2532	1179	0.0010899	6776	3207	0.000368197	49208	23492	7.99352e-05	71086	33857	9.50577e-05	102938	48999
0	04C33040	Schizophrenia	1	-3.97533	1.4356	2.02273	-0.330389	0.00466402	0.0143859	0.0119279	-0.0322089	-0.0281705	-0.00739306	-0.0143788	-0.0553074	0.0756108	-0.101958	0.0167506	-0.0175965	0.00778726	-0.0132294	-0.0177708	0.0181731	142	68	-0.000308593	250	106	-0.00282001	486	216	0.00186535	1056	483	0.000934019	2532	1161	0.00060522	6776	3195	2.90825e-05	49208	23283	9.50482e-05	71086	33740	7.67376e-05	102938	48851
0	04C33289	Schizophrenia	2	-4.20059	2.20784	2.51191	-0.424853	0.0354401	-0.00250065	0.0120023	0.00582303	-0.00741251	-0.00451208	-0.0396276	-0.0635554	0.0798053	-0.0812797	-0.0038141	-0.0168654	0.00998621	0.0229346	-0.0183839	0.0283941	142	66	-0.00215269	250	109	-0.00178269	486	220	0.000156317	1056	490	-0.000608453	2532	1196	0.000562495	6776	3179	0.000140321	49208	23433	0.000175635	71086	33782	0.000141652	102938	48803
0	07C63395	Schizophrenia	1	-4.05104	1.38362	2.07345	-0.310612	0.00759135	0.0257688	0.00612263	-0.0131882	-0.00286652	0.00914586	-0.0386154	-0.0486721	0.0571272	-0.119369	0.0355468	-0.0206176	0.0193372	0.00723597	-0.00236315	0.0289449	142	63	0.00296136	250	106	-9.99376e-05	486	221	0.00152631	1056	481	0.000711029	2532	1191	0.00144046	6776	3201	0.000521847	49208	23476	1.63773e-05	71086	33865	6.4708e-06	102938	48797
0	07C64536	Schizophrenia	2	-4.26104	2.25963	2.46479	-0.483602	0.0166748	0.000271457	-0.00807029	0.00685116	0.00163774	-0.00583019	-0.0192344	-0.0566532	0.0652898	-0.0747755	0.011565	-0.0274745	0.00289671	0.0230851	0.00338131	-0.00312774	142	69	-0.00344089	250	111	-0.00253437	486	227	0.000577486	1056	497	0.000171366	2532	1195	0.000228027	6776	3192	-3.18308e-05	49208	23307	-5.50112e-05	71086	33755	-3.33347e-05	102938	48903
0	07C67122	Control	2	-3.21687	-0.532344	0.951817	0.0246288	-0.09304	-0.00293136	0.0285245	0.00726961	0.00169506	0.00628763	-0.0111695	-0.0221191	-0.00358907	-0.0196471	-0.017807	-0.0238622	0.0115132	-0.0284865	0.00227234	-0.0592392	142	61	0.0014429	250	112	-0.00083593	486	219	0.00220171	1056	493	0.000490309	2532	1165	-1.47812e-05	6776	3186	-0.000145261	49208	23275	-0.000127056	71086	33640	-0.000105312	102938	48712
0	07C67193	Control	1	-3.28371	-0.388726	1.07875	-0.0632372	-0.067411	-0.00539597	0.000360466	0.00544762	-0.0296197	-0.00298485	-0.00343365	-0.0115156	-0.00498944	0.0106043	0.000775641	0.00635172	0.0328113	-0.0249068	0.0112061	-0.021771	142	60	0.00713387	250	104	0.0039521	486	225	0.00102369	1056	511	-0.00112981	2532	1215	-0.000699839	6776	3247	-0.0005019	49208	23541	-0.000227014	71086	33916	-0.000174223	102938	48959
0	07C68633	Schizophrenia	1	-3.64751	1.19344	1.82344	-0.283527	-0.0347563	-0.00348169	-0.00563382	-0.00621205	-0.0182415	0.00915609	-0.0162357	-0.0771016	0.0606006	-0.0981092	0.0130325	-0.00993494	0.0175388	0.000976379	-0.00327059	0.0200572	142	67	0.00112186	250	113	-0.00307034	486	231	0.000951838	1056	530	-0.00113387	2532	1200	9.9269e-05	6776	3251	-0.000202848	49208	23381	1.59423e-05	71086	33759	-5.96262e-06	102938	48763
0	08C79660	Schizophrenia	1	4.8939	0.0947825	0.00199935	0.0776207	0.0312702	0.0128503	0.00294902	0.00637639	0.0179828	0.0193998	-0.0422514	-0.00089622	-0.0224659	0.0129887	-0.00791154	-0.0143194	0.0142216	0.00498309	0.00515411	0.0125756	142	64	0.00630298	250	108	0.00366251	486	215	0.00401947	1056	476	0.00191312	2532	1165	0.00141024	6776	3128	0.000906396	49208	22873	0.000347578	71086	32999	0.000286404	102938	47908
0	09C100006	Schizophrenia	2	-3.22138	-2.68498	-0.18851	0.286073	0.124209	-0.0287522	0.0109557	0.0232648	0.000192022	-0.0338595	-0.0314724	-0.0588675	-0.0223207	0.0297656	0.0010403	-0.00914036	-0.0152435	0.0287136	0.0109013	0.0108741	142	72	-0.000770523	250	117	-0.002256	486	240	-4.71733e-05	1056	511	9.85545e-05	2532	1201	0.000316987	6776	3261	-2.16049e-05	49208	23628	-0.000156688	71086	34121	-0.000151471	102938	49115
0	09C100007	Schizophrenia	1	-2.87164	-2.6515	-0.166038	0.317172	-0.0697698	0.00254341	-0.00392778	0.0661173	-0.0859571	0.0420168	-0.0113553	-0.0837765	0.0305407	0.0367142	-0.0424389	5.25931e-05	0.0163821	0.0826292	0.000290449	0.0346256	142	67	0.00581038	250	113	0.00175762	486	227	0.00269336	1056	514	0.00152985	2532	1210	0.000833919	6776	3187	0.000192502	49208	23490	-0.000154415	71086	33937	-0.000125236	102938	49120
0	09C100011	Schizophrenia	1	-3.3823	-2.75861	-0.171465	0.276574	0.162772	0.010343	-0.00901173	0.0128426	-0.00263837	0.000989778	-0.0213642	-0.0281727	0.019249	0.0581406	0.0933675	-0.0333606	-0.059372	0.0971555	-0.0238861	0.0537728	142	76	0.000702528	250	129	-0.00189812	486	242	0.00123691	1056	515	0.000680191	2532	1205	0.000669272	6776	3247	0.000271408	49208	23545	-0.000127427	71086	34079	-0.000116902	102938	49256
0	09C100083	Schizophrenia	1	-3.03581	-2.65349	-0.209018	0.224604	-0.0377601	0.0346246	0.0365813	0.0121493	-0.0261111	-0.0042544	-0.0140945	-0.0146892	0.0130334	0.0146978	-0.0176027	0.0101892	0.00121244	-0.00331976	-0.00199059	-0.023364	142	69	0.00481313	250	121	0.00317748	486	235	0.00273625	1056	512	-9.90263e-05	2532	1193	0.000366573	6776	3235	-0.00030684	49208	23640	-0.000302071	71086	34031	-0.000242492	102938	49300
0	09C100124	Schizophrenia	1	-3.18672	-2.63166	-0.187224	0.302147	0.101035	0.0135128	0.0114004	0.0121279	-0.0119613	0.0358136	-0.00241281	-0.0589539	0.00205435	0.0530643	0.00417755	-0.00376043	0.00787861	0.12115	0.0486529	0.0854391	142	68	0.00701767	250	121	-1.2738e-05	486	244	0.000820369	1056	520	-0.000708352	2532	1199	-0.00063774	6776	3239	-0.000517474	49208	23530	-0.000272458	71086	34026	-0.000187001	102938	49012
0	09C100131	Schizophrenia	1	-3.29195	-2.60959	-0.223353	0.321385	0.115281	-0.0129347	0.0107235	-0.00996246	-0.0328267	0.00177338	0.00630468	-0.0560929	0.00336482	-0.00096759	-0.006543	0.0136998	0.00130339	0.0043239	0.0221285	0.0114976	142	70	0.00186744	250	123	-0.000287015	486	239	0.000236256	1056	506	-0.000447233	2532	1179	-0.000114433	6776	3238	-0.000593413	49208	23551	-0.000274093	71086	34072	-0.000219982	102938	49209
0	09C100134	Schizophrenia	1	5.71259	0.561425	0.0542206	0.0133825	-0.00299015	-0.00267867	0.0109789	0.00524123	-0.00193664	0.00332623	0.0070685	-0.0267132	0.0326848	-0.000694579	0.0151582	-0.000919359	-0.000933104	-0.00140379	-0.0144935	0.0018289	142	53	0.00361695	250	99	-0.000215992	486	221	0.00291612	1056	492	0.00183618	2532	1163	0.00137195	6776	3193	0.000692731	49208	22877	0.000367347	71086	33128	0.000288023	102938	47864
0	09C100143	Schizophrenia	1	6.69907	0.580107	-0.00530978	0.0229401	-0.0127926	0.0121911	0.00177947	0.0169904	0.00957537	-0.0103323	0.0373298	-0.0284433	-0.00608789	-0.0242656	0.0136197	0.0193014	-0.0430597	-0.0266955	0.0220842	-0.00409427	142	60	0.00504851	250	110	0.00380109	486	217	0.0043531	1056	489	0.00298882	2532	1153	0.00188697	6776	3137	0.00118578	49208	22894	0.000433339	71086	33012	0.000356907	102938	47827
0	09C100157	Bipolar	2	1.83216	-0.97915	-0.0919364	0.0870948	0.00800923	0.00117275	-0.0221439	-0.00879916	-0.0285855	0.00988538	-0.0329996	-0.054855	-0.00670036	0.00842557	0.014543	0.0146386	-0.0144044	0.0376787	0.00869497	-0.0297832	142	62	0.00263119	250	107	-0.00105829	486	222	-0.000217093	1056	502	-0.00108902	2532	1195	0.000269811	6776	3196	0.000442772	49208	23103	-4.4737e-06	71086	33365	-7.61246e-06	102938	48291
0	09C100176	Schizophrenia	2	4.67197	-0.0446838	-0.0249242	0.0241496	0.0112913	-0.0126343	-0.0152515	-0.00127906	0.00388273	-0.00220452	0.00608662	-0.00863694	0.021402	0.0119843	0.00789591	-0.000696543	-0.0147856	0.00273583	-0.00273024	0.0271453	142	57	0.00606393	250	110	0.00185629	486	222	0.0017233	1056	502	0.00114841	2532	1195	0.00124616	6776	3144	0.000727201	49208	22986	0.000236615	71086	33281	0.000194325	102938	48134
0	09C100178	Schizophrenia	1	5.8752	0.328872	0.0580608	0.0617106	0.00934004	0.00248139	-0.0116056	0.00331085	0.00151878	0.00642153	-0.0195401	-0.0156202	0.00355536	-0.0052743	-0.0123274	0.0115749	0.00231701	0.00202588	0.00128584	-0.00396692	142	60	0.00602116	250	118	0.00169919	486	226	0.003026	1056	501	0.00230816	2532	1194	0.00212064	6776	3102	0.00109796	49208	22984	0.000373217	71086	33146	0.000280917	102938	48001
0	09C100188	Control	1	-3.17033	-2.77337	-0.188963	0.279006	-0.000756574	-0.00407855	-0.0143975	-0.00545759	0.0114449	0.0103765	0.00570556	-0.0461815	0.00245778	0.0238282	0.00490928	-0.00755949	0.00522929	-0.00386943	0.00850178	0.030806	142	72	0.00349581	250	119	-0.000977531	486	239	-0.000174517	1056	508	-0.000484854	2532	1178	0.000295383	6776	3165	0.000186202	49208	23346	-0.000159788	71086	33810	-0.000149913	102938	48970
0	09C100217	Control	1	6.72154	0.59659	0.0290005	0.0203665	-0.00331899	0.00942921	0.00392238	0.0117225	0.000231181	-0.00872582	-0.0158436	-0.0125349	-0.000137817	-0.00932197	-0.00177878	0.000524797	0.0243005	0.0238484	0.00404225	0.0062965	142	59	0.00484666	250	111	0.00132802	486	228	0.00285501	1056	491	0.00131157	2532	1178	0.000768949	6776	3160	0.000439724	49208	22901	0.000342285	71086	33060	0.000275712	102938	47897
0	09C100247	Schizophrenia	1	-3.19531	-2.77162	-0.195006	0.292469	-0.0392118	-0.0100377	0.0153252	-0.0323869	-0.0168385	-0.0268382	0.00181394	-0.0621498	0.00244599	0.00089231	0.0260193	-0.0326683	0.10508	0.00337809	-0.11881	0.409278	142	64	-0.00179853	250	116	-0.00358068	486	235	-0.00129779	1056	507	-0.00233264	2532	1234	-0.000676965	6776	3271	-0.000614402	49208	23583	-0.000346215	71086	34053	-0.000313698	102938	49187
0	09C100248	Schizophrenia	2	-2.90728	-2.60046	-0.163918	0.193964	-0.00309594	-0.00903466	0.0155471	-0.0106797	0.00160956	0.0059756	-0.0182373	-0.0468615	0.00128751	0.0145153	-0.00512623	-0.00162882	0.0087612	0.0306566	0.0028287	-0.0417481	142	71	-0.001805	250	125	-0.00344844	486	238	-0.00156534	1056	500	-0.00123741	2532	1182	-0.000127589	6776	3184	-0.000447983	49208	23305	-0.000446645	71086	33669	-0.000365853	102938	48601
0	09C100251	Schizophrenia	2	-3.31658	-2.72422	-0.197101	0.270053	0.0411874	-0.00489339	0.00949689	0.00730431	-0.00648243	-0.0421528	-0.0265486	-0.018665	-0.0149187	0.0126123	0.0118159	0.00833742	0.00944066	0.00597327	0.0122007	-0.0179856	142	60	-0.00163029	250	109	-0.00427478	486	223	-0.00165333	1056	498	-0.000679674	2532	1192	0.000468783	6776	3201	-0.000239843	49208	23547	-0.000312685	71086	34042	-0.000267947	102938	49123
0	09C100255	Schizophrenia	1	2.49103	-0.585936	-0.0766784	0.131441	0.0528799	0.0127866	0.0127117	0.00103885	0.00668771	-0.00204598	-0.0261965	-0.0236782	0.0190557	-0.00545027	0.0139473	-0.00913788	0.00462386	0.015188	-0.00593315	-0.00796296	142	59	0.00539581	250	108	0.00265166	486	229	0.00343245	1056	493	0.00182249	2532	1186	0.00188117	6776	3187	0.00101421	49208	23373	0.0002668	71086	33648	0.000198652	102938	48536
0	09C100256	Schizophrenia	1	2.60412	-0.703469	-0.0798085	0.125046	-0.00451037	-0.00597162	0.0063438	-0.0130476	-0.0128697	0.0367702	-0.033813	-0.0252773	0.0314506	-0.00965065	-0.00349493	-0.0336685	-0.014074	-0.00265272	0.0101015	0.00188816	142	68	0.000664001	250	113	-0.000540493	486	222	0.00152288	1056	476	0.000765116	2532	1145	0.00142903	6776	3157	0.000418588	49208	23067	0.000202045	71086	33295	0.000135808	102938	48186
0	09C100322	Schizophrenia	2	-2.99322	-2.63807	-0.16691	0.333013	-0.15444	-0.00458412	-0.00939803	0.0218951	-0.0084003	-0.0309786	0.0101238	-0.0686813	0.00861317	0.0770164	-0.0269107	-0.00621318	0.0812026	-0.116353	-0.0489153	0.129221	142	73	0.00314637	250	124	-0.00106768	486	240	0.000921039	1056	506	-0.000957353	2532	1230	-0.000337078	6776	3266	-0.000528632	49208	23689	-0.000266808	71086	34184	-0.000193142	102938	49362
0	09C100323	Schizophrenia	1	-3.1913	-2.57569	-0.193156	0.157292	-0.0604544	0.00429394	0.0140818	0.0160955	-0.0224267	0.000427664	-0.0037785	-0.0222245	-0.00692179	-0.00141612	-0.0194076	0.00569133	-0.0231986	0.00651911	-0.00688747	-0.0124681	142	67	0.000258074	250	123	-0.00158898	486	243	0.00091691	1056	507	0.000106491	2532	1186	-9.79021e-06	6776	3212	-0.000104903	49208	23380	-0.000221443	71086	33824	-0.000168169	102938	48922
0	09C100346	Schizophrenia	1	3.72278	-0.327387	0.0249846	0.0550368	0.0266816	-0.00606186	0.00107784	-0.0124816	-0.012311	0.0060137	-0.0306719	-0.0238306	0.0231603	-0.00458565	-0.00988035	-0.00258167	-0.028341	0.0166316	-3.31931e-05	0.00620517	142	65	0.00560833	250	105	0.000949102	486	220	0.00132643	1056	481	0.00116481	2532	1135	0.00143286	6776	3104	0.00062727	49208	22960	0.000303573	71086	33205	0.000232561	102938	48101
0	09C100348	Control	2	2.39865	-0.731289	-0.0737302	0.145222	-0.0723331	0.000162557	-0.00843048	0.0047017	0.00835276	-0.0121646	-0.0121223	-0.0182377	0.0122268	-0.0078243	0.0127179	-5.22285e-06	-0.0119147	-0.0148003	-0.00612756	0.0123776	142	65	-0.00102612	250	117	-0.00408541	486	236	-0.000844081	1056	513	0.000407648	2532	1185	0.000988391	6776	3197	0.000360596	49208	23116	0.00014307	71086	33447	0.000149193	102938	48320
0	09C100350	Bipolar	1	4.27968	-0.132761	-0.0219411	0.0670908	0.0253274	-0.0208743	-0.000646716	0.00695727	-0.0123722	0.0285276	-0.0256903	-0.0302209	-0.028188	-0.0120152	-0.00812547	0.00759243	-0.0156439	-0.0321885	-0.000767323	-0.00447574	142	64	0.00155713	250	115	-0.00285076	486	227	-0.00057996	1056	498	0.000679947	2532	1155	0.000894963	6776	3155	0.000570421	49208	23083	0.000139678	71086	33395	7.40394e-05	102938	48283
0	09C100352	Control	2	5.299	0.333296	0.0441522	0.00292733	-0.00534414	-0.0241466	-0.00523809	-0.00447471	-0.00159045	0.0128535	0.0042235	-0.00861939	-0.00996665	0.00344272	0.000781307	0.000949762	0.0101786	0.0184299	-0.0184296	-0.00521738	142	67	0.00391826	250	119	-0.00203962	486	237	0.00161258	1056	501	0.000745902	2532	1184	0.00146535	6776	3153	0.000472694	49208	22958	0.000323007	71086	33183	0.00026132	102938	47938
0	09C100387	Schizophrenia	1	-2.68238	-2.61714	-0.217407	0.328145	-0.160381	0.0223199	0.0103662	0.0224845	-0.0163398	-0.00978799	-0.00234903	0.014256	0.00383576	-0.0641712	0.00782079	-0.0315222	-0.023604	0.0126192	0.0394715	0.074837	142	63	0.003472	250	117	-0.000254333	486	230	0.0012796	1056	511	0.000217957	2532	1186	0.000164657	6776	3252	-0.000256843	49208	23291	-0.000229154	71086	33719	-0.000185754	102938	48814
0	09C100388	Schizophrenia	1	-3.21496	-2.76243	-0.192915	0.25748	-1.34766e-06	-0.0173057	0.00346335	0.0116463	-0.0145161	0.03052	0.00118057	-0.0222162	-0.0139691	0.0198048	-0.00966274	-0.0128968	0.00400553	0.00897367	-0.0103798	0.0117052	142	63	0.00771134	250	113	0.00249045	486	237	0.00262959	1056	491	0.000853336	2532	1182	0.000140917	6776	3248	-4.73745e-05	49208	23670	-0.000239286	71086	34068	-0.000205857	102938	49253
0	09C100391	Schizophrenia	1	5.97755	0.48413	0.0328177	0.00113295	-0.019695	0.00312148	0.00157769	0.0182607	-0.0073237	0.00571811	-0.0135516	0.00509563	0.003707	0.00437679	0.00549849	0.023069	-0.00341402	0.000590911	0.00934106	-0.0027276	142	57	0.00461068	250	106	-0.00070878	486	212	0.0016038	1056	485	0.000452038	2532	1148	0.00119093	6776	3127	0.000863453	49208	23019	0.000360403	71086	33292	0.00025989	102938	47917
0	09C100421	Control	1	-3.39402	-0.381418	0.978322	0.0360877	-0.0556093	-0.0171825	0.00367503	0.0182168	0.00348058	-0.0176476	-0.0161307	-0.040679	0.0479219	-0.0777489	-0.0360342	-0.0339561	0.011235	-0.0117395	-0.0311166	0.0169921	142	61	0.00102469	250	107	0.000124475	486	223	0.00108822	1056	494	8.39663e-05	2532	1185	0.000306483	6776	3206	-0.000280004	49208	23512	-0.000117967	71086	33937	-0.000100863	102938	48888
0	09C80391	Control	2	3.54958	-0.432024	-0.0536807	0.0757024	-0.0123735	-0.0182715	0.0157825	-0.0164093	-0.00764154	-0.00714205	-0.0292539	-0.00732007	-0.0128752	-0.018167	-0.00164143	0.0120526	0.0116481	-0.00391437	0.0177772	-0.008781	142	62	0.00136528	250	116	-0.00155094	486	233	0.000275286	1056	507	0.00112907	2532	1175	0.00128494	6776	3144	0.000765259	49208	23225	0.000210939	71086	33451	0.000156434	102938	48271
0	09C80429	Bipolar	2	6.14048	0.560131	0.0317282	-0.00907259	-0.00162666	0.00129919	-0.00233516	0.0102723	-0.0123085	-0.00548767	0.0196813	-0.0133051	0.0120594	-0.00215227	-0.00183541	-0.00805775	-0.0151675	0.00366631	0.00101754	0.0041415	142	60	0.00583754	250	108	0.00146447	486	230	0.00270165	1056	503	0.00231962	2532	1179	0.00176065	6776	3154	0.000986776	49208	22989	0.000396115	71086	33147	0.000301339	102938	47922
0	09C80937	Schizophrenia	1	3.00939	-0.555428	-0.0417184	0.05402	0.0326174	0.00493702	-0.0102507	0.00586865	-0.0102645	0.0233233	-0.00427359	-0.0199444	-0.00692054	-0.0137123	0.00628891	0.00868661	-0.012806	0.00294037	-0.0308516	0.00626955	142	60	0.00365713	250	108	-0.00092114	486	220	0.00362668	1056	481	0.000692301	2532	1160	0.00071827	6776	3139	0.000257821	49208	23071	0.0001193	71086	33296	8.74279e-05	102938	48136
0	09C81053	Control	1	-3.14686	-0.366483	1.07882	-0.0490672	-0.093733	0.0209827	0.0240321	0.0118333	0.0213764	-0.00489018	-0.0269075	-0.0441564	0.0563334	-0.0580154	0.00618952	0.00734323	0.031762	0.00342917	-0.0272918	-0.012971	142	65	-0.00122394	250	116	-0.00190042	486	225	0.000973749	1056	489	0.000525383	2532	1206	0.00023372	6776	3212	-1.7649e-05	49208	23400	-6.5387e-05	71086	33887	-6.91524e-05	102938	48922
0	09C81182	Schizophrenia	1	-4.30826	2.06273	2.39173	-0.406745	0.0318745	-0.00769085	-0.00382169	0.00875847	-0.00550755	0.0270184	-0.0295419	-0.0529247	0.102222	-0.12079	0.0217292	-0.0293932	0.00887096	-0.00827547	-0.0112867	0.0102678	142	72	-0.00154003	250	111	-0.00260554	486	228	-0.000131717	1056	506	-0.000432746	2532	1188	0.000672861	6776	3174	0.000519119	49208	23302	0.000232512	71086	33723	0.000199629	102938	48727
0	09C81377	Control	2	6.20416	0.568347	0.0730176	-0.0221369	0.00440652	0.000546523	0.00572977	0.0154923	0.016632	0.019666	-0.0221334	-0.0188297	0.0254189	-0.00714399	-2.21577e-05	0.00304075	0.000888569	-0.00722788	-0.0270685	0.0136045	142	61	0.00864855	250	115	0.00485711	486	232	0.00314632	1056	517	0.00139192	2532	1192	0.00167843	6776	3175	0.00110178	49208	22973	0.000469502	71086	33191	0.000330807	102938	48089
0	09C81432	Bipolar	1	4.97469	0.0399446	-0.0507879	0.0524215	-0.0201257	-0.00196675	-0.00392184	-0.00165232	-0.00532024	0.0150169	-0.002998	0.00793082	-0.00236681	-0.00963519	-0.00112784	0.0105374	0.00822561	-0.00568095	-0.0119455	0.000528205	142	62	0.00553244	250	107	0.000599598	486	216	0.00296719	1056	491	0.00233278	2532	1177	0.00176239	6776	3166	0.000929837	49208	22995	0.000310882	71086	33262	0.000232741	102938	48099
0	09C81982	Schizophrenia	2	6.23656	0.472967	0.0329034	0.0168295	0.0134159	0.0191092	0.00557245	0.00520918	0.00458911	0.0202453	-0.00753886	-0.00586733	0.0254165	0.00935042	0.00627676	0.0100742	-0.00114133	0.00525047	-0.00268875	-0.0130214	142	51	0.00521387	250	100	0.00327027	486	211	0.00334443	1056	471	0.00218341	2532	1134	0.00129964	6776	3074	0.000921648	49208	22914	0.000463792	71086	33136	0.000339894	102938	47977
0	09C82200	Bipolar	1	4.34609	-0.0529685	0.0386528	0.0784203	0.0277051	-0.00279136	0.0213802	-0.00809018	0.0242341	0.0107385	-0.00172003	-0.0248045	0.00854276	0.00609334	0.00239689	0.00624174	-0.00466808	0.01131	-0.0182255	-0.00327889	142	63	0.00116414	250	118	-0.0020996	486	225	0.000933976	1056	491	0.000792203	2532	1176	0.000944154	6776	3177	0.00033649	49208	23047	0.000237336	71086	33290	0.000177634	102938	48270
0	09C82201	Control	1	4.81631	0.155465	-0.0115529	-0.00341672	0.018582	-0.0190383	0.00380954	0.0153503	0.021734	0.0254499	-0.0274248	-0.033696	0.0114984	-0.00769773	-0.00220739	0.00883032	-0.000894643	-0.0108619	-0.0016863	-0.00501653	142	64	0.00665765	250	111	0.00219514	486	224	0.00317987	1056	501	0.00194414	2532	1161	0.00164059	6776	3162	0.000848819	49208	23003	0.000331605	71086	33186	0.00027437	102938	48096
0	09C82273	Schizophrenia	1	5.87746	0.390245	0.0658802	0.0219939	0.0100925	-0.00497576	0.00277538	-0.000960041	0.00588608	0.0074677	-0.0294475	-0.0133971	-0.00531751	-0.00661646	9.33384e-05	-0.0140284	-0.0142438	-0.0107734	0.00218434	0.000821666	142	52	0.00600652	250	99	0.00281291	486	211	0.00360741	1056	478	0.00180537	2532	1148	0.00134295	6776	3106	0.00076886	49208	22841	0.00029364	71086	33008	0.000218456	102938	47925
0	09C82276	Control	1	-3.2409	-0.235728	1.06813	-0.0444036	-0.0884146	0.000578433	-0.0190683	0.00184308	-0.00737269	0.0106108	-0.00102788	-0.0416636	0.0590177	-0.0913214	-0.0156473	-0.0217469	0.00886239	0.0124287	-0.0149461	0.0239806	142	59	0.00293249	250	113	-0.00267514	486	226	0.00037419	1056	488	0.00011535	2532	1192	0.000512703	6776	3149	-3.76033e-08	49208	23348	-0.000161437	71086	33658	-0.000138567	102938	48796
0	09C82310	Bipolar	2	5.2901	0.191731	-0.00606966	0.0118826	0.00455849	-0.0105221	-0.00167994	-0.00218327	-0.00566488	0.0134796	-0.0171173	-0.0251581	-0.0104686	-0.00512048	-0.00528045	0.0175328	-0.00883628	-0.00645782	-0.0118121	-0.0241111	142	53	-0.00114574	250	100	-0.000520472	486	202	0.00317905	1056	476	0.00221148	2532	1161	0.00149293	6776	3145	0.00108991	49208	23062	0.000332401	71086	33204	0.000285384	102938	48025
0	09C82626	Schizophrenia	2	5.91209	0.308239	-0.0393076	-0.0095313	0.0145167	0.000788085	-0.00758233	0.00994275	0.0149443	0.00918474	-0.000368424	-0.0091587	0.0166883	-0.0111637	-0.0196708	-0.000267912	0.0144152	-0.0156908	-0.0127873	-0.000166944	142	56	0.00710337	250	103	0.00311468	486	210	0.00301397	1056	490	0.00105564	2532	1181	0.00101894	6776	3156	0.000762171	49208	22919	0.000359436	71086	33010	0.000278099	102938	47868
0	09C82816	Control	1	-3.09621	-0.10377	1.11452	-0.12393	-0.066576	0.000288064	-0.00704738	0.0091682	0.011853	0.0223106	-0.0180507	-0.0468887	0.0287488	-0.0700041	0.00481455	-0.0120045	-0.00585647	0.00449495	-0.0398286	-0.0187083	142	58	-0.00386262	250	108	-0.0054807	486	219	-0.0020955	1056	493	-0.00216111	2532	1182	-0.00091287	6776	3174	-0.000296692	49208	23417	-0.000119506	71086	33762	-9.9571e-05	102938	48671
0	09C82859	Control	2	-3.25322	-0.505373	0.922327	-0.074464	-0.05214	0.00413388	0.0158886	0.0267449	-0.0123984	-0.0111066	-0.0126045	-0.010005	0.054319	-0.0465782	0.0107779	-0.00316396	0.0295601	-0.00652995	-0.00573466	0.0311801	142	67	-0.00168532	250	105	-0.00310356	486	211	0.000512248	1056	497	-0.000157384	2532	1188	0.000184062	6776	3171	-0.000341357	49208	23540	-0.000171859	71086	33955	-0.000160063	102938	49028
0	09C82895	Schizophrenia	2	5.17907	0.0937901	0.00867935	0.0255881	0.0181558	-0.00114052	0.0255036	0.00994367	0.00550288	0.00854238	-0.0241249	-0.0189374	0.00593643	-0.00459732	-0.00384773	0.00859317	-0.0242848	-0.0329343	-0.0124611	-0.0243376	142	57	0.00303382	250	111	1.03712e-05	486	211	0.00206674	1056	497	0.0010849	2532	1184	0.000556448	6776	3213	0.000429096	49208	23045	0.000201316	71086	33244	0.000150513	102938	48109
0	09C83090	Control	1	4.72941	-0.0176582	-0.00999684	0.0515624	-0.00263523	0.00405583	0.0018444	-0.00359148	0.00161776	0.0177627	-0.00171464	-0.00230472	0.0119502	0.0133874	8.81367e-05	0.0288437	-0.0188253	-0.00551943	-0.00595355	-0.00326403	142	64	0.00931552	250	101	0.00463884	486	224	0.00429256	1056	490	0.00221497	2532	1162	0.00147082	6776	3144	0.000901612	49208	23010	0.000277329	71086	33194	0.000217713	102938	48036
0	09C83155	Control	1	-3.2703	-0.420528	0.92882	-0.0956962	-0.0746367	0.00638831	-0.00481763	0.0150874	-0.00561197	-0.00433865	-0.037094	-0.0476435	0.0390576	-0.0359695	0.00948097	0.0174211	0.0132217	0.000374868	0.0125699	0.00182166	142	56	-0.00262753	250	102	-0.00298046	486	219	-0.000400992	1056	503	-0.000881203	2532	1205	-0.000292896	6776	3212	-3.91175e-05	49208	23386	8.73373e-06	71086	33729	-4.71107e-05	102938	48813
0	09C83237	Schizophrenia	1	2.94048	-0.602344	-0.0682986	0.10299	0.000595061	0.0285304	-0.011582	-0.0119441	-0.00471766	-0.0256006	0.00547288	0.0211399	-0.00646783	-0.012364	0.0193874	0.0163849	-0.0120431	4.63801e-05	0.0117485	-0.0198004	142	65	0.00299931	250	115	0.000117976	486	238	0.000713838	1056	516	0.00162219	2532	1210	0.00118726	6776	3239	0.000362267	49208	23205	0.000125796	71086	33442	8.87321e-05	102938	48493
0	09C83240	Bipolar	1	4.59992	-0.0623992	-0.013814	0.0658737	0.0199914	-0.0168447	-0.00130233	0.00481192	-0.00617158	0.0101636	-0.0151324	-0.0105827	-0.00251659	-0.00075559	-0.00673016	-0.00877943	0.00283997	-0.00144024	0.0153589	-0.0162665	142	57	0.00574285	250	112	0.000693069	486	228	0.00174756	1056	488	0.00105581	2532	1145	0.00121754	6776	3110	0.000697365	49208	22881	0.000306823	71086	33165	0.000255148	102938	47936
0	09C83367	Schizophrenia	2	6.33408	0.679133	-0.00807746	0.00192131	0.00127997	0.00591801	-0.000777472	0.0067409	0.00558362	-0.0271179	0.00527438	-0.0126178	-0.00772376	-0.0109237	0.00100183	0.0103043	-0.0028392	0.00506712	-0.0104185	-0.00842108	142	53	0.00326329	250	107	0.00122276	486	219	0.00304123	1056	466	0.00217786	2532	1150	0.00237559	6776	3087	0.000982251	49208	22827	0.000411782	71086	33069	0.000302315	102938	47847
0	09C83516	Bipolar	2	5.6025	0.243699	-0.000566093	0.0187257	0.00664497	0.00262801	-0.00774229	0.00114865	0.00200292	-0.0100402	-0.00395677	-0.013049	0.00622628	-0.00477855	-0.000321133	0.00571997	-0.0346133	-0.0159403	-0.00716563	0.00913215	142	60	0.00703307	250	110	0.00300635	486	221	0.00477223	1056	491	0.00225188	2532	1156	0.00213299	6776	3142	0.00104517	49208	23041	0.000344942	71086	33341	0.000256777	102938	48166
0	09C83517	Bipolar	1	4.2605	-0.17635	-0.00580448	0.040786	0.0330385	-0.00155829	0.00714377	-0.00702724	0.00969167	-0.0116929	0.0123137	-0.0245157	0.00441673	-0.00277903	0.0108801	0.00314443	0.00593375	-0.0164324	0.0153151	0.00628849	142	57	0.00401191	250	103	-0.000545201	486	218	0.000430848	1056	486	0.000723281	2532	1157	0.00135105	6776	3119	0.000955748	49208	23108	0.000334985	71086	33340	0.000219303	102938	48342
0	09C83630	Control	2	-3.5294	-0.0736403	0.876377	-0.0217363	-0.0555475	-0.000871566	0.0396532	-0.00403083	0.0117356	0.0122553	0.00286394	-0.0424415	0.0397121	-0.0459764	-0.0138589	-0.00536235	0.00944066	-0.0122929	-0.00318863	-0.0227862	142	64	0.00184514	250	112	-0.00200875	486	229	-0.000668822	1056	502	-0.00147399	2532	1199	0.00013725	6776	3214	-0.000240774	49208	23469	-9.54789e-05	71086	33926	-6.27093e-05	102938	48960
0	09C83975	Schizophrenia	1	5.43193	0.324694	-0.0828537	-0.0087368	-0.00657543	-0.0182019	0.000275319	0.00248752	0.00270091	-0.00240251	0.00708699	-0.0111004	-0.0020039	-0.00193827	-0.0159956	0.0191113	-0.019242	0.00195306	0.0105407	0.00745775	142	61	0.010033	250	107	0.00514828	486	220	0.00525661	1056	484	0.00226522	2532	1154	0.00251928	6776	3142	0.00110309	49208	22871	0.0003381	71086	33064	0.000279117	102938	47910
0	09C83980	Control	2	-0.211183	-1.65019	-0.171321	0.173538	-0.132099	0.0245284	0.0217009	0.0270433	-0.00249574	0.0285525	-0.00285933	-0.008004	-0.00153826	-0.0150937	0.0279845	-0.00249712	-0.0195603	0.0142511	0.0101831	-0.0146947	142	72	0.0102233	250	118	0.00406608	486	239	0.00303227	1056	505	0.00181417	2532	1180	0.00150596	6776	3196	0.000656121	49208	23244	4.45078e-05	71086	33540	4.98439e-05	102938	48530
0	09C83985	Control	1	5.08246	0.0901001	0.0130655	0.0220531	0.0282549	-0.0108199	0.0142445	0.0174681	0.0145497	-0.00459479	-0.0141261	-0.042671	-0.00180198	-0.011999	0.00277281	0.0185853	-0.0167119	0.0158576	-0.01332	-0.0126046	142	54	0.00227606	250	96	-0.000778858	486	210	0.0012523	1056	474	0.00183199	2532	1135	0.00102989	6776	3084	0.000711686	49208	22843	0.000361349	71086	33074	0.000254581	102938	47983
0	09C84088	Control	1	-3.39242	-0.343672	0.896548	-0.0168554	-0.0466021	-0.00594796	0.0155723	0.0103733	-0.00756755	-0.0249794	0.0205833	-0.015886	0.0676306	-0.041621	0.0102837	-0.0358777	0.00338496	-0.0216941	-0.022672	0.0108107	142	76	0.00159487	250	123	-0.000215269	486	236	-0.000547042	1056	522	-0.000802636	2532	1220	7.89155e-06	6776	3217	-1.22753e-05	49208	23519	-7.91155e-05	71086	33977	-0.000112861	102938	49182
0	09C84361	Schizophrenia	1	2.9301	-0.643384	0.00406375	0.0858979	0.0225707	-0.0219137	0.0049371	0.00556906	-0.00511946	0.00181998	-0.0388883	-0.0545663	0.00962338	0.0148165	0.0160518	0.00501615	0.0054302	0.0125996	0.01479	-0.0311862	142	68	-0.00245139	250	125	-0.00499839	486	236	-0.00160146	1056	515	-0.000780426	2532	1187	0.000790285	6776	3169	0.000256852	49208	23236	8.69284e-05	71086	33599	4.57208e-05	102938	48555
0	09C84364	Bipolar	1	5.74086	0.341227	0.0071784	-0.0052097	0.0203722	-0.0152823	-0.00569259	-0.0141179	-0.015407	-0.014778	0.00750761	-0.0142488	-0.00491386	0.00970318	0.0102268	-0.00643065	-0.000118705	-0.00454303	-0.03007	-0.00346811	142	58	0.00108889	250	104	-0.00213192	486	217	5.70226e-06	1056	484	-0.000667476	2532	1141	0.00101323	6776	3097	0.000823651	49208	22932	0.00029221	71086	33060	0.000246083	102938	47893
0	09C84559	Other	1	-3.15231	-2.8212	-0.186707	0.305925	0.00777559	0.0134688	0.00772961	0.00894113	-0.0302609	0.00517772	0.00339667	-0.0389039	0.00794409	0.0269102	0.00549187	-0.00355416	-0.0125157	0.024285	0.0196179	0.0378705	142	70	0.00126399	250	124	-0.00370166	486	245	-0.00134436	1056	513	-0.00203543	2532	1201	-0.000650385	6776	3180	-0.000516264	49208	23552	-0.000275633	71086	33946	-0.000217092	102938	49016
0	09C84562	Schizophrenia	1	4.80311	0.256741	0.0917437	0.0298678	0.0129995	-0.00237436	0.0110688	0.00136823	0.00788459	0.00605409	-0.012115	-0.0219309	-0.0118312	-7.38221e-05	-0.0147704	-0.0311889	-0.0202755	-0.00261903	0.00401666	0.00287201	142	64	-0.00177325	250	110	-0.000580393	486	215	0.000253552	1056	489	-0.00016182	2532	1178	0.0009165	6776	3163	0.000496982	49208	23015	0.000299767	71086	33275	0.000236357	102938	48163
0	09C84680	Schizophrenia	2	6.01334	0.385928	0.0472897	0.000956941	0.00572168	0.00755838	0.00920015	-0.00479044	-0.00931283	0.0041742	0.0131554	-0.0380589	0.000946973	0.0161404	0.0141363	0.00666918	-0.00749631	-0.0154158	0.00280701	0.018157	142	53	0.00777123	250	102	-0.000142318	486	210	0.00176942	1056	480	0.00139437	2532	1147	0.000917559	6776	3116	0.000578083	49208	22867	0.000372986	71086	33047	0.000264243	102938	47958
0	09C84684	Control	1	-3.44363	-0.363961	1.03582	-0.0430894	-0.0722906	-0.0267897	0.00292834	-0.0222632	-0.0335913	0.00181935	-0.000285397	-0.0182479	0.0310075	-0.0420193	0.0239051	-0.0310196	-0.00785994	-0.00181144	0.00706177	0.000594005	142	67	0.00153178	250	112	-0.00136749	486	233	-0.00124241	1056	522	-0.00190558	2532	1200	-0.000262713	6776	3224	-0.000292648	49208	23281	-0.000225634	71086	33754	-0.000198424	102938	48806
0	09C84687	Bipolar	2	4.5819	-0.0807361	-0.0520144	0.0383219	0.0136075	-0.00651651	0.00100405	0.00880615	0.00459835	0.0195576	0.0142397	-0.00200433	-0.00586614	0.0157861	0.0147986	0.00153882	-0.0068927	-0.0204384	-0.0214557	-0.00835587	142	60	0.000462063	250	112	-0.00198115	486	230	0.00138926	1056	491	0.000813241	2532	1177	0.00153935	6776	3212	0.000715293	49208	23095	0.000281204	71086	33276	0.000190322	102938	48079
0	09C84873	Control	2	7.10467	0.699727	-0.0132581	-0.00561602	-0.00890948	-0.00285122	-0.0057271	0.0104485	-0.0152836	0.017794	-0.036634	0.0368698	-0.00736754	0.00250709	0.0133809	-0.00394757	0.00401352	0.00824452	-0.00970412	0.0120426	142	58	0.00373868	250	117	0.00300197	486	227	0.00236762	1056	511	0.00134376	2532	1167	0.00133938	6776	3173	0.000714287	49208	22952	0.000393032	71086	33088	0.000333107	102938	47904
0	09C84915	Schizophrenia	1	-3.4136	-2.75618	-0.133367	0.277636	0.0730662	-0.0253799	0.014209	0.0264193	-0.032823	0.0246722	-0.00371736	-0.0780679	0.024982	0.0627511	0.047902	-0.0344497	-0.0181363	0.0885583	-0.0181704	0.00486574	142	69	0.00506341	250	112	0.000498036	486	239	0.00175473	1056	502	-0.000116591	2532	1172	-0.0003964	6776	3176	-0.000667274	49208	23489	-0.000516315	71086	33834	-0.000392941	102938	49032
0	09C84974	Schizophrenia	1	4.69268	0.0800519	0.0280335	0.0477515	0.00398302	0.01278	0.00779573	0.00358781	-0.0242463	-0.00759214	-0.0235471	-0.00488022	0.00914751	0.0157692	0.00315786	0.0234907	-0.0107305	0.00153607	-0.00949258	0.00648316	142	59	0.00679998	250	100	0.00177114	486	218	0.00331491	1056	492	0.00222627	2532	1157	0.00202653	6776	3146	0.00119456	49208	22941	0.000452751	71086	33113	0.000320036	102938	48066
0	09C84975	Schizophrenia	1	5.80626	0.50561	0.0411746	0.0342001	-0.00644987	0.00840692	-0.024715	-0.00585301	-0.00260805	-0.0114765	0.00607003	-0.00622446	0.0099232	-2.09832e-05	0.00687363	0.0117566	0.00463288	0.00386846	0.0026455	0.0158794	142	71	0.0025203	250	126	0.000875529	486	248	0.00200494	1056	521	0.00196884	2532	1204	0.00209072	6776	3188	0.00111719	49208	22935	0.000371847	71086	33045	0.000291595	102938	47847
0	09C85045	Control	1	5.10521	0.259767	0.00232495	0.0344275	-0.0168724	-0.0116599	0.018717	-0.0148937	-0.0138409	-0.000929551	-0.0205921	-0.00512897	0.0209261	0.000201647	0.00942097	0.00839689	-0.00541636	0.00240426	0.00122842	0.0131728	142	60	0.00830328	250	103	0.00461905	486	206	0.00401352	1056	483	0.00207171	2532	1161	0.00129555	6776	3144	0.000796593	49208	23070	0.000242935	71086	33408	0.000197998	102938	48258
0	09C85090	Control	2	-3.27678	-0.559855	0.930415	-0.025681	-0.111408	0.0211455	0.00991641	0.0180835	-0.0129883	0.00992842	-0.00732927	-0.0140074	0.022913	-0.0406994	-0.0221301	-0.00541848	0.0180123	-0.0532875	-0.00803071	0.0101733	142	58	-0.00363314	250	100	-0.00502357	486	220	-0.00054618	1056	505	-0.000514948	2532	1207	-0.000211411	6776	3223	-0.00024497	49208	23294	-0.00027838	71086	33680	-0.000197745	102938	48732
0	09C85120	Bipolar	2	4.33976	-0.116631	0.000327566	0.0302724	0.0249412	-0.01604	0.00813825	0.00025991	-0.00139484	0.0224541	-0.000305221	-0.0108569	0.00353929	-0.00670952	-0.00413079	-0.00387704	0.00193569	0.0128969	-0.0102695	0.00981214	142	61	0.00487049	250	104	0.000374021	486	215	0.00248015	1056	504	0.00190414	2532	1207	0.00191317	6776	3187	0.000742888	49208	23066	0.000297014	71086	33325	0.000190464	102938	48225
0	09C85192	Control	2	3.98705	-0.191427	-0.0377233	0.0491115	-0.00921667	-0.0267412	-0.00453949	0.00640891	-0.00713352	0.0197282	-0.00577598	0.00247277	0.0213078	0.0136014	0.0308873	0.0210657	-0.0155365	-0.0234957	-0.000596344	-0.00241259	142	55	0.0022952	250	109	-0.000470308	486	217	0.000951375	1056	487	0.00195195	2532	1179	0.00102044	6776	3164	0.000522347	49208	23167	0.000310377	71086	33427	0.00025318	102938	48287
0	09C85246	Bipolar	1	6.04368	0.438379	0.0466629	0.0160418	-0.00550909	0.0125672	0.00360846	-0.0141883	-0.0051099	0.00646718	-0.0195484	0.0105377	-0.000240162	-0.00229683	0.0107921	0.0052167	-0.0229912	0.0108988	-0.0151202	0.0126864	142	58	0.00393517	250	109	0.00179473	486	219	0.00294265	1056	480	0.00137158	2532	1177	0.00185508	6776	3144	0.00111944	49208	22892	0.000358659	71086	33100	0.000305456	102938	47947
0	09C85335	Schizophrenia	2	-3.264	0.868986	1.62788	-0.128514	0.00916922	0.0053554	-0.0194847	-0.00360074	-0.000515713	0.0182992	-0.0104671	-0.0586143	0.0588122	-0.0625886	0.00575866	-0.0291499	0.0381948	-0.00593229	0.00620689	-0.0272547	142	63	0.00105287	250	109	-0.00095589	486	225	0.000600126	1056	480	-0.000679975	2532	1168	0.000144539	6776	3180	-5.26859e-05	49208	23288	-8.41862e-06	71086	33631	-2.28477e-05	102938	48560
0	09C85337	Control	1	5.19374	0.194777	0.0685245	0.0723625	0.0144378	-0.0152421	0.00108394	-0.0135086	-0.0160929	0.00216508	-0.00171018	-0.0338117	0.0185209	0.0124276	0.00292752	0.02133	-0.00711743	-0.0150488	-0.0100203	-0.014155	142	57	0.000281673	250	107	-0.00326407	486	225	-0.00115512	1056	489	-0.000269499	2532	1197	0.00110851	6776	3175	0.000786741	49208	22989	0.000297323	71086	33080	0.000230734	102938	47806
0	09C85339	Bipolar	1	5.67941	0.283345	-0.0222688	-0.00117108	0.0102978	0.00892624	0.0134388	0.00279602	-0.00781493	-0.00546337	0.0127916	-0.00571533	0.0159036	0.00432762	0.00415566	0.00679161	-0.00772986	-0.0159675	0.0245907	0.0257386	142	65	0.00266342	250	117	-0.00131042	486	222	0.00195356	1056	510	0.000382802	2532	1174	0.000402904	6776	3142	0.000346819	49208	23015	0.000214333	71086	33224	0.000174717	102938	48133
0	09C85343	Control	2	-2.88813	-0.0846438	1.25638	-0.105463	-0.0423059	0.012557	-0.00390957	0.0187857	0.00334667	0.0174909	-0.001284	-0.0446799	0.0329135	-0.0260137	0.00764115	0.0203274	-0.00517511	0.00331002	-0.0029362	0.0139515	142	64	-0.00375264	250	113	-0.00360588	486	231	0.000421182	1056	497	0.000505033	2532	1218	0.00145223	6776	3194	0.000479726	49208	23271	2.00596e-05	71086	33700	3.74964e-06	102938	48851
0	09C85386	Schizophrenia	1	5.46359	0.326292	0.0363382	0.0401377	0.0227367	0.00838961	-0.00840861	-0.01031	-0.00228445	0.00412858	-0.0115932	0.00140274	0.0192308	-0.028766	0.0259593	0.0126214	-0.0139726	-0.015399	0.00310153	-0.012495	142	55	0.00485633	250	94	0.00110547	486	202	0.00315618	1056	471	0.00217833	2532	1142	0.00163806	6776	3087	0.000534209	49208	22878	0.000286912	71086	33052	0.000222604	102938	47872
0	09C85387	Schizophrenia	1	5.51065	0.41333	0.00737914	0.00129554	-0.0092603	0.00172387	0.0110195	0.00584668	-0.0039321	-0.0112688	0.019745	-0.0131899	0.0165081	0.0126407	-0.0194058	0.013993	-0.000297115	0.0137983	0.00823323	0.0251795	142	56	0.00113446	250	106	0.000253229	486	217	0.00215814	1056	487	0.00209968	2532	1161	0.00127779	6776	3105	0.000824093	49208	22900	0.000380799	71086	33081	0.000324241	102938	47935
0	09C85397	Control	2	-3.21687	-0.159063	1.08851	-0.0570652	-0.0323385	0.0249331	0.0251124	0.0249293	-0.00488177	-0.0271937	-0.0385536	-0.0455433	0.0690899	-0.047599	-0.00275277	-0.010439	0.0248123	0.0110187	-0.0049081	0.0254424	142	67	4.23275e-05	250	104	-0.00277392	486	219	0.0013465	1056	492	-0.000255687	2532	1198	0.000342377	6776	3187	-5.79828e-05	49208	23332	-0.000191204	71086	33781	-0.000141413	102938	48876
0	09C85435	Schizophrenia	1	5.10126	0.0819946	-0.00276453	0.0444356	0.0214155	-0.00777707	0.0119693	-0.00352233	-0.00328682	0.00598737	-0.0281542	-0.0140367	0.0029711	0.0145863	-0.00779398	0.00996728	-0.0344642	-0.02625	-0.0135002	0.00159963	142	58	-0.000658527	250	115	-0.00176687	486	226	0.000684515	1056	492	0.000635566	2532	1183	0.000794367	6776	3117	0.000277558	49208	22985	0.000218368	71086	33051	0.000172966	102938	47794
0	09C85436	Schizophrenia	1	3.39875	-0.477611	-0.0560782	0.0629622	0.0414259	-0.00284575	-0.00129312	0.0129038	-0.0108569	0.000243556	-0.0285032	-0.00323469	0.0427763	0.0333684	0.0210443	0.0043423	0.00695137	-0.00214105	0.00626958	0.000740463	142	51	0.00236915	250	98	0.000722062	486	217	0.00141785	1056	489	0.000500775	2532	1150	0.00111022	6776	3129	0.000373059	49208	23185	0.000157044	71086	33407	0.000101508	102938	48211
0	09C85485	Schizophrenia	2	5.75722	0.347329	-0.0263579	0.0416596	0.00544496	0.00339337	-0.00125574	-0.00841507	0.014828	-0.000417522	-0.00633312	-0.00937727	0.00672795	0.00642958	-0.000672172	0.0163413	-0.025008	0.00213669	-0.0073777	-0.000616663	142	60	0.00702681	250	103	0.00346637	486	212	0.00506061	1056	473	0.00153084	2532	1146	0.000988758	6776	3148	0.00054033	49208	22904	0.000306765	71086	33146	0.000268124	102938	48041
0	09C85493	Bipolar	1	2.78704	-0.547382	-0.0912901	0.108122	0.0105308	-0.0216662	-0.00619024	0.021906	0.00450719	-0.0212913	-0.00798003	-0.0245872	-0.000357089	-0.00941159	0.0229164	-0.0046458	-0.0103914	-0.0178144	-0.012533	-0.00054389	142	65	0.00405208	250	116	-0.000117636	486	236	0.00262869	1056	518	0.00132514	2532	1205	0.00111823	6776	3212	0.000295637	49208	23105	0.000203376	71086	33341	0.00014545	102938	48263
0	09C85520	Bipolar	1	4.72825	0.184298	-0.0125582	0.0372723	0.0188419	-0.00234899	0.014635	0.0105741	-0.00996187	-0.00813687	-0.0168869	-0.024593	-0.00251079	-0.00671845	0.0138353	0.0131793	-0.0266545	0.013313	-0.0049386	-0.0262859	142	59	0.00460426	250	113	0.00109563	486	215	0.00179201	1056	489	0.000815304	2532	1162	0.000748998	6776	3093	0.000640866	49208	22982	0.000210378	71086	33087	0.00015326	102938	47919
0	09C85599	Schizophrenia	1	5.20593	0.227773	-0.0247005	0.026275	0.0300001	-0.00613293	-0.00509537	-0.00560291	-0.000133106	0.0228144	-0.0283074	-0.0116014	0.0258174	0.0175243	0.000442954	0.0201769	-0.012211	-0.0225102	0.000855732	0.00244628	142	61	0.0066534	250	116	0.00280628	486	221	0.00397657	1056	502	0.00226343	2532	1139	0.00188937	6776	3113	0.0013659	49208	22926	0.00047395	71086	33104	0.000363936	102938	47935
0	09C85661	Schizophrenia	1	3.68355	-0.307732	-0.0142837	0.0739487	0.0296665	0.0104963	0.0220618	0.00383279	0.00936518	0.024199	-0.0164957	-0.0402892	0.0111618	0.0240327	0.00372021	0.0401344	-0.0315463	0.0318247	0.00475669	0.00340404	142	53	0.00689845	250	102	0.00303148	486	219	0.00381285	1056	488	0.00126667	2532	1181	0.00168928	6776	3201	0.000522176	49208	23116	0.000117583	71086	33283	4.31822e-05	102938	48147
0	09C85673	Bipolar	1	6.30942	0.458892	0.0203337	0.0166118	-0.00184378	-0.0160256	-0.00558631	-0.00397153	-0.0128778	0.00880798	-0.030214	-0.0162087	0.00877971	-0.00352522	-0.0271851	0.00735249	-0.0259948	-0.00621676	0.00242644	-0.000591195	142	58	0.00868661	250	109	0.00344274	486	224	0.00292352	1056	480	0.00173199	2532	1152	0.00200751	6776	3138	0.00110384	49208	22903	0.000425273	71086	33157	0.000355127	102938	48063
0	09C85714	Schizophrenia	1	4.75075	0.0443344	-0.0174253	0.0416996	0.0221244	0.00696592	-0.0224681	0.00723886	-0.000680235	0.0376457	-0.0321936	-0.010544	0.00148342	-0.00229275	-0.0140002	0.0215028	-0.00825972	-0.00192427	-0.00084075	-0.0177295	142	65	0.00306968	250	117	0.00125479	486	239	0.00251096	1056	511	0.00126619	2532	1193	0.000882956	6776	3155	0.000285368	49208	23124	0.000236586	71086	33331	0.000195018	102938	48133
0	09C85716	Schizophrenia	1	4.16138	-0.137709	-0.0488164	0.0497952	0.0246452	0.00318249	-0.000826586	0.000777305	-0.01756	0.000795991	-0.0148798	-0.0230957	-0.0037554	0.00299091	0.00552308	0.0252958	-0.0302161	-0.0149667	0.00435756	0.0057502	142	51	0.00230346	250	100	-0.00161649	486	219	0.000426232	1056	470	0.00038953	2532	1126	0.000969107	6776	3163	0.00059563	49208	23067	0.000278559	71086	33284	0.000192303	102938	48150
0	09C85721	Bipolar	2	5.1016	0.0983464	0.0393183	0.0128207	0.0102475	-0.0243045	-0.0132758	-0.00820158	0.00613087	0.00324983	-0.0197845	-0.00588875	0.0203111	0.0193835	-0.00143879	0.0267461	-0.0324578	-0.0315753	-0.023942	-0.0226864	142	54	0.00412247	250	101	0.000466364	486	205	0.00204736	1056	492	0.00197196	2532	1163	0.00128613	6776	3098	0.000556334	49208	22910	0.000265081	71086	33179	0.000237431	102938	48083
0	09C85723	Bipolar	2	5.56976	0.305377	0.0744828	0.00684229	0.0163546	-0.00942035	0.0133668	-0.0145119	0.0142133	0.0157893	-0.0139144	-0.0160621	0.0214341	0.00845388	0.00730224	0.00410857	-0.0400955	0.00873411	0.0157017	-0.00895312	142	56	0.00695909	250	103	0.000289953	486	208	0.00196429	1056	483	0.00164998	2532	1176	0.00126735	6776	3110	0.000572749	49208	23051	0.000331011	71086	33223	0.00024453	102938	48228
0	09C85731	Bipolar	1	5.93183	0.43291	-0.045956	0.0373958	-0.0104761	0.0140275	0.0154323	-0.00158719	-0.0124844	-0.00254166	-0.00396666	0.0153951	0.0240127	0.0131758	0.0188598	-0.00485391	0.0181786	0.0038394	-0.00640133	-0.0134752	142	60	0.00641747	250	109	0.00256871	486	228	0.00338547	1056	477	0.0019579	2532	1150	0.00173869	6776	3112	0.000868336	49208	22823	0.000475798	71086	33009	0.000334842	102938	47855
0	09C85779	Schizophrenia	2	4.91389	0.0231628	-0.032177	0.0555441	0.0199265	0.0203988	0.000794017	-0.0233662	-0.0114862	0.0168097	0.014092	0.021209	0.00325699	0.0207205	-0.0176551	-0.000954813	-0.00625184	0.0105342	-0.0143885	0.0293309	142	62	0.00265415	250	107	0.00023078	486	206	0.00185745	1056	481	0.00141118	2532	1157	0.00173809	6776	3138	0.000703562	49208	23109	0.000327462	71086	33239	0.000259782	102938	48050
0	09C85820	Bipolar	1	6.35448	0.438525	0.00910669	-0.012177	-0.0166786	0.00525877	0.000582122	-0.00104899	0.005882	0.00454662	0.00802129	-0.0112976	-0.0010079	-0.00206051	-0.00497176	0.00350401	-0.00163131	-0.0073211	0.00613624	0.00971445	142	65	0.00813186	250	119	0.00294732	486	237	0.00474464	1056	513	0.00316199	2532	1189	0.00167034	6776	3173	0.00100795	49208	22954	0.000473453	71086	33129	0.000344516	102938	47928
0	09C85898	Control	1	-2.87899	0.381162	1.37594	-0.135193	-0.0441519	0.00195928	-0.00923344	-0.0137689	0.0089757	-0.00460535	0.01267	-0.0262771	0.0109146	0.00947427	-0.00673367	0.00814224	0.00835856	-0.0130542	0.0131682	0.014106	142	57	0.00561681	250	100	0.000848728	486	220	0.00085625	1056	497	0.000795046	2532	1188	0.00041726	6776	3208	0.000125852	49208	23292	-3.32467e-06	71086	33701	-9.59299e-06	102938	48789
0	09C85900	Control	1	-3.36375	0.106005	1.24581	-0.0979056	-0.0677138	-0.00280455	0.0112023	0.0166716	0.0100011	0.0205452	-0.0234371	-0.045219	0.055487	-0.0861254	0.00643316	-0.0190615	0.0136738	-0.0107865	-0.0146461	-0.0308916	142	72	0.00265689	250	114	-0.00124485	486	229	0.000223947	1056	516	-4.49589e-05	2532	1176	0.000352829	6776	3200	-0.000360432	49208	23416	-0.000134707	71086	33834	-0.000126128	102938	49033
0	09C85904	Bipolar	1	4.89174	-0.0160092	-0.0503388	0.0459656	-0.004046	0.014789	-0.014195	0.000867154	-0.0203021	-0.00302136	0.0211588	-0.00143081	0.0080627	-0.000174264	0.00512632	0.00501604	-0.0143854	0.0215632	-0.00948347	-0.0208513	142	57	0.00295067	250	101	-0.000798136	486	207	0.000700623	1056	479	0.000782302	2532	1151	0.00140978	6776	3098	0.000975164	49208	23075	0.000343617	71086	33294	0.000245826	102938	48194
0	09C85905	Control	1	5.17631	0.104192	-0.0395603	-0.000859213	0.0152026	-0.00659014	0.00527103	0.0105132	0.0083429	0.0191939	-0.0314425	-0.023053	0.0224281	0.00142858	-0.00583514	0.0496005	-0.0317738	-0.00575893	-0.00589377	-0.00461059	142	58	0.00384075	250	121	0.000705526	486	230	0.00154405	1056	502	0.000733839	2532	1156	0.000868198	6776	3141	0.000625859	49208	22952	0.000309205	71086	33168	0.000220642	102938	48005
0	09C85908	Bipolar	2	5.06563	0.141198	-0.0166729	0.0823049	0.0196758	0.00842444	0.00531025	0.0101378	-0.013399	-0.000715376	-0.0188143	-0.0534014	-0.0038006	-0.00596986	-0.00251936	0.00612459	-0.0265206	-0.00553108	0.0101483	0.00148408	142	53	0.00319259	250	99	0.00103614	486	212	0.00294978	1056	479	0.00165836	2532	1164	0.00158484	6776	3135	0.000931252	49208	22960	0.000340668	71086	33153	0.000249995	102938	47906
0	09C85952	Schizophrenia	1	5.61664	0.267178	-0.00290004	0.0244409	0.0337957	-0.00160366	-0.00743133	0.00497847	-0.00168673	0.00995923	0.0293001	-0.0283468	0.0105297	-0.0108809	-0.0022063	0.00181563	-0.0250605	-0.00708138	-0.00664046	-0.0122432	142	55	0.00150427	250	99	-0.00113364	486	204	0.00155415	1056	491	0.00199459	2532	1135	0.00197723	6776	3103	0.000858232	49208	22963	0.000415749	71086	33153	0.000313221	102938	48026
0	09C85972	Bipolar	2	6.28034	0.515203	-0.0125944	-0.000251996	-0.0103902	0.00795534	0.00570472	0.00670316	0.00536663	-0.00872985	-0.00767873	-0.00358527	0.0145418	0.00750758	-0.0079063	-0.00700248	-0.00750703	-0.0138359	0.00676268	-0.00474435	142	53	0.000420363	250	110	-0.00213206	486	216	-3.50973e-05	1056	490	-0.000277633	2532	1170	0.000707968	6776	3111	0.000591548	49208	22810	0.000320268	71086	33045	0.000246564	102938	47944
0	09C86026	Schizophrenia	2	5.26143	0.0805865	0.00880142	0.0155886	0.0386946	-0.00529234	0.00640477	0.00325134	-0.0050677	0.0133682	-0.0324964	-0.0308715	0.00337875	0.0111053	-0.0179776	0.0110122	-0.0256956	-0.012223	-0.00363891	0.000203943	142	62	-8.32768e-05	250	116	-0.00242174	486	228	5.76115e-05	1056	493	0.00138851	2532	1158	0.00149827	6776	3122	0.000950412	49208	22928	0.000389772	71086	33118	0.000308413	102938	48041
0	09C86030	Control	1	4.20886	-0.0899296	-0.0340755	0.0489772	-0.00441003	0.00275438	-0.0130331	0.0120502	-0.0103857	0.00829131	-0.0135048	-0.00291489	-0.000330237	-0.000722699	0.0209502	0.00517211	-0.0180784	0.00180351	0.0020368	-0.0110526	142	58	0.00780355	250	101	0.00322757	486	214	0.00227433	1056	495	0.00111935	2532	1185	0.00194968	6776	3145	0.0010076	49208	22937	0.000257103	71086	33043	0.000190132	102938	48070
0	09C86086	Schizophrenia	1	4.35684	-0.110698	0.0124026	0.0483915	0.0239861	-0.000531227	1.90512e-05	0.00424602	0.00530099	0.0257784	-0.0289214	-0.00484894	-0.0149516	-0.00201211	0.000598892	0.00791241	-0.0205058	0.00604028	-0.015738	-0.00352433	142	58	0.00625564	250	105	0.0015952	486	237	0.00381038	1056	508	0.00195169	2532	1202	0.00193039	6776	3162	0.000433979	49208	23055	0.000271673	71086	33189	0.00018814	102938	48056
0	09C86089	Other	2	4.23405	-0.115083	-0.0458426	0.108376	0.0170733	-0.0129744	-3.07673e-05	-0.0285861	-0.00117693	0.0199684	0.00476034	-0.0073809	-0.0119526	0.00336495	0.0047682	0.00436118	-0.0282938	0.00114177	-0.000276965	0.00745382	142	63	0.00260558	250	110	0.00057798	486	216	0.00159924	1056	478	0.000653072	2532	1149	0.00084499	6776	3118	0.000359746	49208	22996	0.000241353	71086	33184	0.00016666	102938	48179
0	09C86093	Control	2	-3.27964	-0.199465	1.03076	-0.0500979	-0.0265782	0.00352786	-0.0048086	0.0213314	-0.00720151	0.00848338	-0.0120836	-0.0174041	0.0253961	-0.0420923	-0.0128423	-0.0166342	0.0203304	-0.000793367	-0.0271051	0.0158164	142	69	0.00312759	250	112	0.000221298	486	222	0.000807812	1056	493	-0.000589873	2532	1209	0.000449547	6776	3224	0.000265372	49208	23463	-2.26298e-05	71086	33802	-1.48456e-06	102938	48854
0	09C86113	Schizophrenia	1	5.45459	0.23306	-0.0345671	0.0266513	0.0297955	0.0128334	0.00846397	-0.00729172	-0.00559265	0.0103466	0.00867524	-0.00339585	-0.00306138	0.0131398	0.0039105	0.0026618	-0.0114882	0.0105224	-0.0130505	-0.0148187	142	65	0.00489204	250	117	0.00147025	486	220	0.00367734	1056	483	0.00172881	2532	1139	0.00185839	6776	3118	0.00107605	49208	22949	0.000408864	71086	33065	0.000347709	102938	47827
0	09C86114	Schizophrenia	2	1.22396	-1.21094	-0.109645	0.187408	0.02893	-0.0216659	-0.00280779	-0.00303053	0.000822992	0.0182009	0.00726092	-0.0292405	0.0248762	0.0102739	0.00799493	0.0153324	0.0083938	-0.00905292	0.0120336	-0.0229579	142	65	0.00174589	250	120	0.000155709	486	227	0.00279477	1056	496	0.000160994	2532	1173	0.000759702	6776	3189	0.000276714	49208	23273	2.05051e-05	71086	33674	-1.12099e-05	102938	48680
0	09C86124	Bipolar	2	5.9396	0.339209	-0.00714558	0.0372713	0.00880681	-0.00667364	-0.0117241	-0.0111236	0.00835716	0.0140063	0.00240885	-0.00519659	0.00520383	0.00387342	-0.00194484	0.00383581	-0.010187	-0.0298523	0.0308901	0.0135769	142	62	0.000367698	250	115	-0.00229839	486	223	0.000551522	1056	500	-0.000568782	2532	1154	0.000460808	6776	3120	0.000754448	49208	22785	0.0003523	71086	32862	0.00025418	102938	47692
0	09C86128	Control	1	-3.3566	-0.856909	0.679261	0.0723545	-0.0537233	0.00634684	0.011682	0.0111362	0.0122472	0.0112555	-0.0153311	-0.0305324	0.0176563	-0.0477291	-0.0148616	-0.0143131	0.02451	-0.00815984	-0.0111011	0.00220753	142	59	-0.0029014	250	107	-0.00502719	486	226	-0.000127642	1056	491	-0.000125173	2532	1191	0.00072544	6776	3167	-0.000110304	49208	23368	-0.000156406	71086	33952	-0.000127773	102938	48966
0	09C86129	Control	1	-3.44623	-0.240273	0.977254	-0.0420253	-0.102953	0.00411866	0.0217524	-0.0112223	-0.0227235	0.00605206	-0.0350458	-0.050551	0.048869	-0.095299	0.00975557	-0.0382305	0.0201245	-0.016287	-0.0125384	0.00996732	142	64	0.00696762	250	112	0.00228517	486	232	0.00274129	1056	502	0.001823	2532	1207	0.00149487	6776	3238	0.00026011	49208	23545	-0.000123167	71086	33937	-0.000118099	102938	48905
0	09C86198	Bipolar	1	5.67612	0.284511	0.0527766	-0.0207324	0.0124694	-0.00152536	-0.00178868	0.00235141	0.0238405	0.00273784	0.00689693	0.00691349	-0.00757768	0.00451074	0.0132647	-0.0212765	-0.0116045	0.0129033	-0.00908375	-0.00523411	142	61	0.00149105	250	118	-0.0016999	486	222	0.000735157	1056	477	0.00186208	2532	1159	0.00213904	6776	3108	0.00108337	49208	22915	0.000461334	71086	33021	0.00033125	102938	47746
0	09C86339	Schizophrenia	1	-3.2278	-2.75208	-0.163785	0.281834	0.118032	-0.00732967	0.00048841	-0.00565269	-0.0285266	0.0189819	-0.0397481	-0.0479008	0.00548197	0.0206298	0.0157548	-0.0214048	0.0103507	0.00573662	-0.0140136	0.00866093	142	77	-0.00235425	250	135	-0.00397031	486	250	-0.00100663	1056	520	-0.00197111	2532	1193	-0.00102221	6776	3246	-0.000813798	49208	23431	-0.000334179	71086	33934	-0.000331627	102938	49048
0	09C86410	Bipolar	2	3.92488	-0.214726	-0.0484705	0.071606	0.0143154	0.00871827	-0.0277256	-0.00674263	0.0402492	-0.0144542	0.000287774	-0.007752	0.0206068	-0.00298461	0.00796783	-0.000352506	-0.0148327	-0.0019166	0.0148055	-0.00215445	142	56	0.00327595	250	114	0.00149392	486	235	0.00266127	1056	505	0.000364707	2532	1171	0.00105797	6776	3194	0.000753656	49208	23045	0.000212402	71086	33309	0.000131902	102938	48221
0	09C86514	Control	1	4.82994	-0.00532979	-0.0102972	0.0350506	0.0224656	-0.00285959	-0.00318005	-0.00750673	-0.00859637	0.00255299	-0.01588	-0.00204686	0.0209724	0.0124598	0.01547	0.0128727	-0.00520839	0.00116959	0.00284936	-0.012558	142	61	0.00422672	250	109	0.000366714	486	221	0.00219371	1056	491	0.00149347	2532	1175	0.00154306	6776	3087	0.000704993	49208	23002	0.00019524	71086	33165	0.000142872	102938	48104
0	09C86654	Schizophrenia	2	3.71423	-0.294107	-0.00970336	0.0527144	0.0187809	0.0213289	-0.00113179	0.000519215	-0.0068522	-0.0413018	0.0380188	-0.0266101	-0.00766547	-0.0165785	-0.00397888	0.00928717	-0.000430878	0.00324209	-0.0196973	0.00280794	142	59	0.00468095	250	106	0.00177954	486	226	0.00232289	1056	496	0.00158783	2532	1159	0.00116134	6776	3172	0.000776372	49208	23024	0.000246444	71086	33290	0.00016377	102938	48099
0	09C86655	Control	1	4.51775	0.00978352	-0.03715	0.0473428	0.032552	0.0134511	0.00119555	-0.00844388	0.0110576	-0.00835315	0.0234558	0.000396148	0.00445225	-0.00934698	-0.0115216	0.0155446	-0.0034015	-0.00512739	0.00491014	-0.00464361	142	59	0.0055118	250	103	0.000174679	486	210	0.00333169	1056	478	0.00228753	2532	1124	0.00131129	6776	3117	0.000571361	49208	23028	0.000286206	71086	33359	0.000174782	102938	48068
0	09C86662	Control	1	6.17708	0.420558	-0.044854	0.0511346	-0.00795837	0.000535898	-0.00823649	0.0128942	0.0165079	0.000256259	-0.0235746	-0.0152017	0.0054913	-0.00732889	0.00144199	0.00413629	-0.0217541	-0.0005639	-0.012403	0.0260511	142	56	0.00173666	250	102	-0.000875148	486	218	8.94728e-05	1056	473	-0.000175553	2532	1171	0.00093238	6776	3115	0.000596426	49208	22980	0.000486693	71086	33103	0.00033592	102938	47858
0	09C86708	Schizophrenia	1	1.39057	-1.19203	-0.055599	0.214775	0.0504607	-0.0218257	0.0210137	0.0416534	-0.0156827	0.00830622	-0.0344898	-0.0321392	-0.0150006	0.00945434	-0.00145505	-0.00366366	-0.000117656	0.0109575	-0.00117614	-0.016246	142	55	0.00466956	250	112	-0.00170454	486	235	-0.000858562	1056	494	-0.000986608	2532	1180	-2.38659e-05	6776	3205	1.76703e-05	49208	23362	-0.000166843	71086	33764	-0.000136511	102938	48749
0	09C86722	Bipolar	2	5.221	0.216069	0.0245983	0.0324449	0.00990374	0.00491988	-0.000774802	0.0124916	-0.0113207	0.0148652	-0.0212568	-0.0163958	-0.0161044	-0.00391504	-0.00778497	-0.0222108	-0.0152355	-0.00266004	0.0125669	0.0276254	142	57	0.00263646	250	111	-0.000770515	486	217	0.000855345	1056	498	0.000583415	2532	1168	0.0013866	6776	3167	0.000723692	49208	22941	0.000386407	71086	33044	0.000263437	102938	47955
0	09C86751	Schizophrenia	2	2.2472	-0.852289	-0.051757	0.123882	0.0358574	0.00287646	0.0092058	0.0100568	0.0200442	0.0201688	-0.00915915	-0.0216013	-0.0108398	0.0204474	-0.000376682	0.0254465	-0.0274033	0.0038802	-0.00644166	-0.0242875	142	73	0.00769289	250	123	0.00255557	486	240	0.00368616	1056	481	0.00217444	2532	1162	0.00223358	6776	3143	0.00107627	49208	23126	0.000189432	71086	33370	0.000100218	102938	48393
0	09C86759	Bipolar	1	2.77994	-0.604697	0.0251351	0.107398	0.00406707	-0.0111779	-0.00240401	0.0106377	0.00797333	0.035638	-0.0262235	0.0123024	0.0109728	-0.00863633	-0.00444912	-0.00412141	0.0096714	-0.00420725	-0.00453191	-0.0113141	142	60	-0.00060631	250	116	-0.00102714	486	224	2.59218e-06	1056	500	-0.000383926	2532	1177	0.00039215	6776	3133	0.000231666	49208	23153	0.000185867	71086	33399	0.000115155	102938	48330
0	09C86803	Schizophrenia	2	5.57969	0.290278	-0.023745	0.0219138	0.00775472	-0.00402173	-0.00122752	0.0240015	-0.00590447	0.0112995	-0.0108736	0.00229565	0.00643849	0.00741454	-0.00227016	0.00976513	-0.0176087	0.0131772	0.0179416	0.00714191	142	62	0.0100359	250	108	0.00535158	486	214	0.00493797	1056	479	0.00125102	2532	1172	0.00125625	6776	3131	0.000733212	49208	22969	0.00034732	71086	33208	0.000238429	102938	47991
0	09C86811	Bipolar	1	5.68499	0.297833	-0.0744035	0.00819405	-0.00673588	0.000836525	0.0194914	0.0151797	0.0121299	0.00556646	-0.0134503	-0.0211835	0.0143546	0.0202464	0.0116818	0.019987	-0.0198642	-0.0168029	0.000385166	0.00278815	142	57	0.000174026	250	102	-0.00107326	486	225	0.0025793	1056	492	0.00200077	2532	1188	0.0017066	6776	3172	0.00102382	49208	22990	0.000309163	71086	33139	0.000243075	102938	47978
0	09C86940	Control	2	-3.35341	-0.440486	1.0493	-0.0750331	-0.0794029	-0.0189311	-0.0193203	0.0105517	-0.0131202	0.00248689	-0.0227755	-0.024607	0.0566797	-0.0594377	0.00839728	-0.0171099	0.00471234	0.00598025	-0.00542193	0.00496096	142	64	-0.00745766	250	110	-0.00502072	486	234	-0.00207184	1056	486	-0.00197316	2532	1188	2.49103e-06	6776	3168	-0.000233834	49208	23500	-0.000181697	71086	33808	-0.000146992	102938	48858
0	09C87048	Schizophrenia	2	5.40517	0.231702	0.00745864	0.102027	0.00512388	-0.00259074	-0.0167505	-0.00932703	0.00111612	0.0133398	-0.0306198	0.00387717	-0.00781389	0.00527876	0.00748919	0.00574899	-0.00711685	-0.00286821	-0.0174154	-0.00106951	142	56	0.0047015	250	107	0.00163042	486	217	0.00237191	1056	474	0.00108343	2532	1163	0.00131138	6776	3170	0.000917778	49208	23191	0.000334847	71086	33346	0.000258115	102938	48219
0	09C87189	Control	1	-3.15454	-0.672051	0.906014	-0.0382313	-0.0746828	0.000292827	0.000688751	-0.0135888	-0.0106691	0.00866983	-0.00185024	-0.0250964	0.0565009	-0.0685415	-0.0104036	-0.0170741	0.018621	-0.0169612	0.0109797	0.0452588	142	69	-0.0027908	250	114	-0.00414514	486	233	-0.00133272	1056	492	-0.00222962	2532	1136	-0.00088083	6776	3151	-0.000637533	49208	23391	-0.000325962	71086	33907	-0.000246383	102938	49009
0	09C87261	Schizophrenia	2	5.00718	0.150238	0.0546591	0.0506848	-0.000797415	-0.00672725	-0.0254854	-0.00826751	-6.66597e-05	0.0283729	-0.0377544	-0.033324	0.016346	-0.00835346	-0.00313287	0.0264911	-0.0154423	-0.0111375	0.00918843	-0.0213209	142	52	0.00194359	250	97	-0.000449287	486	207	0.000889296	1056	494	-0.000128566	2532	1162	0.000586022	6776	3133	0.00043861	49208	22945	0.000238532	71086	33259	0.000190905	102938	48245
0	09C87322	Schizophrenia	1	4.52136	-0.100574	-0.0151325	0.0555555	-0.00172469	0.00736732	0.00976694	0.0154241	0.0133966	-0.014448	-0.0038005	0.0204255	-0.0300029	-0.0164575	0.00675333	-0.0214375	0.00813692	0.00550696	0.0240275	-0.00263788	142	57	0.00361837	250	113	0.00246882	486	221	0.00335773	1056	502	0.0017426	2532	1185	0.0020671	6776	3199	0.00086195	49208	23219	0.000366763	71086	33481	0.00029895	102938	48419
0	09C87329	Schizophrenia	2	5.85151	0.487149	0.0436886	0.00851823	0.0065071	0.0108716	-0.0206796	0.00218032	0.00346504	-0.00555462	-0.0170157	-0.0071513	0.0257439	0.0142048	0.0118227	0.0203749	-0.0298389	-0.0194174	-0.0309224	-0.00169426	142	52	-0.000214023	250	104	-0.00143885	486	209	0.00116728	1056	477	0.00134402	2532	1137	0.00168872	6776	3137	0.000990491	49208	23003	0.000375031	71086	33093	0.000297687	102938	47914
0	09C87336	Control	1	-3.03017	-0.241974	1.12742	-0.109917	-0.0603032	0.0166774	0.00996353	0.0128372	-0.0212069	0.0121835	-0.0181418	-0.0451392	0.0475255	-0.0860393	-0.00232079	-0.0164507	0.0109878	-0.0378294	-0.00627542	0.0341396	142	60	0.00161754	250	108	-0.00175471	486	226	0.000326607	1056	494	-0.00117816	2532	1176	-0.000130047	6776	3200	-0.000171877	49208	23223	-0.000148709	71086	33764	-8.89333e-05	102938	48794
0	09C87528	Schizophrenia	1	5.98087	0.53914	0.0500411	-0.0158603	-0.000221682	0.000275719	-0.00702493	0.0103248	-0.00436219	-0.0110005	-0.023264	-0.0219572	-0.0101499	-0.0136435	0.0054395	-0.0190761	-0.0158315	0.0082409	0.00137079	-0.00790019	142	64	0.00099226	250	114	-0.00150283	486	232	0.00123727	1056	509	0.00122491	2532	1205	0.00131411	6776	3206	0.000888621	49208	23023	0.000429728	71086	33149	0.000308499	102938	48048
0	09C87533	Control	1	5.27437	0.185312	-0.00811887	0.0431555	0.0196608	-0.000774365	-0.00918597	-0.00853769	0.00278219	-0.011408	-0.0172209	-0.00661133	0.00159992	0.00547318	-0.0178793	0.023582	-0.0169558	0.00781793	0.00781259	-0.00452952	142	66	0.00270844	250	118	-0.000166433	486	218	0.00092967	1056	491	0.000149798	2532	1175	0.000734353	6776	3168	0.000527271	49208	22983	0.000283102	71086	33201	0.000243846	102938	48062
0	09C87534	Schizophrenia	2	5.93299	0.495908	0.0315478	0.0257316	0.000525117	0.00293003	-0.0123002	-0.0173582	0.00581933	0.0203541	-0.017521	0.00110074	-0.00711408	-0.0203856	-0.00315152	0.00650251	-0.0127772	0.0115864	-0.0183456	-0.0248787	142	55	0.00474308	250	107	0.00111126	486	217	0.000436556	1056	509	0.000555174	2532	1170	0.00124482	6776	3123	0.000671735	49208	22810	0.000386402	71086	33026	0.000307994	102938	47759
0	09C88834	Schizophrenia	1	3.66534	-0.337545	-0.0579678	0.0709816	0.0216939	-0.0137384	0.0227982	-0.013067	0.0135136	0.00761428	-0.0305787	-0.000104781	0.0234036	0.00552918	-0.0133208	0.0229516	-0.0167168	-0.0163656	-0.00111177	0.0356648	142	58	0.00595745	250	106	0.000965406	486	225	0.00343078	1056	486	0.0012555	2532	1172	0.00143595	6776	3156	0.000653947	49208	23234	0.000218191	71086	33449	0.000136692	102938	48347
0	09C88839	Bipolar	1	2.39089	-0.800052	-0.0393249	0.136819	0.00396734	-0.0175616	0.0150688	0.0182708	-0.00470187	0.0099228	-0.0293507	-0.0218741	-0.00557154	-0.0215031	0.0105456	0.0162147	-0.00319097	0.023134	-0.00666742	0.00753775	142	65	0.00498446	250	117	0.00218122	486	222	0.0025135	1056	512	0.00182749	2532	1183	0.00167291	6776	3126	0.000410629	49208	23094	0.000114279	71086	33370	6.65764e-05	102938	48423
0	09C89027	Control	1	5.2576	0.164196	-0.00287359	0.00404714	0.00613334	0.00749732	-0.0182295	-0.00606698	-0.00286059	0.00582126	0.00889239	-0.0160746	0.0302161	0.000879076	-0.00468507	0.0157381	-0.0148071	0.0269406	0.00242173	-0.021542	142	66	0.00462531	250	123	0.000386365	486	235	0.00179453	1056	503	8.9242e-05	2532	1200	0.000818427	6776	3175	0.000670406	49208	22787	0.000299642	71086	32957	0.000247275	102938	47821
0	09C89078	Schizophrenia	1	3.41407	-0.408315	-0.0380379	0.0571911	0.0179766	-0.0119969	-0.00499988	0.018801	0.0188076	0.0250012	-0.015776	-0.00524692	-0.0279467	0.00175172	-0.00527195	0.0187433	-0.0301027	-0.0139123	0.00679601	-0.0195201	142	58	0.00642479	250	107	0.00102398	486	236	0.00177274	1056	493	0.00165315	2532	1178	0.00181743	6776	3175	0.000893267	49208	23049	0.000335412	71086	33310	0.000256014	102938	48226
0	09C89088	Control	1	-3.24369	-0.412974	0.968604	-0.0649073	-0.0772061	0.00638308	0.0148565	-0.00636627	-0.0156775	0.0328126	0.000653511	-0.00919536	0.0216739	-0.0723396	0.00960153	-0.0329534	0.00798861	0.00425132	0.0146651	-0.0133724	142	64	-0.000342875	250	113	-0.00439907	486	224	-0.00185373	1056	503	-0.00155403	2532	1182	-0.000576728	6776	3150	-0.00054483	49208	23430	-0.000233672	71086	33908	-0.000167135	102938	49034
0	09C89093	Control	1	-3.06495	-0.255474	1.07665	-0.117154	-0.0641917	-0.00551153	0.0136648	-0.0346345	-0.0163006	-0.0192451	-0.00912945	-0.0325473	0.0617416	-0.0610203	0.0173656	-0.036945	-0.000170103	-0.00757638	-0.0166142	0.0222742	142	66	0.00250091	250	108	0.00200732	486	236	0.00314282	1056	513	-0.000644708	2532	1166	0.000298291	6776	3125	0.000125893	49208	23348	-8.99751e-05	71086	33676	-6.70043e-05	102938	48807
0	09C89199	Control	1	5.42488	0.329326	0.0425696	0.0312406	0.0048522	-0.0024713	0.00391377	-0.00542025	0.0139648	0.0277418	-0.0256265	0.000925214	0.00366687	-0.00559239	-0.0220299	0.00739838	-0.0180004	-0.000484515	0.00186693	0.00172317	142	66	0.00919924	250	115	0.0021715	486	225	0.00372203	1056	506	0.00211958	2532	1156	0.00216831	6776	3178	0.000886956	49208	22853	0.000433892	71086	32998	0.000301396	102938	47756
0	09C89262	Control	2	1.82568	-0.616259	-0.201377	0.0371515	-0.264217	0.0324105	0.011304	0.0168379	-0.0141697	0.0615145	-0.00994491	0.141733	0.0263407	-0.0493307	-0.00723201	-0.0439231	0.0897124	0.0872421	0.0175363	0.00256357	142	67	-0.00465288	250	119	-0.00662327	486	221	-0.00136535	1056	487	-0.000509128	2532	1164	0.000887496	6776	3176	0.000272475	49208	23132	0.000137465	71086	33459	8.51727e-05	102938	48353
0	09C89263	Control	2	5.91782	0.364884	0.00641107	-0.0174038	0.0130345	0.0141134	-0.00582298	0.000633503	-0.00188921	-0.0225079	0.0203792	-0.0202891	-0.00367908	-0.00662303	0.000390736	-0.0110867	0.0113426	0.0305731	0.0171637	0.000897992	142	52	0.00672974	250	103	-0.000632004	486	223	0.0020108	1056	521	0.000973499	2532	1187	0.00104863	6776	3093	0.000487816	49208	22899	0.000314752	71086	33146	0.000244664	102938	47918
0	09C89264	Schizophrenia	2	5.3073	0.174888	-0.0264768	0.0689646	-0.00489499	0.015838	-0.0152711	0.00551208	-0.00646695	0.00874833	-0.0117986	-0.00327201	0.0373138	0.014759	0.00381465	0.00106846	-0.011255	-0.0134397	-0.00708075	-0.0070021	142	62	0.00503388	250	114	0.00229607	486	225	0.00408493	1056	492	0.00227441	2532	1169	0.00175363	6776	3177	0.00107467	49208	22846	0.000313067	71086	32969	0.0002327	102938	47805
0	09C89269	Bipolar	2	4.25157	-0.0723088	-0.035311	0.0574803	0.0411249	-0.00501608	-0.00417305	-0.0160589	-0.00975662	0.0191287	-0.00661197	-0.0165426	0.00733954	-0.00883739	0.00889213	-0.0106723	-0.00835759	0.00216899	0.01277	0.0271308	142	63	-0.00279499	250	111	-0.00444191	486	225	-0.00195521	1056	493	-0.000464586	2532	1200	0.000344929	6776	3185	0.000182359	49208	23141	0.000153373	71086	33366	9.33894e-05	102938	48291
0	09C89315	Control	1	3.10448	-0.443734	-0.0715258	0.114083	0.0249366	-0.00520526	-0.0228296	-0.00823495	-0.0125682	-0.0105664	-0.0239933	-0.0215802	0.0177086	-0.0172925	-0.00576629	-0.0164095	-0.00840386	-0.0028922	-0.00272528	0.0103286	142	64	0.00224571	250	108	-4.9148e-06	486	220	0.000498209	1056	486	0.000621657	2532	1179	0.00088354	6776	3158	0.000355923	49208	23133	0.000123248	71086	33282	5.02926e-05	102938	48243
0	09C89331	Control	2	2.14504	-0.728871	0.00438298	0.148045	0.0169379	0.00271258	-0.00026761	0.0156232	-0.0260458	0.026233	-0.00574973	-0.0231218	-0.0310738	-0.00165745	0.0155245	-0.00209317	-0.0241985	-0.00234238	8.808e-05	-0.00171346	142	54	0.00708094	250	104	0.00421427	486	215	0.00347863	1056	497	0.00132992	2532	1163	0.00103919	6776	3140	0.00039592	49208	23070	4.55471e-05	71086	33430	3.37706e-05	102938	48396
0	09C89409	Bipolar	1	4.27207	-0.146072	0.00949434	0.0763169	0.00343126	-0.00259935	-0.00573892	0.00424683	0.00216211	0.00205708	-0.0241454	-0.00994847	0.023155	0.00329208	0.00237174	-0.000559323	0.0128166	0.000334617	0.00324652	0.0017927	142	60	0.00656105	250	108	0.000489981	486	218	0.001117	1056	485	0.000536048	2532	1151	0.000992303	6776	3130	0.000559245	49208	22876	0.000308741	71086	33062	0.000263919	102938	47916
0	09C89443	Bipolar	1	6.27379	0.442273	0.0619426	0.0289325	0.0193118	0.0154911	-0.00596126	-0.000814242	-0.00759684	0.0057881	-0.0266551	0.00681964	0.0167721	-0.00460211	-0.00200344	0.00780477	-0.0323252	-0.0106222	-0.00632391	-0.014606	142	63	0.00436136	250	113	0.00194562	486	226	0.00374639	1056	512	0.00209504	2532	1191	0.00248211	6776	3158	0.00123944	49208	22969	0.000423261	71086	33135	0.000337812	102938	47913
0	09C89550	Control	1	-3.22154	-0.171275	1.08252	-0.116582	-0.0432733	0.0107144	0.0079854	-0.00821663	-0.0187461	0.0127982	0.00027102	-0.0320478	0.0780008	-0.0561786	0.00183193	-0.024158	0.00555237	-0.00987793	0.00917715	0.0126264	142	62	0.00193942	250	104	0.00116956	486	219	0.00219641	1056	481	0.000648251	2532	1192	0.00080899	6776	3179	0.000415117	49208	23245	-0.000121434	71086	33576	-0.000118551	102938	48586
0	09C89681	Schizophrenia	2	4.72768	-0.0429766	-0.0192516	0.0668665	0.0226953	-0.0176225	0.0109176	-0.00320542	0.00375725	0.0251408	-0.0181336	-0.0231277	-0.0293523	-0.0209493	-0.000208812	0.0105269	-0.010172	-0.0121361	0.00123012	0.0148732	142	65	0.000895642	250	122	-0.00143127	486	231	0.00101997	1056	526	0.000467362	2532	1183	0.00114182	6776	3171	0.000696362	49208	23076	0.000277834	71086	33319	0.00020417	102938	48158
0	09C89685	Schizophrenia	1	6.19165	0.439829	0.0336709	0.00967603	-0.00755931	-0.00431653	0.00550896	0.0187919	0.000279433	-0.00567929	-0.0154594	0.0123101	-0.0020565	-0.0118086	-0.00797797	0.0137571	-0.00592397	-0.0135003	0.00534806	-0.00411621	142	50	0.00492532	250	97	0.00328795	486	207	0.00404619	1056	472	0.00187759	2532	1185	0.00169424	6776	3138	0.000864946	49208	22931	0.000365861	71086	33039	0.000263861	102938	48024
0	09C89747	Control	1	5.74857	0.33079	0.0773118	0.030749	0.0140126	0.00438808	0.00895487	0.0229121	-0.00774946	0.0231534	-0.0374503	-0.0226416	0.00704862	-0.000495656	-0.000242935	0.021168	-0.0290313	-0.0268125	-0.0124907	-0.00544347	142	52	0.00687314	250	99	0.00325792	486	209	0.0041634	1056	475	0.00222348	2532	1135	0.00184864	6776	3102	0.00116458	49208	22895	0.000348434	71086	33207	0.000264372	102938	48024
0	09C89760	Schizophrenia	2	3.20364	-0.52218	-0.0636802	0.0720559	0.0165561	-0.0163118	-0.00502929	0.00669002	-0.00919531	0.00669596	-0.0100051	-0.0248946	0.0277806	0.000787682	0.018896	0.0182777	-0.00437569	0.00369364	-0.00523839	0.00310641	142	65	0.00229022	250	112	-0.00176389	486	222	0.000456508	1056	490	0.000145268	2532	1192	0.001438	6776	3205	0.0010303	49208	23199	0.000107104	71086	33496	6.71663e-05	102938	48379
0	09C89761	Bipolar	2	5.5948	0.50767	0.109105	-0.0409636	0.00390402	-0.0129326	-0.00197601	-0.000568425	0.00483188	0.0074308	-0.0138481	0.00153842	0.000831955	0.0200748	0.00267473	-0.00407493	-0.00852021	-0.00661463	-0.00394655	-0.0217472	142	58	0.00480493	250	100	0.00168359	486	214	0.0026503	1056	472	0.00164957	2532	1154	0.00197925	6776	3139	0.00130542	49208	22727	0.000492071	71086	32944	0.000385588	102938	47868
0	09C89946	Schizophrenia	1	6.3783	0.574616	0.0161973	0.0415985	-0.00651153	-0.0134621	-0.000999168	0.0139587	-0.0197171	0.0141413	-0.049755	-0.0016874	-0.00521728	-0.0194201	-0.000343703	-0.00454231	-0.00875674	-0.0020655	0.0031336	0.00740468	142	57	0.000744983	250	101	0.000719951	486	203	0.0025087	1056	470	0.00139026	2532	1143	0.00177223	6776	3122	0.00110685	49208	22911	0.000361685	71086	32939	0.000284836	102938	47728
0	09C89954	Control	1	5.74487	0.265795	0.0137595	0.0031429	0.00671658	-0.0154046	0.00409045	0.01186	0.00733121	-0.0141865	-0.0184538	-0.00191634	0.0139324	0.00842303	-0.00783953	0.00275234	-0.0134933	0.000378572	0.000425688	-0.00194732	142	60	0.00846352	250	103	0.00346961	486	206	0.00336921	1056	466	0.00061216	2532	1126	0.00121892	6776	3124	0.000678254	49208	22888	0.000426953	71086	33076	0.000304242	102938	47907
0	09C89961	Control	2	5.77652	0.30925	-0.0138224	0.0281768	0.0138515	0.00842272	-0.0165165	-0.0101461	0.0167465	0.00193747	-0.0133322	-0.0170409	-0.0147857	-0.0218547	-0.0189085	-0.0020799	-0.0305014	0.0250795	0.0143319	0.00475725	142	54	0.00390459	250	102	0.000112176	486	205	0.000562342	1056	480	0.00041582	2532	1181	0.00160599	6776	3146	0.000834479	49208	22904	0.000354536	71086	33012	0.000289729	102938	47821
0	09C89963	Schizophrenia	1	5.03194	0.119783	0.0236917	0.0127037	0.0144982	-0.0196091	0.0110938	0.00370245	-0.00786811	-0.00539001	-0.0069505	-0.0125472	-0.0124873	-0.0144239	-0.0136875	-0.0180994	-0.0221626	-0.00518385	-0.012475	-0.00844009	142	58	0.00437817	250	107	0.000364372	486	222	0.00044619	1056	505	0.000893201	2532	1183	0.00110787	6776	3125	0.00050786	49208	22910	0.000302047	71086	33123	0.000191164	102938	47884
0	09C89968	Schizophrenia	1	4.70478	0.0256714	-0.0265472	0.0440165	0.0114784	-0.0137477	0.00928122	0.0172637	-0.0124204	0.0196582	-0.0493301	-0.00793272	0.00776475	-0.00868255	-0.00738032	0.0146415	-0.027596	0.0252375	-0.00725575	0.0170361	142	67	0.00940418	250	113	0.00358956	486	227	0.00279372	1056	493	0.000994331	2532	1174	0.00158543	6776	3157	0.00116297	49208	22884	0.000365098	71086	33048	0.000307893	102938	47957
0	09C89972	Bipolar	1	5.3047	0.16902	0.0264759	0.0784482	-0.00755767	0.00728976	0.00593386	0.00401825	-0.00761803	0.0170075	-0.032335	-0.0185161	0.00139526	-0.0296579	-0.00114305	0.00109097	-0.0202269	-0.00277019	0.00357875	0.00900086	142	61	0.00580913	250	109	-0.00075205	486	231	0.000612637	1056	480	0.000877062	2532	1139	0.00127895	6776	3112	0.000885963	49208	22846	0.000329261	71086	33015	0.000272647	102938	47960
0	09C90050	Control	1	5.08603	0.00301229	0.00384693	0.043401	0.0138143	0.00051272	-0.0081686	-0.00214639	-0.013575	0.0249917	-0.0160875	-0.0182232	0.0189293	0.00546892	0.0075504	0.0193023	-0.00552027	-0.00649622	0.00620482	0.0173461	142	73	0.00290918	250	122	0.00099841	486	222	0.00203179	1056	486	0.00210771	2532	1177	0.00121039	6776	3145	0.000733681	49208	22936	0.000305103	71086	33166	0.000210411	102938	47970
0	09C90108	Schizophrenia	1	3.55318	-0.460235	-0.00936881	0.0689827	0.0448359	0.00178949	-0.00908727	0.0441216	0.00860981	0.00412848	-0.00629134	-0.0360675	0.0261603	-0.00178494	-0.0112604	0.0363741	-0.00539778	-0.00937792	-0.0136308	0.0176155	142	58	0.00784369	250	113	0.00237439	486	231	0.00241652	1056	490	0.00150221	2532	1150	0.00119369	6776	3172	0.00055437	49208	23192	0.000288664	71086	33437	0.000189545	102938	48212
0	09C90112	Control	1	5.40972	0.188135	0.0012373	0.0168112	0.014428	0.00857986	-0.0196116	-0.0140166	-0.0137937	0.00887244	-0.033343	-0.00853448	-0.00234086	0.00503576	-0.00200558	0.0111514	-0.0119896	0.00866171	0.00825164	-0.00839328	142	54	0.00308443	250	99	0.00048678	486	208	0.0020881	1056	474	-0.000128899	2532	1174	0.000843598	6776	3159	0.000506634	49208	23070	0.000320684	71086	33323	0.00023509	102938	48141
0	09C90120	Control	2	1.03046	-0.995571	-0.0511467	0.0771813	-0.115743	0.0126396	0.0200405	-0.0136602	-0.00949543	0.0134316	-0.00356199	0.00676196	0.00297742	-0.0237094	0.0205331	0.0149843	-0.0115125	0.00490129	0.00517213	-0.0011559	142	65	0.00132595	250	121	-0.00297357	486	241	0.000332631	1056	516	0.000253059	2532	1211	0.000346624	6776	3187	3.49617e-05	49208	23244	-4.90672e-05	71086	33582	-5.46503e-05	102938	48600
0	09C90126	Bipolar	1	5.20668	0.0955053	0.0148974	0.0309288	0.00195228	0.0221366	0.011684	-0.000908318	-0.0168702	-0.00254851	0.0112733	-0.0292477	0.00793592	-0.0264782	0.0103098	-0.0019696	-0.0232948	0.00297268	-0.00168232	-0.0153894	142	69	0.00177948	250	123	-0.000820086	486	243	0.00230068	1056	503	0.000878787	2532	1169	0.00157217	6776	3148	0.00097766	49208	22988	0.000335089	71086	33193	0.000256092	102938	48123
0	09C90128	Bipolar	1	5.39044	0.0783709	0.0315752	0.0199306	0.0276004	0.0052791	0.0214205	0.00782651	-0.0119983	0.0298207	0.0110265	-0.0131014	0.00561356	0.00515001	-0.0113927	-0.0129444	0.0137956	-0.0135861	-0.00676423	0.00827853	142	52	0.00530263	250	100	0.00273583	486	208	0.00331647	1056	469	0.00170572	2532	1149	0.00190673	6776	3108	0.000733812	49208	22950	0.000266459	71086	33186	0.000235788	102938	48134
0	09C90367	Bipolar	2	5.75606	0.321941	0.0279577	0.00046514	0.00295325	0.0058024	0.0139177	-0.00383566	-0.00503467	-0.00800363	-0.0293099	-0.0254076	0.0140243	0.00227545	0.0212028	0.0218252	-0.0141525	0.009763	0.0151389	-0.00232464	142	53	0.00444936	250	104	0.00132072	486	209	0.00294759	1056	476	0.00151168	2532	1150	0.00161016	6776	3076	0.000882628	49208	22840	0.000354979	71086	32909	0.000271735	102938	47617
0	09C90371	Bipolar	2	4.96444	0.0609659	-0.026968	0.0579	0.0165149	0.0120589	-0.0144592	0.0112354	0.0108349	-0.00836286	-0.0201864	0.0128961	0.0220081	0.0272058	0.00968033	0.0137255	-0.00646879	-0.0234881	0.0309616	-0.00185708	142	68	0.00356697	250	120	0.0020748	486	225	0.00144774	1056	494	0.000779516	2532	1169	0.000675479	6776	3176	0.000442023	49208	22938	0.000217158	71086	33252	0.000177964	102938	48203
0	09C90450	Bipolar	1	3.21596	-0.43576	-0.0558709	0.105177	0.0213092	0.00028744	0.0236323	0.0160013	-0.0105911	0.0120229	-0.0360699	0.0128905	0.0238288	0.0215976	0.0011687	0.0212573	0.0187328	-0.00256842	0.0156649	-0.00494982	142	65	-0.00329795	250	116	-0.00335527	486	230	-0.00144294	1056	501	-8.4279e-05	2532	1189	0.000790396	6776	3174	0.000354808	49208	23151	0.000171349	71086	33368	0.000109164	102938	48512
0	09C90451	Bipolar	1	6.12891	0.546436	0.00443854	-0.00231794	-0.0083635	-0.00440656	-0.00903391	0.00451738	-0.0138071	0.00965831	0.0143072	-0.0112005	0.0125123	-0.00634063	-0.00705111	-0.0139043	0.000441438	0.00677274	0.00180018	-0.00788193	142	62	0.00520284	250	110	0.00246729	486	218	0.00307558	1056	498	0.00204934	2532	1159	0.00221676	6776	3161	0.000647063	49208	22928	0.000458526	71086	33167	0.000320475	102938	48115
0	09C90512	Control	1	5.26653	0.116684	-0.00867838	0.0012273	-0.00367042	0.00600126	0.00644392	-0.00261642	0.000624097	0.00199451	-0.0149394	-0.0176844	-0.00458889	-0.00665983	-0.00816195	0.00442756	0.00352229	-0.000950996	0.0141809	-0.0100325	142	55	0.00399367	250	101	0.000349571	486	218	0.00266796	1056	501	0.00124111	2532	1200	0.00153358	6776	3189	0.00102033	49208	23057	0.000436134	71086	33350	0.0002892	102938	48242
0	09C90518	Bipolar	2	4.75423	0.021165	0.0106592	0.0570744	0.0273869	-0.00991149	-0.0218267	0.00684546	-0.0036	0.0158783	-0.0305842	-0.00921806	-0.00740086	-0.00895427	0.00293336	0.0076279	-0.0279494	0.00157104	-0.00241129	-0.0236587	142	64	0.00422244	250	119	-0.000270475	486	221	0.000756613	1056	525	-0.000739155	2532	1194	0.000857747	6776	3179	0.000540979	49208	23043	0.000186411	71086	33199	0.000172051	102938	48059
0	09C90519	Bipolar	1	6.08514	0.44814	-0.0296446	-0.00402409	-0.0038021	-0.0156986	0.00299839	-0.00749433	0.00789671	0.00466324	-0.00519668	-0.0285408	0.00765825	-0.00505946	0.0202104	-0.0148158	0.0241404	0.0198637	0.004153	0.00465912	142	60	0.00242471	250	109	0.000555632	486	217	0.00182908	1056	481	0.000517428	2532	1156	0.00135831	6776	3167	0.00108575	49208	22960	0.000479	71086	33080	0.000380362	102938	47847
0	09C90761	Schizophrenia	1	5.43237	0.196513	0.0399628	0.0126588	-0.00352006	-0.0160393	0.000788195	0.00689811	0.00415192	0.0241291	-0.00379592	-0.00163161	0.00812147	0.00490374	-0.000565671	-0.00297397	-0.00297435	-0.00180978	-0.00876614	0.00233257	142	64	0.000967559	250	106	-0.00241889	486	215	0.000486082	1056	485	0.000283625	2532	1157	0.000691316	6776	3095	0.00036183	49208	22890	0.000250691	71086	33130	0.000201284	102938	47996
0	09C90762	Schizophrenia	1	2.18833	-0.916282	-0.108696	0.147537	-0.000989731	-0.0264799	-0.010118	-0.02299	-7.25071e-05	0.0165477	-0.0290921	0.00432438	0.00386953	-0.00553332	0.00804975	-0.0221574	0.00617246	0.0156201	0.0088922	0.0063194	142	67	0.00337251	250	111	-0.00165919	486	216	0.000717982	1056	490	0.000476866	2532	1159	0.000803476	6776	3165	0.000183574	49208	23080	9.76915e-05	71086	33450	7.9161e-05	102938	48311
0	09C90779	Control	1	5.38646	0.217543	0.0198836	-0.00319913	-0.0145033	-0.0169506	0.005281	0.0114248	0.008548	0.0154405	-0.0307354	-0.0248548	-0.00743279	0.00180107	0.00930482	0.0118662	-0.0201809	0.00154401	-0.0197319	-0.0116228	142	64	0.00112666	250	113	-0.0007076	486	229	0.00208405	1056	512	0.00109926	2532	1184	0.0015656	6776	3149	0.000700248	49208	23028	0.000261656	71086	33211	0.000244144	102938	47968
0	09C90784	Bipolar	2	4.67093	-0.0233436	-0.0334784	0.0379093	0.00373171	0.00434496	-0.0143693	-0.00399386	0.00888173	0.00531911	-0.00904466	0.00798956	0.0211476	0.0235931	-0.00624273	0.0244324	0.0121418	0.0114662	-0.00811481	0.00979193	142	56	0.0063147	250	110	-0.0008608	486	228	0.000324815	1056	499	-9.58745e-05	2532	1156	0.00112919	6776	3095	0.000267505	49208	23041	0.000202831	71086	33311	0.000139381	102938	48114
0	09C90828	Bipolar	1	5.00114	0.148507	0.0241514	0.0252595	0.0010159	-0.00911846	-0.00586817	0.00740964	-0.0131773	-0.0172715	0.00449413	-0.0132414	0.0108194	-0.00616504	-0.00981312	-0.0117182	0.0129955	0.0221995	-0.00787598	0.00488563	142	56	-0.000735877	250	101	-0.00143403	486	213	0.000563199	1056	492	0.000522997	2532	1171	0.00165023	6776	3172	0.000839868	49208	23112	0.000333361	71086	33224	0.000251827	102938	48132
0	09C90928	Schizophrenia	1	-2.42305	-2.31092	-0.0715612	0.241361	0.0934854	-0.0335197	0.0188559	0.010224	-0.0146047	0.0149201	-0.0298722	-0.0484504	0.0139554	-0.0302214	0.0288496	0.0086758	-0.00243207	0.110666	0.008896	-0.199713	142	74	-0.00213183	250	125	-0.00308612	486	243	-2.37922e-05	1056	509	-0.000429516	2532	1170	-0.000199415	6776	3222	-0.000403242	49208	23328	-0.00028476	71086	33612	-0.000253709	102938	48633
0	09C90929	Schizophrenia	2	-2.99894	-2.53294	-0.193301	0.167692	-0.0964668	0.00789193	-0.0221523	0.0166531	-0.0160985	0.00487023	0.00189938	0.00873335	0.00584449	-0.00358612	0.0482673	-0.0258273	-0.0139745	0.020227	-0.0258957	-0.0187722	142	58	0.00153319	250	108	-0.00197639	486	236	0.00088676	1056	508	-0.000722851	2532	1208	8.87098e-05	6776	3225	8.95333e-05	49208	23580	-0.000260196	71086	34069	-0.000241369	102938	49369
0	09C90930	Schizophrenia	2	-0.450672	-1.68993	-0.0831172	0.122018	-0.116763	0.0127026	0.0499717	-0.011693	-0.0253912	0.0218162	0.00455263	0.0128325	0.047987	-0.0667176	0.0545266	0.0422846	-0.0370842	0.200467	0.0311509	-0.357711	142	70	0.00090213	250	116	-0.0024944	486	233	-0.00120808	1056	503	-0.00107294	2532	1177	0.00026459	6776	3156	0.000214794	49208	22977	-0.000189846	71086	33172	-0.000175484	102938	47806
0	09C90991	Bipolar	2	5.20828	0.16493	-0.0226052	0.109501	0.00781024	-0.000109216	0.00770507	-0.00315143	-0.0132989	0.00572822	0.00255916	-0.0122596	-0.0042765	-0.00850614	0.000279816	-0.00408004	-0.0162232	0.00812939	-0.026511	-0.0102487	142	63	0.00326265	250	117	-0.000356491	486	224	0.00150884	1056	479	0.00150774	2532	1159	0.00183241	6776	3129	0.00105524	49208	23037	0.000365339	71086	33165	0.00026799	102938	47982
0	09C91048	Schizophrenia	1	4.77952	0.0326928	-0.0663511	0.0500705	-0.00309631	-0.00541157	-0.00460926	0.00243641	-0.0125791	0.0129626	-0.0525186	0.0152761	-0.000210142	-0.00128494	-0.00212594	0.0033224	0.0184861	0.0265453	0.00274292	-0.0111106	142	63	0.00641475	250	111	0.00264467	486	222	0.00415671	1056	489	0.00169779	2532	1188	0.0012842	6776	3128	0.000727405	49208	22928	0.00033636	71086	33024	0.000238952	102938	47835
0	09C91049	Schizophrenia	1	2.79258	-0.783516	-0.0460557	0.0885154	-0.000716286	-0.00276751	-0.00103082	-0.0169828	0.0073569	0.0245648	-0.0144056	-0.0281209	-0.0176787	0.0008925	-0.00813731	-0.0293277	0.0126779	0.0241206	0.0142303	0.0247734	142	67	-0.00343435	250	115	-0.00556037	486	236	-0.00160321	1056	496	-0.000847581	2532	1189	0.000468075	6776	3183	0.000505828	49208	23231	0.000244593	71086	33567	0.000192592	102938	48498
0	09C91092	Schizophrenia	1	6.20437	0.486986	-0.0159336	0.0364454	-0.0170034	-0.00617138	0.0102194	-0.0124453	-0.0187515	0.0216031	-0.0549527	0.00780576	-0.00586777	0.00980086	-0.00476886	0.00375399	-0.0323175	-0.0086006	0.00526088	0.0206389	142	65	0.00669876	250	111	0.00129808	486	225	0.00182092	1056	483	0.00144163	2532	1136	0.00164028	6776	3079	0.000794218	49208	22772	0.000459074	71086	32991	0.000358613	102938	47869
0	09C91131	Control	2	6.08717	0.500432	0.00734259	0.0067447	0.033109	0.00274983	0.0170494	1.94133e-05	-0.017207	0.0139612	-0.0195653	0.000929863	0.0117822	0.00441899	0.00182001	-0.00788085	-0.00375744	0.00542514	-0.00886948	0.0163475	142	62	0.00261963	250	109	-0.000326125	486	222	0.00234674	1056	490	0.00173769	2532	1163	0.00171819	6776	3135	0.00104653	49208	22941	0.000396912	71086	33157	0.000329904	102938	48070
0	09C91145	Bipolar	1	3.46374	-0.29627	-0.00699352	0.133306	-0.00378428	0.00879815	0.000517853	-0.0126017	-0.00158266	0.0208367	-0.0415063	0.00588522	-0.00857305	0.00779231	-0.0169708	0.000956764	0.00280493	-0.0115444	-0.000927367	0.00242035	142	64	0.00367526	250	110	-0.000138888	486	215	0.00233512	1056	492	0.000818627	2532	1178	0.00142587	6776	3173	0.000487369	49208	23274	0.000223812	71086	33637	0.00013194	102938	48608
0	09C91219	Schizophrenia	2	5.01724	0.0562497	-0.0197634	0.0297443	-0.0204945	-0.0202147	-0.0150128	-0.00553007	0.00360824	0.0162434	-0.0133858	-0.00944374	0.0402734	0.00388326	-0.00716058	0.0191928	-0.0182291	-0.0125182	-0.0040321	0.00218251	142	61	0.00327625	250	107	6.81608e-05	486	220	0.00247439	1056	496	0.00212201	2532	1183	0.00205823	6776	3155	0.000862874	49208	22926	0.000340467	71086	33205	0.000285253	102938	48069
0	09C91229	Schizophrenia	2	3.49192	-0.143579	0.0370132	0.0500905	-0.00237956	-0.00267576	-0.00703223	-0.00307555	-0.00704817	0.024406	-0.0174019	-0.0099723	0.0125149	0.012991	0.00553037	0.0321078	-0.0168218	-0.00888586	0.0218162	0.0374532	142	70	1.57042e-06	250	124	-0.00134752	486	235	0.000707971	1056	502	-6.28119e-05	2532	1172	0.000980002	6776	3155	0.000518322	49208	23024	0.000284568	71086	33249	0.000213105	102938	48113
0	09C91297	Schizophrenia	1	2.91642	-0.575546	-0.0483447	0.0839304	-0.0166325	0.00751907	-0.00313914	-0.00858144	0.0140282	-0.0133208	-0.00224143	-0.0333031	0.0101571	0.000947833	0.00267272	-0.0132923	-0.00918877	0.00517206	0.0129575	-0.0161149	142	59	0.005233	250	111	0.000874789	486	221	0.00230566	1056	481	0.000505793	2532	1182	0.000475492	6776	3221	0.00038905	49208	23308	0.000119833	71086	33588	9.88749e-05	102938	48421
0	09C91298	Schizophrenia	1	1.3982	-1.00913	-0.123263	0.140928	0.0360727	0.00207031	-0.00874482	-0.011295	-0.00917561	0.0254744	-0.00339077	-0.00076386	0.0441216	-0.0189238	0.0238891	0.013233	0.00217751	-0.00583036	0.0123687	-0.00871627	142	71	0.000635058	250	123	-0.00185127	486	246	0.000335507	1056	533	-0.000655227	2532	1223	0.000208611	6776	3238	2.27452e-05	49208	23421	-1.72917e-05	71086	33909	-1.35224e-05	102938	48878
0	09C91381	Control	2	6.18585	0.340647	0.00971199	0.0488694	0.0195806	-0.00863462	-0.00826888	-0.00668896	-0.00646041	-0.0238034	-0.00337524	0.00580703	-0.0109536	-0.0122325	0.00826405	0.00372707	-0.00639992	-0.00840081	-0.0281367	-0.00275868	142	58	0.006707	250	102	0.0027483	486	216	0.00349551	1056	468	0.00174385	2532	1135	0.00162443	6776	3118	0.00098496	49208	22952	0.000396625	71086	33072	0.000308616	102938	47909
0	09C91385	Schizophrenia	2	5.42557	0.155941	0.0381904	0.0396675	0.0241794	-0.0114673	0.00793519	0.00331375	0.0115458	-0.00946417	-0.0433348	-0.0240492	0.0274269	0.00855841	0.00019762	0.00100921	-0.00657822	0.00644787	0.0022305	0.00376621	142	58	0.00319723	250	108	0.000166378	486	212	0.00212415	1056	470	0.00154159	2532	1144	0.000923785	6776	3096	0.000575453	49208	22960	0.000383984	71086	33154	0.000268525	102938	47963
0	09C91386	Bipolar	1	5.38527	0.172412	-0.0133485	0.0376432	0.0108533	-0.00801333	0.00189643	5.27758e-05	-0.00873715	-0.00464588	0.00382766	-0.00928448	0.00866894	0.000731255	0.00677735	0.00768954	-0.00331808	-0.02127	0.0130301	0.0179824	142	60	0.00161699	250	107	-0.00042721	486	216	0.00221424	1056	492	0.000643461	2532	1187	0.00105121	6776	3172	0.000173175	49208	23101	0.000206873	71086	33210	0.000179391	102938	48137
0	09C91387	Bipolar	1	5.50288	0.369938	0.0574185	0.0318795	0.00898091	-0.0101688	0.010437	0.00279297	0.00165468	-0.0013905	0.0159128	-0.0245974	0.0182558	0.00296666	-0.0155653	0.00361932	-0.0222301	-0.012916	0.00691095	0.00147955	142	58	0.00734579	250	113	0.0017568	486	219	0.00460729	1056	481	0.00203762	2532	1164	0.00160349	6776	3089	0.000710135	49208	22875	0.000311446	71086	33004	0.000247316	102938	47826
0	09C91435	Schizophrenia	2	-2.94229	-2.72305	-0.283353	0.181081	-0.18636	0.0224523	-0.0186701	0.0287469	0.0135944	0.00671555	0.0130193	0.0234212	0.0210441	-0.0231465	0.00895165	0.00838534	-0.020459	-0.00923913	-0.0177381	-0.00831147	142	66	3.66979e-05	250	114	-0.00281994	486	234	-0.000458745	1056	517	-0.000479337	2532	1179	0.000612655	6776	3218	-8.25142e-05	49208	23638	-0.00028306	71086	34102	-0.000244379	102938	49020
0	09C91439	Schizophrenia	1	-3.22837	-2.77353	-0.172094	0.283571	0.0782232	-0.0116607	0.00124467	-0.00202052	-0.00553944	0.00966233	-0.00555065	-0.00870298	-0.0355126	0.0337808	-0.00980192	-0.0100622	-0.028918	0.0138276	0.0193204	-0.0047097	142	69	-0.000902001	250	118	-0.00167469	486	242	-0.000793197	1056	507	-0.000626948	2532	1177	-0.000480364	6776	3193	-0.000801858	49208	23537	-0.00035919	71086	33997	-0.000279723	102938	49157
0	09C91440	Schizophrenia	1	-3.22317	-2.72127	-0.152923	0.261583	0.070268	-3.7159e-05	0.00244162	0.0248556	-0.0179007	-0.0123103	-0.0241616	-0.00539898	0.00852877	-0.00119292	-0.0127524	-0.0145567	0.0238278	6.84154e-05	0.000634178	0.0431748	142	68	-0.00181189	250	121	-0.00148047	486	245	0.000445351	1056	503	0.00023777	2532	1184	0.000569329	6776	3212	-2.63311e-05	49208	23549	-0.000205812	71086	33966	-0.000191806	102938	49130
0	09C91441	Schizophrenia	1	-3.14711	-2.521	-0.238648	0.218896	-0.0987304	0.0214016	0.0239014	0.0148118	-0.0241446	0.0456951	0.0186903	0.0173551	0.0151331	-0.0137948	0.0369351	-0.000991445	-0.0418614	0.0292638	0.0275544	-0.00940565	142	64	-0.000377391	250	113	-0.00298067	486	231	-0.000178385	1056	503	-0.000279967	2532	1182	-4.36742e-05	6776	3139	6.38531e-05	49208	23397	-0.000316872	71086	33796	-0.000277493	102938	48935
0	09C91488	Control	1	2.27644	0.166147	0.461575	-0.0660245	-0.0175799	0.0073193	0.0107037	0.00508274	-0.00157367	0.0122739	-0.0109969	-0.00564449	0.0134591	0.00939154	-0.000668993	0.00321109	-0.0282232	-0.00290677	-0.00614215	-0.00579921	142	58	0.00329705	250	108	-0.0014461	486	213	0.000424591	1056	487	0.000458268	2532	1198	0.00106327	6776	3140	0.000954661	49208	23112	0.000365049	71086	33395	0.000259717	102938	48345
0	09C91592	Bipolar	2	5.96586	0.296814	0.0137196	0.00679518	0.0247922	-0.000381037	0.0133615	0.00284004	0.00330177	0.0282649	-0.0472832	-0.0154639	0.000485079	0.0237074	0.0157942	0.0128258	-0.00917821	0.00110724	0.00462435	0.000497609	142	59	0.00363873	250	111	-0.000130842	486	212	0.00240927	1056	474	0.00214712	2532	1167	0.00174812	6776	3105	0.000976751	49208	22853	0.000374826	71086	33015	0.000287634	102938	47800
0	09C91641	Bipolar	1	5.51326	0.251841	0.0177714	0.0345875	0.0100389	-0.00524754	0.00697569	-0.0136319	0.00931137	0.016789	0.0152225	0.00118877	0.0184571	0.0147025	0.00775157	0.0157391	-0.0269736	0.00225814	-0.010663	-0.0154998	142	51	0.00246615	250	106	0.00100188	486	221	0.00246813	1056	498	5.85078e-05	2532	1184	0.000897018	6776	3168	0.000875061	49208	23089	0.000340174	71086	33233	0.000223361	102938	48217
0	09C91642	Bipolar	2	4.67193	-0.0459211	0.0101709	0.0700001	0.0244431	-0.00533885	0.00505242	0.0114074	0.0138681	-0.00302584	-0.00673412	-0.0329234	0.00638038	0.00760254	0.00883213	0.0138413	-0.0143729	0.0106951	-0.00970081	-0.000761267	142	68	0.00284013	250	118	-0.000157989	486	230	0.00218287	1056	508	0.000971068	2532	1202	0.0011986	6776	3213	0.000571814	49208	22819	0.000228508	71086	33023	0.000174546	102938	47706
0	09C91643	Bipolar	2	5.80065	0.375392	0.0294276	-0.0128414	0.013747	0.0229015	0.005556	0.0107997	0.0022603	0.009253	-0.0148286	-0.0183816	0.0102511	-0.00699178	-0.00482956	0.0109486	-0.000130837	-0.00306448	-0.00155663	-0.0130671	142	52	0.00824365	250	99	0.00152522	486	222	0.00233489	1056	501	0.00101359	2532	1164	0.00147131	6776	3147	0.000720886	49208	23075	0.000282714	71086	33318	0.000198895	102938	48188
0	09C91645	Bipolar	2	5.50329	0.347595	-0.0206288	0.04732	0.0246192	0.000239675	0.0187084	-0.01165	0.00185708	0.019123	-0.0164293	0.000469669	0.00392646	-0.0177961	0.0101068	0.0136074	-0.0189604	0.0154214	-0.00640089	-0.00868067	142	59	0.0106295	250	111	0.00491032	486	226	0.00387597	1056	484	0.00234081	2532	1165	0.00154833	6776	3124	0.000988716	49208	22858	0.000365831	71086	33059	0.000266371	102938	47868
0	09C91699	Control	1	5.81905	0.290949	0.0687504	0.0608561	0.00520238	-0.000138122	0.00506078	0.0022871	-0.00613405	0.00170203	-0.0226998	-0.0222516	0.0294876	0.0104929	-0.0143819	0.00500594	0.00852426	0.0036719	-0.00866179	-0.00186211	142	52	0.00547168	250	92	0.000754684	486	205	0.000781534	1056	471	0.000164762	2532	1143	0.00115622	6776	3146	0.000751111	49208	22893	0.000402253	71086	32969	0.000399551	102938	47724
0	09C91712	Bipolar	2	4.93226	0.308737	0.0143652	0.0173221	0.00566603	0.0105488	0.010026	-0.0133986	-0.01609	0.0319903	-0.0173689	0.0117619	0.0263988	-0.00069628	0.0115624	0.00256684	0.00822432	0.0369285	0.0051829	-0.0226732	142	59	0.00497327	250	106	0.00205193	486	220	0.00279988	1056	467	0.00132311	2532	1126	0.0016779	6776	3085	0.000984768	49208	23039	0.000336519	71086	33240	0.000247827	102938	48015
0	09C92562	Bipolar	1	3.37102	-0.484575	-0.032015	0.0646857	0.00966434	-0.012584	0.00357443	0.00209543	-0.01999	0.00314687	-0.0218144	-0.00712417	-0.0135688	0.00733826	0.00856272	-0.0204793	0.00174377	0.00420034	0.0235973	-0.00387448	142	68	0.00427117	250	114	0.00269921	486	223	0.00171653	1056	492	0.000215083	2532	1176	0.000681408	6776	3163	0.000344947	49208	23128	0.00026028	71086	33470	0.000172922	102938	48466
0	09C92563	Bipolar	1	4.55194	-0.0473033	0.0258301	0.0710219	-0.0110625	-0.00799128	-0.0155087	-0.020087	0.0117164	-0.0010799	-0.0050936	-0.0123494	0.0180523	0.0137699	-0.00493782	-0.00588894	-0.0207739	0.0040546	-0.0080288	-0.024128	142	63	0.00094069	250	115	1.34824e-05	486	231	0.00369509	1056	513	0.00225128	2532	1187	0.00216123	6776	3157	0.000955275	49208	23003	0.000292307	71086	33222	0.000225542	102938	48004
0	09C92631	Schizophrenia	2	5.32651	0.195447	0.0454382	-0.00256694	0.0422863	-0.00748922	-0.00829173	-0.00106917	-0.000225826	0.0119511	-0.025694	-0.0298491	0.00488099	-0.0149209	-0.0173083	0.000347858	-0.0272454	-0.022311	0.0302598	-0.000912047	142	56	0.00191774	250	108	-0.0012952	486	226	0.00111381	1056	487	-0.000370262	2532	1148	0.000532785	6776	3127	0.000407946	49208	22952	0.000265115	71086	33155	0.000229372	102938	48061
0	09C92633	Bipolar	1	5.51802	0.223331	-0.0169133	0.0293453	0.0161739	0.0058854	-0.0189941	-0.00679116	-0.0126815	0.0111707	-0.0204573	-0.0359194	-0.00556011	-0.008304	0.0144022	0.0101256	0.00299136	-0.00332042	0.0211942	-0.0015177	142	66	0.00607894	250	117	0.00205478	486	232	0.00385279	1056	496	0.00325825	2532	1151	0.00186012	6776	3102	0.000736395	49208	22902	0.000370402	71086	33078	0.000269843	102938	47907
0	09C92636	Bipolar	1	4.31719	-0.0645067	-0.0391311	0.0714938	0.0218725	-0.0144736	-0.0127236	-0.00340627	-0.00620455	-0.0117456	-0.00649319	-0.0111664	0.00408077	-0.00475415	0.00127797	0.00929343	-0.00236301	0.00842677	0.0100796	-0.010089	142	60	0.00669171	250	111	0.00249926	486	220	0.00327685	1056	501	0.00243581	2532	1204	0.00184924	6776	3182	0.00112146	49208	23062	0.000302898	71086	33377	0.000199768	102938	48374
0	09C92637	Bipolar	1	6.40757	0.585135	0.00215745	-0.0140311	-0.0144513	0.00761334	-0.00200786	0.00625789	0.0100828	0.0115167	-0.0266936	-0.00298364	-0.000573312	-0.0125297	-0.0300013	0.00889283	-0.0414272	-0.0255881	-0.000200884	0.00945288	142	56	0.00889801	250	104	0.00200124	486	205	0.00281991	1056	484	0.0014619	2532	1175	0.00125499	6776	3123	0.00114668	49208	22899	0.000449876	71086	33155	0.000362672	102938	48065
0	09C92681	Schizophrenia	2	4.15208	-0.207712	-0.00809172	0.0578924	0.0256188	0.00246508	-0.00717915	0.00294497	-0.0145463	0.0073408	-0.0299577	-0.0168483	-0.0225868	-0.0259409	-0.00274272	-0.00494111	0.00315348	0.0073589	-0.0238095	-0.0243512	142	60	0.0107134	250	96	0.00304109	486	210	0.0039111	1056	482	0.00217842	2532	1170	0.0017622	6776	3162	0.000878296	49208	23071	0.000320357	71086	33310	0.000234979	102938	48168
0	09C92738	Schizophrenia	1	-3.24538	-2.74356	-0.217515	0.272017	-0.00720679	0.0254119	0.0238954	0.0633809	0.0460527	0.0806643	0.0303965	0.0291564	0.0369036	0.0396503	-0.0207676	0.210519	-0.106741	0.366692	-1.38698	0.160366	142	72	0.00968091	250	121	0.00332637	486	234	0.00311368	1056	513	0.00143976	2532	1210	0.000947719	6776	3216	1.30888e-05	49208	23641	-0.000313693	71086	34055	-0.000266205	102938	49150
0	09C92745	Schizophrenia	2	6.03042	0.465303	0.0572892	0.0145715	0.00603583	0.00192281	-0.00553271	0.0166263	-0.0012151	0.00596271	-0.0107444	-0.00482468	-0.00779002	-0.013647	-0.00372735	0.00371556	-0.0105244	0.0120318	0.00669681	-0.00299958	142	61	0.00536139	250	109	0.00116564	486	229	0.00239582	1056	506	0.00172411	2532	1183	0.00206527	6776	3188	0.000967233	49208	22884	0.000365897	71086	33007	0.00029135	102938	47803
0	09C92749	Schizophrenia	1	1.12907	-1.25602	-0.114819	0.140051	-0.000993767	-0.0106727	-0.0166341	0.00606419	0.00167051	-0.00659313	0.00275196	-0.0322458	-0.0327508	0.0117146	-0.00255667	-0.0228705	-0.00396751	0.00426578	-0.0120821	-0.0137817	142	61	0.00460836	250	106	4.66924e-05	486	214	0.00164065	1056	473	0.000634478	2532	1181	0.000360429	6776	3200	0.000103443	49208	23358	-2.93945e-05	71086	33565	-4.764e-05	102938	48532
0	09C92801	Schizophrenia	1	4.89265	0.0921475	0.00893944	0.0246648	0.00166443	0.0190567	0.00961024	0.012304	0.0191994	-0.00913555	0.0121785	-0.0400922	0.033528	0.00953632	0.0127063	-0.00598311	-0.0158108	-0.00107321	-0.0048256	-0.000512792	142	60	0.00916894	250	103	0.00403189	486	221	0.00450559	1056	485	0.00209065	2532	1140	0.00159315	6776	3094	0.000795762	49208	22726	0.000349962	71086	32876	0.000259852	102938	47729
0	09C92835	Schizophrenia	1	5.33501	0.290469	0.00371305	0.0314527	0.0179738	0.00714007	-0.0543994	0.019022	-0.0123568	-0.0308649	-0.0103764	-0.029222	0.00752595	-0.00926813	-0.0181688	-0.00967753	-0.0731106	-0.000304127	-0.0418894	-0.00854443	142	58	0.000617668	250	101	-0.000681253	486	209	0.00141278	1056	475	0.000393245	2532	1160	0.00160636	6776	3121	0.00104105	49208	23068	0.000450725	71086	33410	0.000325762	102938	48235
0	09C92961	Control	1	5.68367	0.32363	-0.0788151	0.0370191	0.000892265	0.00501022	0.00494876	-0.00668391	0.0138561	0.00753049	-0.02073	-0.028787	0.0112755	-0.0148504	-0.000600962	-0.00729712	-0.0225834	0.00425334	-0.00311687	-0.0178846	142	55	0.00413737	250	102	0.00257354	486	215	0.0038846	1056	456	0.00205669	2532	1123	0.00187928	6776	3116	0.000840687	49208	22975	0.000356101	71086	33103	0.000270482	102938	47931
0	09C92964	Schizophrenia	2	5.13526	0.298266	0.0524467	-0.00466692	0.00577514	0.00703321	-0.0105019	-0.0101204	0.00609811	0.0130988	-0.00330511	-0.0115345	-0.00573868	-0.0131499	0.0066191	0.000253929	0.0230965	-0.011719	0.0058091	0.00279785	142	57	0.00718101	250	107	0.00060847	486	224	0.00166823	1056	489	0.000810179	2532	1156	0.00138899	6776	3126	0.000928466	49208	23016	0.000421148	71086	33245	0.000310171	102938	48173
0	09C92968	Bipolar	1	5.77903	0.423622	-0.012534	-0.00895423	0.0205597	0.00535284	0.0172526	-0.0141093	0.0138126	0.011548	-0.00723801	-0.00535152	0.0138001	0.00207848	0.0103174	-0.00127202	-0.0195215	0.00530134	0.01218	0.0158245	142	59	0.00595986	250	112	0.00316922	486	216	0.00484994	1056	489	0.00230352	2532	1170	0.00236023	6776	3143	0.00146836	49208	22958	0.000427703	71086	33074	0.000371054	102938	47844
0	09C93083	Control	1	1.56075	-0.912077	-0.190931	0.0447785	-0.29741	0.0169629	0.0199921	0.0160934	-0.00553324	0.0662077	-0.0294296	0.114486	0.0161759	-0.028203	0.0298766	-0.0151619	0.0846327	0.0679164	0.0236064	0.031282	142	65	0.00744719	250	124	0.000688816	486	236	0.00140068	1056	497	9.76914e-05	2532	1205	0.000590856	6776	3210	4.36847e-05	49208	23133	5.34215e-05	71086	33539	3.2244e-05	102938	48448
0	09C93086	Control	1	5.87972	0.38899	-0.0266602	-0.00709546	0.0111097	-0.0111078	-0.0130078	0.00525646	-0.00187089	0.00540944	-0.00674298	-0.0110929	-0.0331962	-0.033498	-0.004445	0.00824415	-0.0105435	-0.00557025	0.0069983	-0.000854509	142	63	0.00156484	250	114	-0.00245872	486	233	0.000661816	1056	506	0.00126727	2532	1183	0.00170921	6776	3139	0.000994495	49208	22903	0.000363606	71086	33001	0.000261325	102938	47815
0	09C93115	Schizophrenia	1	-2.74864	-2.3633	-0.262544	0.147345	-0.247328	0.0263334	0.0272823	0.038034	0.0058946	0.0445308	0.0548271	0.106477	0.0374765	-0.0623073	0.0711425	0.091114	-0.0934028	0.0618248	0.0226228	-0.00394918	142	69	0.00282552	250	116	-0.0013679	486	226	-0.000620985	1056	490	-0.000497476	2532	1207	0.000194748	6776	3256	-0.000254382	49208	23535	-0.000274271	71086	33920	-0.000196954	102938	49035
0	09C93116	Bipolar	1	6.99925	0.734244	-0.0049522	-0.0101871	-0.0253926	-0.00737094	-0.00135707	0.00351486	-0.0109943	0.00919475	-0.0788374	0.0209972	0.0143223	0.024161	-0.0142669	0.0181176	-0.0249645	-0.0314325	-0.0053865	-0.0100944	142	54	0.00130283	250	109	-0.00137674	486	218	0.00259623	1056	483	0.00240052	2532	1162	0.00153988	6776	3110	0.00125787	49208	22780	0.000499833	71086	33010	0.000381743	102938	47785
0	09C93117	Bipolar	1	5.76872	0.45813	0.0448358	0.0383785	0.00360718	-0.000305543	-0.00284682	-0.00721568	0.0018591	0.00584945	-0.0120912	0.0121377	-0.00417799	0.0198141	0.0114528	-0.00805016	-0.00629391	0.00685445	0.00379614	-0.0186541	142	58	0.0049142	250	109	0.00166157	486	223	0.00239509	1056	494	0.00178399	2532	1182	0.00188454	6776	3127	0.000849158	49208	22991	0.00035726	71086	33189	0.000285854	102938	47996
0	09C95009	Schizophrenia	1	-3.25613	-2.64232	-0.129263	0.271588	0.0488526	-0.0169767	-0.0168795	0.0199648	0.00928523	-0.0105678	-0.0291874	-0.0244415	-0.0102868	0.00678995	0.00419773	-0.00945111	1.52664e-05	-0.000578122	0.00103716	-0.00569299	142	55	-0.00212875	250	104	-0.00196392	486	224	0.00136353	1056	498	0.000946141	2532	1204	0.000226969	6776	3257	-0.000346886	49208	23465	-0.000356262	71086	33976	-0.00032386	102938	49039
0	09C95010	Schizophrenia	1	-3.30051	-2.70561	-0.151236	0.22303	0.127361	0.0101525	0.00290873	0.0138487	-0.0276889	-0.0207012	-0.0273872	-0.0521016	-0.025574	0.033001	0.0180059	0.00711717	0.0115083	0.00954671	-0.0396285	0.0213835	142	58	0.00316759	250	103	-0.000626406	486	226	0.00125555	1056	489	0.000549929	2532	1149	0.00024228	6776	3149	-0.000263689	49208	23490	-0.000261253	71086	33888	-0.000243826	102938	48990
0	09C95113	Schizophrenia	2	-3.96884	1.61211	2.11094	-0.327721	0.0139795	0.00749128	-0.0084944	0.0301533	-0.024923	0.0115644	-0.0185357	-0.0514876	0.0914338	-0.106296	0.0146974	-0.00372919	0.00328744	0.00342339	0.00990044	0.0191882	142	70	0.00173815	250	108	-0.000965828	486	228	0.000697571	1056	505	-0.00026865	2532	1207	0.000598231	6776	3236	0.000212942	49208	23432	8.04294e-05	71086	33983	3.55477e-05	102938	49008
0	09C95122	Schizophrenia	2	5.05024	0.135663	0.00756756	0.0203416	-0.0124416	0.00145895	0.016993	0.0104125	-0.00232916	-0.00754939	-0.000284762	-0.00402147	-0.00640734	-0.0115053	-0.0125783	-0.000322227	-0.0089153	-0.00777916	-0.00528234	-0.00199736	142	56	0.00473328	250	102	0.000838114	486	216	0.00219478	1056	500	0.00112817	2532	1185	0.00116039	6776	3157	0.000599957	49208	22833	0.000266957	71086	33020	0.000219321	102938	47905
0	09C95201	Control	1	5.24648	0.186862	0.0132167	-0.00784166	0.0246079	-0.00968822	0.00818713	-0.00940991	-0.0104862	-0.00878355	-0.0146909	-0.0233477	0.00118585	-0.0104213	-0.00251196	0.0029965	-0.02032	-0.0122709	-0.00722076	0.00831032	142	65	0.00873184	250	110	0.00420244	486	217	0.00332311	1056	483	0.00158099	2532	1163	0.00148521	6776	3087	0.00100006	49208	22755	0.000379329	71086	32936	0.000315618	102938	47851
0	09C95203	Schizophrenia	2	-3.0851	1.18904	1.91677	-0.254636	0.0206629	-0.0140884	-0.0021183	-0.00380318	0.00260243	0.00670031	-0.0063646	0.00819824	-0.0089184	0.033468	0.0068265	0.00489587	-0.0139394	-0.00557248	0.00525357	-0.025989	142	77	-0.00132958	250	110	-0.00132327	486	220	0.000762592	1056	473	-7.21989e-05	2532	1172	0.00094822	6776	3138	0.000270472	49208	23340	8.64464e-05	71086	33723	6.12552e-05	102938	48718
0	09C95525	Schizophrenia	2	-3.22834	-0.0747542	1.21353	-0.0221012	-0.0144086	0.0109474	-0.0205081	0.00216267	0.00813377	0.00899872	0.00501309	-0.019408	0.013506	-0.0377464	0.00791054	-0.0397353	0.0145778	-0.0225696	-0.0260537	0.0127045	142	60	0.00481483	250	108	-0.00105594	486	245	0.00213308	1056	524	0.000896514	2532	1204	0.00117567	6776	3209	0.000113818	49208	23424	-0.000122901	71086	33909	-8.98594e-05	102938	48937
0	09C95537	Schizophrenia	2	5.86226	0.380563	-0.0260997	0.0138326	0.0242494	0.00135402	0.00661283	0.0101865	0.00343143	-0.00190702	-0.0312409	-0.0221256	0.018178	0.00593698	0.00799444	0.0113695	-0.0281196	-0.0239791	0.00711207	-0.0101294	142	59	0.000171113	250	107	-0.00213203	486	224	0.000580928	1056	495	0.000395857	2532	1161	0.000942929	6776	3088	0.00074841	49208	22882	0.000405403	71086	33055	0.000325133	102938	47779
0	09C95574	Schizophrenia	1	-3.3519	-2.74583	-0.15634	0.260223	0.0696272	0.00042294	-0.00935618	0.0232853	-0.0341676	-0.00576691	-0.010295	-0.0532883	-0.0103307	0.0133734	-0.00138621	-0.0136883	0.000147477	0.0195765	0.00696763	0.0207745	142	62	0.00323854	250	112	-0.000779272	486	237	0.0011248	1056	516	-8.40636e-05	2532	1200	0.000233163	6776	3175	-0.000383573	49208	23739	-0.00022192	71086	34104	-0.000193024	102938	49123
0	09C95585	Control	1	6.72752	0.651266	0.033651	-0.018059	-0.0095582	-0.001131	-0.0255765	-0.0122138	0.0116077	-0.000209517	0.0346009	0.00603105	0.0239707	0.00494471	0.017352	-0.0102594	-0.00270416	0.0197692	0.00873608	-0.0134651	142	64	0.00460768	250	110	-0.000852012	486	235	0.000947855	1056	509	0.00125429	2532	1183	0.00151616	6776	3145	0.00107975	49208	22719	0.000473314	71086	32941	0.000372746	102938	47748
0	09C95637	Schizophrenia	2	5.58138	0.17521	0.0119823	3.43703e-05	0.0275563	0.0123096	0.000598062	-0.00105393	-0.00340557	-0.00400882	-0.0150891	0.00888504	0.00589399	-0.0160312	0.00598641	0.0234518	-0.0191216	0.00738224	0.00148322	0.00468263	142	62	0.0021734	250	118	0.00104361	486	228	0.00260807	1056	492	0.00218531	2532	1156	0.00158034	6776	3120	0.00108093	49208	23003	0.000431146	71086	33255	0.000291023	102938	48030
0	09C95664	Schizophrenia	1	-3.04126	-2.64326	-0.279786	0.195791	-0.231562	0.00243276	0.031442	-0.0175059	-0.0373606	0.0495487	0.0264627	0.0520829	-0.0117208	-0.024173	0.0495904	0.0553577	-0.0568584	0.00492936	0.0117527	-0.039675	142	70	0.00281427	250	118	0.00227938	486	249	0.00275613	1056	514	0.000391127	2532	1212	0.00021688	6776	3268	-0.000142775	49208	23566	-0.000338078	71086	33948	-0.000259422	102938	48974
0	09C95669	Schizophrenia	1	-3.29484	-2.65059	-0.163347	0.264637	0.158158	-0.0300871	-0.0315781	0.0116925	0.00350634	-0.0387816	-0.0236739	-0.0490319	-0.0312208	0.00938083	0.0052167	-0.029074	-0.0217545	0.118659	0.0252837	0.127467	142	66	0.00411332	250	115	0.00182746	486	240	0.00136649	1056	500	4.57518e-05	2532	1184	-0.000134719	6776	3198	-0.000284895	49208	23478	-0.000246864	71086	33968	-0.000208433	102938	49115
0	09C95671	Schizophrenia	2	-1.22969	-2.03788	-0.0837413	0.235074	0.0416281	-0.00129761	0.0129919	-0.00455844	-0.00304592	-0.0118301	-0.0208545	-0.0767571	0.0300516	-0.0304006	0.0128735	0.00458992	-0.00274055	0.189498	-0.01507	-0.361775	142	74	0.00102949	250	120	-0.00113291	486	242	0.00109023	1056	497	0.000240223	2532	1192	0.000629408	6776	3146	3.89369e-05	49208	22957	-0.000289526	71086	33177	-0.000218647	102938	47913
0	09C95675	Control	1	6.03594	0.404278	-0.0295312	0.0363729	0.0210147	0.00804488	-0.0185159	0.00254622	0.0228861	0.00583179	-0.0214075	0.0091167	0.0154968	-0.0154003	-0.0161633	-0.00978331	0.00335563	0.0345017	0.013878	-0.00360868	142	65	0.00791475	250	115	0.00400955	486	218	0.00228833	1056	476	0.00172324	2532	1154	0.00125901	6776	3132	0.000881622	49208	22916	0.000477574	71086	33023	0.000352628	102938	47845
0	09C95745	Schizophrenia	1	5.05877	0.181017	0.0346786	0.0295941	0.0153912	-0.00905635	-0.00142564	-0.00513693	0.0139402	0.00469327	-0.0288808	0.00863828	-0.00433192	-0.00939974	-0.0151869	0.00751307	0.0141242	-0.00544199	-0.00493393	0.000562956	142	60	0.000545858	250	107	-0.00180521	486	216	-0.000362241	1056	499	-0.00080518	2532	1168	0.000447713	6776	3087	0.000408913	49208	22919	0.000314333	71086	33195	0.000226837	102938	47978
0	09C95805	Schizophrenia	2	5.40994	0.266749	-0.0132325	0.0788686	-0.00345717	0.0194397	-0.00582318	0.00666394	0.0113612	0.0322049	-0.0332554	0.0123208	0.00740787	-0.0191077	-0.00505612	0.00137615	-0.016695	-0.00167226	0.00029709	0.00351131	142	65	0.00277826	250	112	0.00159833	486	235	0.00493733	1056	517	0.00147643	2532	1205	0.00186234	6776	3214	0.00132913	49208	23022	0.000322215	71086	33198	0.000253809	102938	48102
0	09C95806	Schizophrenia	1	4.16477	-0.266851	-0.0277059	0.0867891	-0.00534067	0.0120764	-0.00292876	0.0172638	0.00219465	-0.00766128	-0.0168775	-0.0181846	0.00761923	0.0100357	-0.00166469	0.0151844	0.00245286	0.017501	0.00791846	0.0128305	142	64	0.003028	250	121	0.00198509	486	233	0.0039394	1056	501	0.00200829	2532	1153	0.00209994	6776	3103	0.000977448	49208	22968	0.000285572	71086	33162	0.0001771	102938	47937
0	09C95862	Schizophrenia	1	-3.22583	-2.72964	-0.156837	0.231126	0.0309414	0.0141795	-0.00928849	-0.0142152	-0.000436271	0.00376072	-0.0119297	-0.0324282	0.0017977	0.030946	0.013739	0.0116429	0.0108837	0.0357921	0.0147688	0.0076826	142	68	0.00239069	250	121	-0.000121196	486	228	-0.0010873	1056	501	-0.00133669	2532	1207	-0.000543078	6776	3255	-0.000419084	49208	23756	-0.000339511	71086	34191	-0.000254403	102938	49328
0	09C95875	Schizophrenia	1	6.31804	0.507871	0.00604415	0.0192265	0.0161511	0.0023234	-0.00569616	0.00466682	0.00750966	-0.010184	-0.00140649	-0.0263325	0.000544622	0.00114694	-0.0129178	0.0103564	-0.029382	-0.0239171	-0.0224793	0.00417263	142	67	0.00645634	250	111	0.00375079	486	222	0.00271858	1056	485	0.000913289	2532	1169	0.000805956	6776	3168	0.000346831	49208	22934	0.000294592	71086	33209	0.000234964	102938	48035
0	09C95884	Schizophrenia	1	5.05328	0.156815	0.0285862	0.00753499	0.00575283	0.0008798	-0.00494111	-0.00584021	0.000791021	0.0161068	0.00293607	-0.0257743	-0.00862035	0.00318652	0.00789548	0.0253164	-0.0389701	-0.00273228	0.00836588	-0.0109064	142	63	-0.000329006	250	120	-0.00168324	486	232	0.00103338	1056	481	0.00135539	2532	1164	0.00158588	6776	3146	0.000766277	49208	23038	0.000335104	71086	33175	0.000233446	102938	48034
0	09C95885	Schizophrenia	2	5.96806	0.561678	0.0762354	0.0213613	0.00228199	-0.00239533	-0.0106841	0.00223845	0.00748103	0.00248241	-0.00960515	0.000397551	0.0159189	-0.00495758	0.00874472	0.0181588	-0.00748473	-0.00742938	-0.00444215	-0.0103245	142	55	0.00424515	250	101	0.00155116	486	211	0.00325188	1056	480	0.00127907	2532	1178	0.00160205	6776	3154	0.00103297	49208	22992	0.000348426	71086	33206	0.000272926	102938	48075
0	09C95961	Control	1	3.54105	-0.223328	0.0883668	-0.00825968	-0.0159967	-0.00352631	0.00527127	-0.00074944	0.000836492	-0.00639118	-0.0123533	0.00600735	-0.00389085	-0.00412413	0.00768572	-0.00684156	0.00293379	-0.0124998	-7.47208e-05	0.00697182	142	55	0.000959849	250	102	-0.00182919	486	212	0.000269409	1056	488	0.000376053	2532	1174	0.000676705	6776	3161	0.000445218	49208	23128	0.000194467	71086	33373	0.000163748	102938	48387
0	09C95962	Schizophrenia	2	4.75965	0.012812	-0.00943357	0.0367625	0.0182559	-0.0135621	-0.0234488	-0.0225204	-0.0199559	0.00607348	-0.0242008	-0.00149714	0.00983904	0.0146683	-0.00317631	0.00608164	-0.0193031	-0.030597	0.0187604	0.0118417	142	53	-0.00180352	250	100	-0.00194314	486	218	0.00150254	1056	481	0.000287246	2532	1159	0.00123995	6776	3128	0.000724975	49208	23034	0.000295344	71086	33299	0.00024874	102938	48184
0	09C95969	Schizophrenia	2	3.40267	-0.447366	-0.0824732	0.0151403	0.0318252	0.00544278	-0.0254705	-0.0075214	-0.0180862	0.0135779	-0.0216738	-0.0240039	0.0165709	0.00490648	0.00329839	-0.0149017	-0.021871	0.00989512	-0.0249416	-0.0179176	142	60	0.00691634	250	107	0.00341125	486	215	0.00525403	1056	494	0.0037102	2532	1196	0.0027267	6776	3144	0.00152932	49208	23064	0.000329892	71086	33360	0.000252005	102938	48089
0	09C95971	Schizophrenia	1	5.47646	0.365276	0.00649758	0.0291262	0.00021158	0.00813624	0.0080666	0.0120028	0.00316043	0.0327848	-0.0164206	0.0003276	0.011679	-0.00921306	0.00405742	0.0166094	-0.0160771	0.0101674	0.0136154	-0.00265065	142	55	0.00467004	250	104	-0.000116608	486	221	0.00309872	1056	495	0.0016658	2532	1164	0.00186176	6776	3149	0.000992881	49208	23100	0.000388628	71086	33261	0.000323731	102938	48174
0	09C96043	Schizophrenia	1	-2.8737	-2.57227	-0.237719	0.147848	-0.192364	0.0165044	0.0289287	0.0135812	-0.00497242	0.044085	0.0409474	0.053306	0.012693	-0.0493569	0.0247043	0.0356454	0.00506067	0.0194641	-0.019245	-0.0129794	142	58	-0.000297018	250	105	-0.0023279	486	233	-0.00110559	1056	498	-0.00160079	2532	1205	-0.00040006	6776	3203	-0.000403413	49208	23517	-0.000332659	71086	33875	-0.000280538	102938	48965
0	09C96046	Schizophrenia	1	2.18113	-0.840791	-0.102165	0.0912631	0.0155221	-0.00391384	0.0220299	0.0183732	0.0143244	0.00590361	-0.0266035	-0.0319827	-0.00689337	-9.13797e-05	-0.0165805	0.024353	-0.0209108	-0.00199035	-0.00172877	0.0176036	142	69	-0.000931699	250	118	-0.00157998	486	242	0.000862244	1056	513	0.000354092	2532	1174	0.00102954	6776	3140	0.000247362	49208	23049	3.78824e-05	71086	33360	1.00787e-05	102938	48242
0	09C96051	Schizophrenia	2	-3.32981	-2.63164	-0.203942	0.218256	0.0557679	0.000993258	-0.00115628	-0.0180742	0.0146833	0.0166148	0.00850035	0.0268756	0.0245432	-0.0265209	0.0372141	-0.0102726	-0.0275662	0.00411253	0.027288	0.0362185	142	68	0.0026654	250	108	0.00147919	486	220	0.00306759	1056	490	0.00154552	2532	1188	0.000893191	6776	3191	0.000171679	49208	23532	-0.000127129	71086	33959	-0.00012556	102938	49089
0	09C96053	Schizophrenia	1	-3.36318	-2.6821	-0.116417	0.293586	0.101553	-0.00706588	0.00553165	0.014855	-0.0292603	-0.00274658	-0.0145379	-0.00859971	0.0420059	-0.0252629	0.00184988	0.0290029	-0.028744	0.00499595	0.0129151	0.00317868	142	63	0.00282312	250	117	0.00067838	486	243	0.000703056	1056	520	-0.000974198	2532	1246	-0.000433095	6776	3259	-0.000538362	49208	23716	-0.000368532	71086	34029	-0.000323457	102938	49237
0	09C96055	Schizophrenia	2	-2.74127	-2.59113	-0.130083	0.256313	-0.0540338	-0.000145425	0.027752	0.020307	-0.0302559	0.0112775	0.0179419	-0.0223236	0.013193	-0.0127919	-0.026897	0.00185903	0.018749	-0.0212311	-0.000137872	-0.0261415	142	64	-0.000799978	250	111	-0.00167034	486	235	0.000218383	1056	513	-0.000740468	2532	1214	0.000372072	6776	3237	2.28728e-05	49208	23641	-0.000274609	71086	34045	-0.000216361	102938	49181
0	09C96056	Schizophrenia	2	4.40356	-0.124421	0.0152319	0.0170087	-0.00314833	-0.00498379	0.00705897	0.00495989	0.0102528	0.00472993	-0.00773424	0.000509906	-0.0131098	-0.00627374	0.0143529	0.0209687	0.00101592	0.0233846	0.00565949	0.00211964	142	62	0.001012	250	109	-0.00111481	486	223	0.00129305	1056	483	0.000471579	2532	1160	0.00140467	6776	3125	0.000855942	49208	22894	0.000248379	71086	33075	0.000194074	102938	47959
0	09C96067	Schizophrenia	1	5.89959	0.264611	-0.0116748	0.0403859	0.0115512	0.00461679	0.00931628	0.00101428	-0.0109904	-0.00357462	-0.00437658	-0.0320775	0.00239684	-0.0063926	0.0206689	0.0204879	-8.92285e-05	-0.00635974	0.00947293	-0.00592932	142	59	0.00654929	250	106	0.00333518	486	217	0.00335664	1056	480	0.00119226	2532	1133	0.00137898	6776	3100	0.000718499	49208	22978	0.000326192	71086	33189	0.000259067	102938	48034
0	09C96068	Schizophrenia	2	5.3675	0.172748	0.0262398	0.0503698	0.0180969	-0.00045602	0.00775737	0.00223426	-0.000384312	0.0102508	-0.0327499	-0.0124453	-0.0039659	0.0116885	-0.0211394	-0.00177536	-0.0013955	0.0110046	0.0022887	0.0142491	142	53	0.00389301	250	103	-0.000495626	486	213	0.000807245	1056	489	8.12861e-05	2532	1147	0.000764421	6776	3102	0.000659205	49208	22936	0.000302302	71086	33027	0.000252647	102938	47969
0	09C96071	Schizophrenia	1	5.54422	0.321856	0.039296	0.0193387	-0.00703718	-0.00310677	0.0140045	0.0090646	-0.00675754	0.00374642	-0.0255006	0.0199986	-0.000746495	0.0102284	-0.00625136	0.00698143	-0.0118455	0.00656557	-0.0101625	0.00394268	142	57	0.00218792	250	114	0.00125062	486	219	0.00260951	1056	485	0.00161848	2532	1150	0.00178707	6776	3086	0.000684144	49208	22862	0.00032524	71086	33086	0.000288818	102938	47841
0	09C96074	Schizophrenia	1	5.42084	0.214003	-0.0151711	-0.0104956	0.00253522	0.00129217	0.0089897	0.0103843	-0.0195036	0.0126047	-0.0248366	-0.0192253	-0.00698991	-0.0099067	-0.00646679	0.000876696	-0.010378	0.0224534	-0.00700305	-0.00221338	142	63	0.00429512	250	108	0.000362026	486	218	0.00218279	1056	486	0.00199317	2532	1165	0.00144001	6776	3152	0.000702486	49208	22948	0.000391193	71086	33108	0.000305514	102938	47887
0	09C96112	Schizophrenia	1	-1.84738	-2.14088	-0.105629	0.250439	0.0618941	0.00144529	0.0122912	-0.013045	-0.042535	-0.0183776	-0.036191	-0.061756	0.0062626	-0.0199525	-0.0147678	0.00498107	0.00586499	0.16001	0.0144752	-0.361804	142	65	-0.00727545	250	111	-0.00617959	486	229	-0.00342913	1056	502	-0.00214882	2532	1180	-0.000709688	6776	3174	-0.000564969	49208	22928	-0.00031693	71086	33068	-0.000247203	102938	47805
0	09C96113	Schizophrenia	1	-3.30361	-2.71618	-0.140124	0.241377	0.089624	-0.0263398	0.00894631	0.0428719	-0.087538	-0.0320975	-0.0173722	-0.0461491	-0.0685687	0.0668936	0.0508872	-0.018173	0.0696866	0.0283744	0.099124	0.119166	142	55	0.00357584	250	98	-0.00130129	486	221	3.50675e-05	1056	493	-0.00118748	2532	1195	0.000264246	6776	3224	-0.000203335	49208	23392	-0.000319545	71086	33659	-0.000233916	102938	48904
0	09C96177	Schizophrenia	2	5.81952	0.381733	0.0232034	0.0193173	0.00785127	-0.00534821	-0.0138033	0.0107906	0.00893426	0.00810034	-0.00823755	-0.0128167	-0.00763372	0.00886664	-0.00597288	0.00274197	-0.00242675	-0.00131289	0.00488703	-0.00233261	142	62	0.0040013	250	112	-0.00111087	486	220	-0.000458207	1056	489	0.000408706	2532	1158	0.000670033	6776	3114	0.0003701	49208	22928	0.000321707	71086	33080	0.000254154	102938	47885
0	09C96241	Schizophrenia	2	6.29209	0.504612	-0.0273745	0.00382445	-0.00118639	-0.011199	0.00431939	-0.00556822	-0.00183723	0.017802	-0.00392137	-0.00134116	0.000371127	-0.0121724	-0.00649768	0.00491551	-0.00595501	-0.00682356	0.000339582	-0.00977101	142	54	0.0069993	250	109	0.00273517	486	227	0.00263833	1056	504	0.0016087	2532	1159	0.00157474	6776	3157	0.000729829	49208	23007	0.000309356	71086	33168	0.000238087	102938	48071
0	09C96242	Schizophrenia	2	5.97649	0.380532	0.0193187	-0.0125629	-0.0147966	-0.0113643	-0.0133475	0.00359286	0.0166736	-0.00746364	0.0121913	-0.00624401	0.0165254	-0.00373942	0.0306324	0.0103362	0.0117365	0.0173572	-0.00256103	0.00140226	142	57	0.00632267	250	106	0.00345446	486	219	0.00435547	1056	480	0.00317358	2532	1153	0.00273734	6776	3105	0.00179273	49208	22927	0.000633224	71086	33153	0.000471998	102938	47854
0	09C96308	Schizophrenia	1	-3.24194	-2.81696	-0.19822	0.26653	-0.00720843	0.0184581	-8.82558e-05	-0.00995227	0.00593192	-0.0145443	-0.0276334	-0.022746	0.0028726	-0.00339813	-0.0134902	0.013457	-0.00601603	0.00099629	-0.00842514	-0.00807707	142	69	-0.000161272	250	112	-0.00243478	486	229	-0.000302093	1056	492	-0.00125132	2532	1176	-0.00043416	6776	3152	-6.5087e-05	49208	23484	-0.000375246	71086	33856	-0.000299879	102938	48980
0	09C96309	Schizophrenia	1	-3.04894	-2.6289	-0.151346	0.288634	-0.0191048	-0.0220414	-0.0130592	-0.00393923	-0.00393757	0.024672	0.00279831	0.00646566	0.00291533	-0.00746001	0.0296731	0.0236245	-0.0455331	0.0454726	0.0361985	0.00285358	142	60	-0.00103163	250	112	-0.00224603	486	234	-0.00138138	1056	505	-0.00134537	2532	1204	-0.00067354	6776	3212	-0.000683279	49208	23440	-0.000382929	71086	33904	-0.000309227	102938	48950
0	09C96372	Schizophrenia	2	2.37285	-0.731348	-0.047485	0.117847	0.0269258	-0.00364279	0.00346881	-3.35031e-05	0.00973761	0.0488174	-0.0568024	-0.00790138	-0.00659779	-0.00619641	-0.00592393	0.0537003	-0.0337782	0.00759979	0.0071239	0.0198602	142	73	0.000754932	250	115	-0.000253618	486	227	0.00080088	1056	491	0.000120274	2532	1174	0.000828011	6776	3102	0.000455096	49208	23079	0.000119297	71086	33380	6.47537e-05	102938	48251
0	09C96384	Bipolar	2	5.71325	0.49941	0.0529494	0.024566	0.000772255	-0.0141472	0.00549718	-0.0110532	8.1505e-05	0.00870342	0.00453362	-0.0171803	0.0430118	-0.00249473	0.00125007	0.0185636	-0.00429102	0.0304931	-0.0171907	-0.00421016	142	58	0.00496207	250	107	0.000153169	486	220	0.00104332	1056	484	0.000727197	2532	1170	0.00179338	6776	3085	0.0010222	49208	22778	0.000375731	71086	32901	0.000283869	102938	47705
0	09C96400	Schizophrenia	2	5.85324	0.356294	-0.013066	-0.00567757	0.0172582	-0.0194305	0.00272013	-0.00169415	0.00738858	0.0109875	-0.0191154	-0.00639928	-0.0169025	-0.0121038	-0.00448784	0.00958299	-0.0441115	0.000709296	0.00405614	0.0129983	142	57	0.000173914	250	103	-0.00264967	486	219	0.00042387	1056	478	0.000301007	2532	1148	0.00117103	6776	3130	0.000831121	49208	23047	0.000299443	71086	33283	0.000232823	102938	48046
0	09C96464	Schizophrenia	2	-3.10143	-2.64855	-0.265795	0.208762	0.00802816	0.0084415	-0.0242996	0.00637675	-0.020978	-0.00768054	-0.018283	-0.00511026	-0.0249854	0.00203563	0.0063771	0.039268	-0.00242262	0.0469927	-0.0115617	0.00865081	142	66	-0.00206621	250	110	-0.00556882	486	241	-0.00263786	1056	486	-0.00205338	2532	1182	-0.00102606	6776	3150	-0.000613627	49208	23462	-0.000231589	71086	33792	-0.000201507	102938	48988
0	09C96467	Schizophrenia	1	-3.42664	-2.69307	-0.179414	0.323803	0.0469197	-0.00635077	0.00881286	0.00872109	-0.0340166	-0.0305491	-0.00629357	-0.0480601	-0.00231065	0.0268147	0.0194795	0.0016358	0.0209776	-0.0149745	0.0188908	-0.0100954	142	64	0.00354718	250	116	-0.00348718	486	238	-0.00177206	1056	496	-0.00180332	2532	1157	-0.000728945	6776	3156	-0.000804091	49208	23465	-0.0004668	71086	33951	-0.00035716	102938	48981
0	09C96471	Schizophrenia	1	-3.61802	-2.1315	0.0770464	0.249354	0.0961725	-0.00898765	-0.0193205	0.0105111	0.000515	0.0181284	-0.0287435	-0.0526519	-0.0160894	0.0388524	-0.0256102	-0.000755368	0.00939484	0.0101636	0.0485388	-0.000454171	142	67	0.0016846	250	120	-0.000150406	486	228	0.00282343	1056	471	0.000660007	2532	1179	0.000277737	6776	3189	-0.000169196	49208	23535	-0.000215664	71086	33974	-0.000201552	102938	49155
0	09C96477	Control	1	5.21031	0.189731	-0.0542928	0.0406511	0.0167064	-0.0152501	-0.00150759	0.00154596	0.00766415	-0.00703426	0.000181552	0.0104067	-0.00392174	-0.00686081	0.0123948	0.00263938	-0.00709146	-0.00916729	-0.0108582	0.0054498	142	61	0.00256208	250	102	8.416e-07	486	220	0.00122813	1056	501	0.000285226	2532	1188	0.00167017	6776	3174	0.000919712	49208	22861	0.000327145	71086	32962	0.000256247	102938	47792
0	09C96625	Schizophrenia	1	-3.36274	-2.69375	-0.139628	0.241437	0.0530273	-0.0172764	-0.0377408	-0.030273	-0.0177201	0.00486791	-0.00717945	-0.0429541	-0.00507705	0.00619693	0.00834185	0.0266657	-0.00808318	0.0356147	0.0242037	0.0191639	142	60	-0.00141404	250	101	-0.00298237	486	235	0.00110387	1056	495	0.00028627	2532	1200	0.000513426	6776	3209	-0.000571464	49208	23510	-0.000339245	71086	33979	-0.000265578	102938	49115
0	09C96627	Schizophrenia	1	-3.26284	-2.79881	-0.193313	0.273389	0.0753036	-0.00847895	0.0164205	0.00748958	-0.0244782	-0.00613255	-0.0298555	-0.0373203	-0.0170227	0.0260875	0.0227926	0.00502273	-0.00944731	0.02411	-0.0299453	-0.00928318	142	67	0.0029157	250	118	-0.00122463	486	246	0.000201042	1056	509	-0.00066345	2532	1191	-0.000330007	6776	3197	-0.000549587	49208	23503	-0.000290658	71086	33952	-0.000230263	102938	49089
0	09C96685	Schizophrenia	1	-2.99279	-2.43452	-0.179762	0.207029	-0.10646	0.0222442	0.0107862	-0.0219003	-0.0158601	0.062862	-0.0118891	0.0192418	0.016148	-0.00645885	0.0351281	-0.0014595	-0.00593701	0.098526	-0.0764276	-0.150784	142	59	0.00163492	250	105	-0.000255738	486	236	0.00138385	1056	507	0.000574894	2532	1210	0.000367294	6776	3235	-0.000249472	49208	23379	-0.000356655	71086	33730	-0.000290009	102938	48856
0	09C96686	Schizophrenia	2	-3.29621	-2.76796	-0.14664	0.23632	0.0511367	-0.0248819	-0.0200988	-0.00268589	0.0270878	-0.00551017	-0.0196434	-0.0247187	-0.00505418	0.0159406	-0.00765578	-0.0190466	0.00624481	0.0229955	0.00109935	0.0192589	142	68	-0.000311339	250	121	-0.0014744	486	245	0.00252064	1056	501	0.00162759	2532	1218	0.000883693	6776	3223	0.000175854	49208	23670	-0.000260918	71086	34097	-0.000236562	102938	49182
0	09C96698	Control	1	5.88777	0.46093	0.0130078	0.0077169	0.0145427	0.00211758	0.0015947	0.0104805	0.004478	0.0197898	-0.0443202	0.0114727	-0.00665175	-0.0157886	-0.00430495	-0.012583	0.0239975	-0.0019911	0.0162387	-0.00600593	142	51	0.00789647	250	103	0.00178441	486	213	0.00263428	1056	497	0.00114344	2532	1193	0.00136963	6776	3206	0.00105082	49208	23059	0.000366227	71086	33222	0.000294558	102938	48131
0	09C96702	Schizophrenia	1	3.32066	-0.567354	-0.0235783	0.0541856	0.0143959	-0.00971303	-0.00524865	-0.0194082	-0.0159145	-0.00869698	-0.0400925	-0.0205385	-0.0183873	2.21277e-05	0.00199583	-0.0108293	-0.026162	-0.00561188	-0.0011739	0.00770957	142	54	0.00236481	250	101	-0.00131996	486	207	0.00139955	1056	471	0.000951092	2532	1139	0.00109419	6776	3147	0.000582858	49208	23163	0.000204324	71086	33423	0.000163691	102938	48313
0	09C96709	Control	2	5.73851	0.458809	0.0191841	0.00182641	-0.00487822	-0.0203279	-0.00464212	0.00191278	-0.0110446	-0.0215138	0.00198719	0.000765002	-0.00266999	-0.0158217	-0.00872036	-0.0134737	0.0153514	0.00686595	0.00265208	0.0109865	142	61	0.00426421	250	108	0.00161838	486	218	0.00395	1056	492	0.00215279	2532	1176	0.0018487	6776	3166	0.000913693	49208	22896	0.000411672	71086	33044	0.000289162	102938	47876
0	09C96768	Schizophrenia	2	-3.28481	-2.68484	-0.208787	0.246424	0.0269444	-0.0164301	0.0204308	0.000605013	0.0023386	0.0355281	-0.0234103	-0.0628791	-0.0148578	0.0351293	0.00826327	-0.0082991	0.0107153	-0.0148696	-0.00567264	0.0158084	142	68	-0.000827358	250	113	-0.00223754	486	226	-0.00144405	1056	505	-0.00210993	2532	1202	-0.00150365	6776	3201	-0.000859301	49208	23428	-0.000311342	71086	33849	-0.000228157	102938	48906
0	09C96770	Schizophrenia	1	4.53674	0.0263153	-0.00398269	0.0754498	0.0418388	0.00634538	-0.0065058	-0.0125353	-0.00993092	-0.0033765	-0.0120883	-0.0280733	0.0101871	0.000812505	-0.0140232	-0.00955959	-0.0374121	-0.000370658	0.0164212	0.00991953	142	68	0.00634432	250	118	0.00128912	486	228	0.00174598	1056	495	0.000992159	2532	1176	0.00134949	6776	3165	0.000791688	49208	23001	0.000257185	71086	33269	0.0001669	102938	48030
0	09C96776	Schizophrenia	2	4.50976	-0.100257	0.0198521	0.000509506	-0.0151677	0.0130185	0.0236647	0.00244361	-0.0108066	0.0127996	-0.0132872	0.00767596	0.00779812	0.00367656	-0.000985813	-0.00083304	-0.0192755	-0.00702232	-0.0171336	-0.0254705	142	57	0.0040001	250	101	-0.000412713	486	204	0.000689031	1056	473	0.000104274	2532	1140	0.00084568	6776	3114	0.000406292	49208	22953	0.000179301	71086	33127	0.000138472	102938	48031
0	09C96813	Schizophrenia	1	-3.22047	-2.79007	-0.20471	0.258407	0.0766575	-0.019052	-0.0118172	-0.0503774	-0.0028273	0.0207416	-0.0485908	-0.0422922	0.0181669	0.0288908	0.0492077	-0.0137304	-0.00316572	0.12969	0.0685259	0.15808	142	64	0.00260063	250	114	-0.00129322	486	224	-0.000301537	1056	496	-0.000985809	2532	1159	-0.000668728	6776	3228	-0.000720362	49208	23524	-0.000432388	71086	33885	-0.000368509	102938	48947
0	09C96819	Schizophrenia	1	-3.35729	-2.86082	-0.146113	0.294621	0.110443	0.00603503	-0.0220503	-0.0317425	0.00758389	0.0217134	-0.0412525	-0.0378747	-0.00538394	0.0322131	-0.0306353	-0.0172498	0.0149752	0.00580973	0.0244649	0.0288867	142	71	-0.00417547	250	124	-0.00249524	486	239	-0.000797622	1056	507	-0.00117659	2532	1237	-0.000443316	6776	3243	-0.000449837	49208	23450	-0.000333002	71086	34008	-0.000279108	102938	49166
0	09C96824	Control	1	5.67518	0.304159	-0.0126121	0.0383293	-0.0192025	0.00393979	-0.00990573	0.00162791	-0.00989103	-0.00500678	9.0831e-05	0.0121806	-0.018608	-0.00673684	0.00276552	-0.0130185	-0.00847505	-0.0221647	-0.00164959	0.0192733	142	63	-0.000993153	250	105	-0.00301656	486	216	0.00212267	1056	478	0.00157881	2532	1131	0.00159226	6776	3137	0.00100025	49208	22987	0.000473193	71086	33176	0.000344322	102938	48107
0	09C96832	Schizophrenia	2	5.2383	0.183496	-0.00781095	0.0460743	0.00377439	-0.015345	0.00922606	0.00418348	0.0231046	-0.000836927	-0.0127379	-0.0108412	0.000659702	4.05867e-05	0.0118713	0.0230493	-0.0104399	0.00860454	-0.00112103	-0.00297451	142	61	0.00119731	250	107	0.00100966	486	214	0.0031853	1056	495	0.0012714	2532	1175	0.00163437	6776	3179	0.000939348	49208	23012	0.000430952	71086	33104	0.000314224	102938	47827
0	09C96855	Schizophrenia	1	-2.10226	-2.25359	-0.128206	0.203045	0.111738	-0.0264333	0.027519	0.0156733	0.04096	0.0337898	-0.00944524	-0.0461513	0.0140257	0.00375754	0.097583	0.0498579	0.00901014	0.0251298	0.100121	0.114448	142	61	-0.00123052	250	105	-0.00430325	486	222	0.000339564	1056	499	-0.000401739	2532	1180	0.000127024	6776	3218	-0.00024619	49208	23307	-0.000229008	71086	33627	-0.000172834	102938	48660
0	09C96861	Schizophrenia	1	4.56905	-0.0402249	-0.0421721	0.0642869	0.0412057	0.00456146	-0.00739804	0.000532945	-0.0120921	0.0153764	-0.0128478	-0.0151126	0.000538296	0.000340119	0.00667689	0.0155684	0.00104797	-0.00809075	-0.0087783	0.00832178	142	56	0.00311751	250	112	-0.00180485	486	220	0.00136873	1056	487	0.00108422	2532	1207	0.00177151	6776	3173	0.000595636	49208	23068	0.000171854	71086	33326	0.000141032	102938	48181
0	09C96865	Bipolar	1	5.16726	0.273308	-0.0485228	0.0472134	0.00942518	-0.0053466	0.0182105	-0.0156976	-0.0202817	0.00551266	-0.0125336	-0.00682045	0.0198706	0.0174638	0.000812544	0.00881779	-0.0283222	-0.0267133	0.0171094	0.00111341	142	55	0.00671834	250	112	0.000793217	486	218	0.00216616	1056	503	0.00104129	2532	1192	0.00199873	6776	3146	0.00102353	49208	23062	0.000270924	71086	33384	0.000186517	102938	48232
0	09C96867	Bipolar	1	4.69751	0.0693908	-0.0573765	0.0312511	-0.0293247	-0.00703135	-0.0102048	-0.00698158	-0.000220967	-0.000451162	-0.00668484	-0.00656135	-0.0128749	0.00824908	0.0259923	0.00656798	-0.00388642	0.00417627	0.0147532	0.0161367	142	61	0.0023118	250	113	0.000605079	486	219	0.00162041	1056	478	0.000389235	2532	1142	0.00124875	6776	3155	0.000655658	49208	23085	0.000324033	71086	33304	0.000284636	102938	48118
0	09C96946	Schizophrenia	1	5.20928	0.119751	-0.00935052	0.043016	-0.00344425	-0.0145697	-0.0102148	0.00953529	-0.00463979	-0.0150364	0.0156744	-0.020245	0.00310851	0.0130114	0.0203207	0.0200239	-0.0118718	0.0136684	0.0179006	-0.0238642	142	67	0.00320071	250	119	0.000661566	486	234	0.00159989	1056	514	0.000150037	2532	1211	0.00117922	6776	3205	0.000861007	49208	23222	0.000333012	71086	33440	0.000231272	102938	48293
0	09C96997	Schizophrenia	1	-3.3122	-2.77721	-0.161251	0.231376	0.0668654	-0.0116824	-0.0011623	0.00551447	0.0108653	-0.00243839	-0.0492103	-0.0234114	-0.0301445	0.00785146	-0.00293811	0.00884855	-0.011547	0.0151451	0.0137927	-0.00460666	142	63	-0.00304705	250	106	-0.00379513	486	221	-0.00107907	1056	497	-0.00102564	2532	1193	-0.000401341	6776	3222	-0.00056201	49208	23432	-0.000445016	71086	33898	-0.000355174	102938	48930
0	09C97001	Schizophrenia	1	5.70266	0.39117	0.0714403	0.0409894	0.00538394	0.0197507	0.0226718	-0.0103069	-0.0109937	-0.0081596	0.00692657	-0.0371348	-0.0265572	-0.00526613	-0.00568159	0.0163155	-0.0248118	-0.0294305	0.00589543	0.00789237	142	54	0.00395344	250	105	0.000892661	486	220	0.00170987	1056	488	0.00128062	2532	1157	0.00133769	6776	3130	0.0012838	49208	22866	0.000422233	71086	33088	0.000343148	102938	47936
0	09C97002	Bipolar	1	5.09972	0.199402	-0.0216648	0.0316994	0.01379	-0.0144883	0.0159959	0.0047897	0.00365363	0.0136574	-0.0136185	0.019389	0.0101039	0.0341902	0.00746376	0.00556244	-0.0185577	-0.00339006	-0.0192643	-0.0125776	142	62	0.00364203	250	107	0.000108976	486	215	0.00172119	1056	475	0.00146412	2532	1113	0.0015197	6776	3058	0.000813282	49208	22881	0.000319577	71086	33050	0.000275776	102938	47977
0	09C97003	Bipolar	2	5.64813	0.330382	-0.0188101	0.00166804	-0.000212557	-0.00424363	0.00316774	-0.0047439	-0.0179774	0.000583912	0.00050168	0.00253765	0.00795962	-0.0160675	0.0038853	0.0110654	-0.0097513	0.00522013	0.000270019	-0.0158474	142	54	0.00654436	250	104	0.0029472	486	213	0.00511083	1056	478	0.00275516	2532	1119	0.00192479	6776	3074	0.000785769	49208	22718	0.00030078	71086	32921	0.000235344	102938	47683
0	09C97064	Schizophrenia	1	-2.86461	-2.18463	-0.22427	0.0799561	-0.289663	0.061207	0.052267	0.0419094	-0.0332633	0.0334752	0.0386854	0.114955	0.00934506	-0.091085	0.0785929	0.0575694	-0.0873981	0.026308	0.023193	0.0255502	142	77	0.00749309	250	126	0.00075488	486	243	0.00137016	1056	507	0.000234578	2532	1205	0.000231945	6776	3201	-0.000317164	49208	23622	-0.000360835	71086	34018	-0.000299292	102938	49167
0	09C97073	Schizophrenia	1	-3.94901	2.02095	2.24936	-0.333028	0.0129184	0.0155642	0.0171425	0.0185254	0.00846896	-0.00511559	-0.0262666	-0.0811462	0.0829336	-0.0913272	0.0215731	-0.0322083	0.028832	-0.00371815	-0.00813565	0.0147866	142	64	-0.00260909	250	108	-0.0037187	486	228	-0.000766747	1056	516	-0.000484753	2532	1213	0.000422888	6776	3234	0.000159303	49208	23438	6.31809e-05	71086	33837	3.40241e-05	102938	48820
0	09C97081	Control	2	4.17981	-0.0125326	0.105116	0.0452099	0.00541306	-0.001193	0.00711774	-0.0186344	0.0150327	-0.00951343	0.0338752	-0.0256768	0.000824041	0.0154823	0.0010829	0.0152739	-0.0196574	-0.024394	-0.00769113	0.0065839	142	67	0.00137043	250	125	-0.00152922	486	236	-4.10786e-05	1056	521	0.000392817	2532	1185	0.00045561	6776	3144	0.00010305	49208	23063	0.000166279	71086	33362	0.000117836	102938	48202
0	09C97141	Schizophrenia	2	-3.27324	-2.86134	-0.21954	0.288057	0.00703833	0.0153916	-0.00714322	0.0169348	-0.00335397	0.00188246	-0.00836975	-0.0129904	0.000961949	0.0105808	-0.000575538	0.0116911	0.000661682	0.0112669	0.0177428	-0.00855264	142	64	-0.0026104	250	115	-0.000532288	486	241	0.000265905	1056	503	-0.000611802	2532	1218	0.000158636	6776	3185	-0.000342612	49208	23590	-0.000222545	71086	34016	-0.000206311	102938	49081
0	09C97206	Control	2	6.90602	0.567971	0.0309127	-0.0490789	0.00455962	-0.00213951	-0.00319717	-0.0213414	-0.0181166	-0.0157409	0.0210365	-0.031173	-0.00498944	-0.00940742	0.00809418	0.000302782	-0.0228763	0.0057519	0.000707318	-0.00668682	142	64	0.0025451	250	112	-0.00170846	486	231	0.00194367	1056	504	0.00151886	2532	1170	0.0015217	6776	3228	0.00113359	49208	23006	0.000471705	71086	33148	0.000340162	102938	48025
0	09C97255	Control	1	1.70664	-1.01045	-0.0183643	0.165822	0.0538935	-0.0225517	0.00835467	0.00589083	-0.00288393	0.0174872	-0.0298218	-0.0347689	0.0188499	0.0110234	0.00798681	-0.00986927	-0.00530505	0.0106807	0.0199439	0.018587	142	56	-0.00177059	250	103	0.000266616	486	205	0.00161168	1056	469	0.00112468	2532	1191	0.00192491	6776	3170	0.000876165	49208	23191	0.000196582	71086	33545	0.000151464	102938	48595
0	09C97411	Schizophrenia	1	4.58742	-0.143486	0.00978007	0.0549016	0.0142851	-0.00921459	0.0290573	-0.0147574	-0.0101977	0.0398226	-0.0526243	-0.00845021	-0.00149885	-0.00274603	0.0149316	0.000653033	-0.00427663	0.0051997	0.000935841	0.0244631	142	67	0.0021344	250	114	0.000669402	486	216	0.00299422	1056	486	0.00134133	2532	1161	0.00101026	6776	3105	0.000574153	49208	22996	0.000312334	71086	33112	0.000267439	102938	47928
0	09C97444	Schizophrenia	1	2.75925	-0.814481	-0.00582605	0.130357	0.0247181	-0.00703261	0.0191965	0.0220599	0.0188074	0.00618788	-0.0228038	-0.0443638	-0.00347467	-0.0136573	0.00713449	0.00469948	-0.0183042	0.0111764	-0.0139891	-0.00493965	142	62	0.00519345	250	108	-0.000863648	486	236	0.000750917	1056	499	-0.000114182	2532	1174	0.000685201	6776	3123	0.000234769	49208	23167	0.000148888	71086	33458	0.000112009	102938	48339
0	09C97508	Schizophrenia	2	5.23877	0.179503	0.00373948	0.0671996	0.00528565	0.0064313	0.023365	0.00160974	0.0182428	-0.00984931	-0.0040116	-0.021092	-0.00814345	-0.00567967	-0.0115032	0.00312157	-0.0289395	-0.00163046	0.0221876	0.00749401	142	56	0.00764228	250	108	0.00139403	486	230	0.00151841	1056	520	0.000889972	2532	1195	0.00110794	6776	3187	0.000809086	49208	23056	0.000408864	71086	33299	0.000343545	102938	48146
0	09C97517	Bipolar	2	5.43156	0.234991	-0.0325076	0.0472875	0.0163341	0.000130534	0.0148949	-0.0233079	0.000520041	-0.00852874	-0.013671	-0.0146231	-0.00933493	-0.021954	0.0188293	-0.00500371	0.000411253	-0.00213495	-0.00160816	-0.00333714	142	55	-0.00308965	250	114	-0.00353977	486	219	0.000218515	1056	473	7.55529e-05	2532	1154	0.000528986	6776	3098	0.000325138	49208	22986	0.000325342	71086	33216	0.000230893	102938	48113
0	09C97575	Schizophrenia	2	-1.87671	-2.28555	-0.111384	0.256616	0.132566	-0.00500163	0.0137477	-0.0275809	-0.015626	0.020284	-0.0439449	-0.124103	0.0301318	-0.000281707	-0.00427708	0.00117053	-0.00520023	0.28823	0.0189442	-0.551291	142	63	0.00772305	250	114	0.0018279	486	232	0.000515362	1056	491	-0.00121149	2532	1170	-0.000199693	6776	3152	-0.000126619	49208	23079	-0.000250949	71086	33187	-0.000210808	102938	48096
0	09C97581	Schizophrenia	1	6.14076	0.444953	-0.0385882	-0.00506685	0.00358722	0.00127069	0.00949045	-0.00844896	0.000926009	0.00278096	-0.00734013	0.00154672	-0.00160681	0.00802379	-0.00511244	-0.0147767	0.0134764	0.0136988	0.000294908	0.0115881	142	54	0.0075888	250	103	0.00342124	486	212	0.00244769	1056	470	0.00142016	2532	1135	0.00137889	6776	3108	0.000664646	49208	22963	0.000356479	71086	33057	0.000280065	102938	47806
0	09C97585	Control	2	3.33717	-0.371953	-0.00919598	0.104786	0.0151038	0.000880338	-0.00796821	-0.00458625	0.00117764	-0.0154536	-0.0262982	-0.00369801	0.00737963	-0.010816	0.00761299	0.0340644	-0.00736292	0.0177779	0.004377	0.0325773	142	64	0.00760422	250	111	0.0022896	486	209	0.00244754	1056	473	0.00133894	2532	1158	0.00163591	6776	3128	0.00101612	49208	23173	0.000262426	71086	33403	0.000198063	102938	48375
0	09C97590	Control	2	6.91307	0.649021	-0.0234025	-0.00777393	-0.00663223	-0.00760755	0.0157924	0.00986729	-0.010485	0.0113474	-0.00735353	0.000907345	-0.0043484	-0.00387333	-0.00882919	0.00847929	-0.0321606	4.98175e-05	-0.00726654	-0.0188513	142	60	0.00360638	250	103	0.00296838	486	217	0.00567002	1056	487	0.00240815	2532	1133	0.00223594	6776	3093	0.000899573	49208	22808	0.000441188	71086	32956	0.000301942	102938	47730
0	09C97596	Schizophrenia	1	5.09806	0.103308	-0.00694967	0.0267129	0.0186727	-0.0125623	-0.00648173	-0.0122207	-0.0124922	-0.00975512	-0.0301076	-0.0136438	0.0238191	0.00286602	0.00411354	0.00775848	-0.0142102	-0.00839507	0.00215827	0.00651184	142	67	0.00397741	250	115	0.00119874	486	230	0.00243857	1056	503	0.0011035	2532	1188	0.00114291	6776	3201	0.000334136	49208	22979	0.000240433	71086	33170	0.000176359	102938	48128
0	09C97597	Schizophrenia	2	4.82969	-0.000185712	0.00763812	0.0246157	0.0192152	-0.0170528	-0.0153382	0.0137685	-0.0116524	0.00673082	-0.0228927	0.0126144	0.0156111	0.00461539	0.00743848	0.000855149	0.00245884	0.0163282	0.0141661	0.018339	142	61	0.00714644	250	104	0.00290554	486	210	0.00410873	1056	477	0.0015266	2532	1157	0.00168679	6776	3118	0.000760484	49208	22953	0.000289804	71086	33187	0.000215119	102938	47968
0	09C97638	Schizophrenia	1	-2.46432	-2.59523	-0.157743	0.237813	0.0616114	-0.00315124	0.0276471	0.00894334	-0.0129089	0.0208506	-0.019669	-0.051415	0.022967	-0.0150888	-0.0111775	-0.00987587	-0.024608	0.108598	0.0130556	-0.160814	142	65	0.000644825	250	110	-0.00192009	486	226	-0.000890469	1056	504	-0.0015378	2532	1204	-0.000289279	6776	3246	-0.000548474	49208	23345	-0.000430103	71086	33684	-0.000392319	102938	48739
0	09C97639	Schizophrenia	1	1.83044	-0.881854	-0.0589577	0.163054	0.0521935	-0.000652542	0.0289564	-0.0252812	-0.00563205	-0.00682789	-0.000670861	-0.0490874	-0.00597427	-0.0188159	0.0131287	-0.00956191	-0.023924	0.0813278	6.79914e-05	-0.167512	142	65	0.00238374	250	114	-0.00164364	486	231	-0.000153405	1056	493	-0.00128803	2532	1147	0.00032306	6776	3143	0.000159085	49208	23056	-7.58647e-06	71086	33274	-1.8212e-06	102938	48146
0	09C97640	Schizophrenia	1	-3.06588	-2.48857	-0.218553	0.216498	-0.0697279	-0.0151081	0.0148406	0.0063549	0.00776102	0.0190234	-0.0222501	-0.0230928	0.0163291	0.0128534	0.0228224	0.0102842	0.00782032	0.00147921	-0.00650239	-0.0125228	142	68	0.0040669	250	114	0.00082808	486	227	0.00238122	1056	514	0.00011268	2532	1228	0.00052042	6776	3246	-0.000174213	49208	23484	-0.000379985	71086	33827	-0.000330735	102938	48942
0	09C97647	Schizophrenia	2	4.66372	-0.0815859	-0.0411444	0.030565	0.030161	-0.0107897	0.00530911	-0.0135384	-0.00311712	0.00359107	-0.0247923	-0.0111614	0.0121584	0.0250418	0.0099145	0.00874099	0.0257722	-0.00135152	0.0165263	-0.00792944	142	62	0.00482752	250	110	0.000343932	486	219	0.0019293	1056	490	0.000973125	2532	1175	0.00196047	6776	3158	0.000828541	49208	22985	0.000313575	71086	33256	0.000267122	102938	48130
0	09C97811	Schizophrenia	2	2.30219	-0.916292	-0.0298245	0.123681	-0.00389011	-0.0243688	0.021552	-0.00857688	0.0114832	0.0158458	-0.00180749	-0.0302694	-0.0140491	0.01663	0.00721548	-0.00569731	0.00504746	0.0189141	0.011601	-0.00680831	142	61	0.00667322	250	108	0.00344197	486	237	0.00456491	1056	497	0.00260724	2532	1174	0.0020907	6776	3186	0.00113065	49208	23095	0.000296436	71086	33433	0.000183272	102938	48404
0	09C97812	Schizophrenia	2	-2.83304	-2.46218	-0.255452	0.142351	-0.250647	0.0374552	0.0210866	0.0251146	-0.0370421	0.0283019	0.0348571	0.0538143	0.00623643	-0.00680621	0.00416589	0.00188688	-0.0361091	0.00262636	0.0315622	-0.0148513	142	63	-0.00112096	250	119	-0.00403666	486	237	-0.000143641	1056	525	-0.000904868	2532	1211	-0.000600051	6776	3208	-0.000442804	49208	23348	-0.000274246	71086	33706	-0.00025414	102938	48819
0	09C97873	Schizophrenia	1	-2.97464	-2.41704	-0.219219	0.133603	-0.113581	-0.00461007	0.0191351	-0.000259146	-0.029881	0.0198135	0.0101399	0.00227285	0.00292591	-0.0100199	0.0227655	0.00484854	-0.0141653	0.0257077	-0.0221852	0.0111229	142	61	-0.0015185	250	109	-0.00183481	486	231	0.00141224	1056	516	0.000505864	2532	1207	0.000699141	6776	3217	-0.000240831	49208	23439	-0.000265099	71086	33921	-0.000213416	102938	48993
0	09C97882	Bipolar	1	6.50954	0.544795	-0.0126964	0.00723896	-0.00118112	-0.0149327	-0.0109333	0.00700921	-0.021575	0.0200732	-0.0187713	0.0124513	0.0146003	-0.00618371	-0.0165182	-0.00538735	-0.0197109	-0.00221957	0.00529946	0.00094032	142	58	9.00718e-05	250	112	-0.000746013	486	225	0.0014564	1056	491	6.00562e-05	2532	1183	0.000886944	6776	3117	0.000454536	49208	23052	0.000221823	71086	33255	0.000181422	102938	48035
0	09C97941	Schizophrenia	2	-3.26262	-2.85639	-0.121748	0.310428	0.0555413	-0.0338459	0.00912782	0.0228848	-0.0393691	-0.0307167	-0.016354	-0.0777168	-0.068038	-0.00668501	0.072042	0.0621718	-0.0240311	0.036708	-0.00116152	0.300635	142	69	0.000754999	250	121	-0.00219434	486	247	-0.000404811	1056	519	-0.000685914	2532	1225	-4.39135e-05	6776	3289	-0.000553053	49208	23674	-0.000356325	71086	34087	-0.00027116	102938	49175
0	09C97951	Control	2	5.567	0.379881	0.00261204	0.0304336	0.00796808	0.000469637	-0.00462214	0.00224459	0.00652218	-0.00171438	0.00242713	-0.0083325	0.0394416	-0.00774019	0.0138177	0.00814083	0.00301954	0.00159876	0.00861265	-0.0109478	142	61	0.00277746	250	108	-0.000502802	486	212	0.00271467	1056	488	0.00138203	2532	1153	0.00148593	6776	3079	0.00122581	49208	22923	0.0004202	71086	33090	0.00030358	102938	47886
0	09C97956	Control	1	-3.25714	0.0470633	1.37304	-0.0990981	-0.0297228	-0.0264	0.017021	-0.0343944	0.018689	-0.00897062	-0.0159332	0.0143935	-0.0350927	0.0741057	0.0298044	0.0256282	-0.0722664	0.0371989	0.0105093	-0.0163477	142	68	0.00219056	250	114	-0.000413657	486	226	-0.00169947	1056	519	-0.00126208	2532	1211	-0.000244584	6776	3216	-0.00025237	49208	23273	-0.00010288	71086	33658	-3.53885e-05	102938	48883
0	09C97992	Schizophrenia	1	-3.31627	-2.65476	-0.223549	0.280588	0.0509373	-0.0120162	0.0179568	-0.00594756	0.0319216	-0.0228697	-0.00202717	0.0053851	-0.00642079	-0.00443413	0.00469515	0.0218132	-0.00988414	0.0301605	-9.33672e-05	-0.0188054	142	81	0.00327454	250	141	-0.00106513	486	245	-0.00080602	1056	526	-0.00157093	2532	1188	-0.000901911	6776	3201	-0.000550203	49208	23485	-0.000434464	71086	33957	-0.000369142	102938	48949
0	09C97998	Schizophrenia	1	-3.28459	-1.32148	0.45812	0.0413745	0.0318682	-0.0257352	0.0528124	-0.00726189	-0.0396769	0.0111396	0.017987	-0.0185713	0.0547467	-0.0246257	0.0306517	0.0424291	-0.0628997	0.0136031	0.0886434	0.0086137	142	60	0.00048027	250	110	-0.00193073	486	221	-0.000956799	1056	504	-0.00116224	2532	1194	-0.000147052	6776	3239	-0.000394563	49208	23536	-0.000234231	71086	33967	-0.000190853	102938	49078
0	09C97999	Schizophrenia	1	-3.32514	-2.7681	-0.177837	0.311399	0.0505314	-0.00952565	-0.0131675	0.00967491	-0.0101329	0.0335491	0.00397855	-0.0290105	0.00739947	0.0103186	-0.0221442	0.00661884	0.0101942	0.0105791	-0.00909594	0.0189669	142	71	0.00354201	250	113	0.000541934	486	231	0.00189466	1056	491	0.000849958	2532	1197	0.000533651	6776	3224	-0.000256504	49208	23492	-0.000391657	71086	33964	-0.000246713	102938	48960
0	09C98101	Schizophrenia	2	-3.26488	-2.85862	-0.122521	0.310151	0.0545743	-0.0337898	0.00906167	0.0222419	-0.03951	-0.0310802	-0.0154826	-0.0768809	-0.068612	-0.00568501	0.0715361	0.0617206	-0.0230885	0.0362783	-0.00166435	0.300293	142	69	0.000754999	250	119	-0.0022187	486	245	-0.000417344	1056	516	-0.000741773	2532	1223	-3.6877e-05	6776	3288	-0.000492791	49208	23692	-0.000340425	71086	34100	-0.000258615	102938	49192
0	09C98108	Bipolar	2	4.91862	0.121609	0.00776812	0.0910501	0.03001	-0.0039855	-0.00552306	-0.0160565	0.00493866	0.0101004	-0.0115353	-0.030844	0.0121571	0.0168495	-0.0164278	0.00815796	-0.00267858	-0.0136651	-0.00117096	-0.00547626	142	67	0.00665845	250	118	0.0017719	486	229	0.00301932	1056	506	0.00183947	2532	1188	0.00201287	6776	3190	0.000998124	49208	23008	0.000385977	71086	33289	0.000300764	102938	48222
0	09C98225	Schizophrenia	2	-3.26315	-2.69163	-0.227401	0.300772	0.105824	-0.0217753	-0.0102829	-0.00034093	0.0132294	-0.00836087	-0.0363144	-0.0804646	-0.0255516	0.0522624	0.0486298	0.191098	0.0935709	-0.0381628	0.129114	0.0718176	142	73	0.00114457	250	126	-0.00486587	486	257	-0.00313772	1056	507	-0.00135322	2532	1199	-7.49075e-05	6776	3247	-0.000245181	49208	23585	-0.000307711	71086	34022	-0.000254667	102938	49174
0	09C98228	Schizophrenia	1	5.41749	0.140289	-0.0201268	0.0125967	0.025809	0.00412546	-0.0110619	-0.00108361	0.00360488	0.0140116	0.00567161	0.00113743	0.0149462	-0.0047618	0.00924933	-0.00575432	-0.0134245	-0.0091649	-0.0113177	-0.00644941	142	61	0.00192331	250	113	-0.0020152	486	219	0.0006962	1056	500	0.00101206	2532	1181	0.00137429	6776	3166	0.00073238	49208	22952	0.000330652	71086	33077	0.00023053	102938	48112
0	09C98229	Schizophrenia	1	5.64061	0.451298	0.008062	-0.024003	0.0231125	0.00872497	0.00295525	0.000934847	-0.00663294	-0.00651448	0.00732103	-0.0197699	0.0207775	-0.00419469	0.00549792	0.0112006	-0.014803	-0.00102054	0.00310887	-0.00872353	142	63	0.00653365	250	102	0.0019895	486	211	0.00274755	1056	488	0.00278823	2532	1159	0.00208396	6776	3154	0.000823401	49208	22968	0.00045179	71086	33088	0.000364205	102938	47890
0	09C98231	Schizophrenia	1	5.19214	0.238856	0.00779686	0.0324983	0.016861	0.00424334	-0.0112818	-0.0049206	0.00730649	0.0140267	-0.0289048	-0.0197132	0.00436158	-0.0105999	-0.0141246	0.0029545	-0.012143	0.0261851	0.014263	-0.012341	142	62	0.00359561	250	113	-0.00123524	486	219	0.000839382	1056	491	0.0010045	2532	1151	0.0015831	6776	3165	0.000836523	49208	23031	0.000278933	71086	33201	0.000206421	102938	48068
0	09C98234	Control	1	4.22472	0.0773045	-0.026425	0.0709272	-0.00184241	-0.0176511	-0.0117722	-0.00758788	-0.0131125	0.0106418	-0.00278193	-0.00219237	-0.00613006	-0.016107	0.0125374	0.0014083	0.00833661	0.00655043	-0.0124288	0.0153285	142	53	0.00387611	250	109	-0.0015811	486	232	0.00302076	1056	502	0.00154404	2532	1203	0.000968983	6776	3140	0.000547075	49208	22991	0.000272997	71086	33121	0.000208167	102938	48016
0	09C98314	Schizophrenia	1	5.24861	0.190235	0.00674433	-0.00780835	0.0284798	-0.0114098	-0.00160235	0.00645468	0.0203041	0.00721482	0.00811822	-0.0203977	-0.00622158	-0.00829997	0.0165056	0.00985375	-0.0018274	0.0101089	0.0116878	0.0224295	142	61	0.00190133	250	112	-0.00178492	486	230	0.00105256	1056	492	0.00112885	2532	1177	0.00117461	6776	3157	0.000916988	49208	22922	0.000342268	71086	33063	0.000239605	102938	47940
0	09C98315	Schizophrenia	2	4.88265	0.0988625	-0.0408489	0.0644676	0.0213986	-0.0091021	-0.015816	0.00795873	-0.00234924	-0.00328116	0.0033133	-0.0135953	0.0068577	0.00827721	0.0125529	0.0310566	0.0073686	0.0102183	0.00597163	0.00343874	142	49	0.0013965	250	101	0.000560416	486	209	0.00258589	1056	461	0.00164502	2532	1114	0.00103089	6776	3113	0.00110827	49208	22921	0.000422517	71086	33130	0.000300022	102938	48043
0	09C98503	Schizophrenia	1	-2.96053	-2.56288	-0.218235	0.205456	-0.104234	0.00365115	0.00788737	0.0183523	0.00202437	0.0209427	0.0122046	0.0182443	0.00310595	-0.00277528	0.0134408	0.0213212	-0.0209193	0.0355884	0.0205185	-0.00397874	142	61	0.0025728	250	111	-0.000933782	486	229	0.000950288	1056	508	-0.000180338	2532	1196	0.000138839	6776	3257	-0.000109664	49208	23537	-0.000238185	71086	33993	-0.000154498	102938	49133
0	09C98556	Control	1	5.80479	0.464853	0.0612321	0.00195713	0.00931091	0.00983272	0.00215144	0.0104709	-0.0191958	-0.0306446	0.00212128	-0.0175418	0.0165477	0.00482798	0.00368516	0.0179846	-0.0145805	0.00540301	-0.00429866	0.0123236	142	61	0.00423658	250	109	0.00230312	486	220	0.00232783	1056	488	0.00062731	2532	1177	0.00169764	6776	3169	0.000919902	49208	23014	0.000267563	71086	33206	0.000212668	102938	47925
0	09C98561	Control	1	5.72735	0.467536	0.0114479	0.0242806	0.0148403	-0.00138864	0.00571619	0.00936308	0.0078105	-0.00143004	-0.00140329	-0.0211596	-0.000241359	-0.0119777	0.00523896	-0.00711895	-0.00190462	0.00321523	-0.0151782	0.000817405	142	55	0.00236059	250	109	-0.00112046	486	230	0.00200051	1056	515	0.00172066	2532	1190	0.00150863	6776	3177	0.00115246	49208	23029	0.00034303	71086	33224	0.000280225	102938	47957
0	09C98627	Schizophrenia	1	5.03348	0.218048	0.0628727	0.0373036	0.0310936	-0.0192858	-0.00783303	0.00689119	-0.00299398	-0.00911178	-0.0299368	0.005996	0.0225562	0.0035361	0.00741965	0.0179904	-0.000451473	-0.0104809	-0.0104964	0.00801459	142	59	0.00480211	250	101	0.00250323	486	218	0.00409719	1056	488	0.00245374	2532	1159	0.00140384	6776	3137	0.000738887	49208	22946	0.000355006	71086	33132	0.000269011	102938	47965
0	09C98628	Control	2	5.29182	0.242186	0.0146238	0.0236902	-0.0221621	-0.0206191	-0.00318055	-0.0193372	-0.00488202	0.0106317	-0.014293	0.00232862	0.00427172	0.016544	0.00581271	0.0105346	-0.00368882	-0.00114449	-0.0168197	0.0122444	142	57	0.00144304	250	109	-0.00118958	486	212	0.00261757	1056	479	0.00176688	2532	1166	0.00201029	6776	3146	0.0012158	49208	22820	0.000371368	71086	33009	0.000270382	102938	47869
0	09C98629	Schizophrenia	1	5.53247	0.26457	0.0041163	-0.000490402	0.0101921	0.0107638	-0.0133442	0.00546502	-0.0136854	0.0144991	-0.0197768	-0.0169307	0.00335182	0.0208219	0.00697049	-0.00397878	-0.0140483	-0.0220486	0.00375372	-0.000694145	142	59	0.00904732	250	109	0.00351166	486	217	0.00204266	1056	498	0.00128787	2532	1194	0.00179699	6776	3148	0.00086176	49208	23035	0.000370592	71086	33204	0.000301659	102938	48130
0	09C98643	Schizophrenia	1	4.58278	-0.139153	0.0253967	0.021501	0.0341166	-0.00841905	0.0283483	-0.0179677	0.00262442	-0.00464826	-0.0258218	-0.0016177	0.0169918	0.014255	-0.0155947	0.023022	-0.0183602	-0.00723476	0.00134384	0.0170669	142	66	0.00425648	250	109	-0.00174516	486	227	0.00128716	1056	501	0.00110805	2532	1213	0.00120812	6776	3153	0.000856659	49208	23029	0.000252268	71086	33308	0.000196455	102938	48257
0	09C98648	Bipolar	1	3.69868	-0.376635	-0.0017835	0.0665045	0.0127592	-0.000196802	-0.0063151	-0.00479916	-0.0183705	-0.0186445	-0.032013	0.000670977	0.0228357	0.0326873	0.00846695	-0.00736084	-0.000216853	-0.0139603	0.0263746	0.0119144	142	59	0.00431202	250	110	0.000983151	486	226	0.00171449	1056	488	0.000912604	2532	1150	0.000526579	6776	3115	0.00043564	49208	22947	0.000261493	71086	33222	0.000206855	102938	48236
0	09C98651	Control	2	7.14262	0.724416	0.0194041	-0.0118413	0.0187907	0.00470889	-0.000405083	0.010725	-0.00239473	0.0462714	-0.071539	-0.00921382	0.00565208	-0.00735443	-0.000638361	0.015062	-0.0520834	-0.0411671	-0.00778437	-0.00476974	142	62	0.0041643	250	109	0.00039535	486	221	0.00226355	1056	493	0.0019559	2532	1187	0.00194797	6776	3191	0.00128851	49208	22862	0.000554617	71086	32947	0.000414117	102938	47782
0	09C98713	Schizophrenia	1	5.53275	0.267342	-0.0072285	0.0332475	0.0111556	0.00165772	0.00942123	0.00381396	0.00863712	0.0120235	-0.0450015	-0.00740167	-0.0217551	0.00514493	-0.0155208	-0.0033272	-0.023091	-0.0138224	-0.0158089	-0.0133931	142	58	0.000573129	250	117	-0.000669281	486	224	0.000418355	1056	499	2.10216e-05	2532	1179	0.00146819	6776	3198	0.000777378	49208	22850	0.000473411	71086	33032	0.000366488	102938	47724
0	09C98733	Control	2	-3.29863	-0.373466	0.983145	-0.0893416	-0.0560832	0.00830007	-0.0288345	0.0281446	0.0103914	0.00772499	-0.0229854	-0.00651561	0.03053	-0.0406536	-0.0240798	-0.0229332	-0.00704434	0.00359867	0.00898485	0.0180891	142	63	-0.000964044	250	102	-0.00200564	486	212	0.000318152	1056	500	-0.000538794	2532	1204	0.000251659	6776	3251	-0.000234777	49208	23530	-0.000136426	71086	33905	-0.000107704	102938	48953
0	09C98736	Bipolar	2	4.55182	-0.0399885	0.0610111	0.0942357	0.0171289	-0.00839066	-0.00406508	-0.0155659	0.00446342	0.0147042	-0.00456213	-0.0200265	0.0143156	0.0082334	0.0144403	-0.0110444	0.0132662	-0.00223654	-0.00110924	-0.0147872	142	60	0.00256554	250	108	-0.000201542	486	216	-0.000202167	1056	504	0.000354132	2532	1179	0.00116578	6776	3136	0.00092547	49208	22999	0.000153189	71086	33277	0.000131713	102938	48094
0	09C98768	Schizophrenia	1	6.28009	0.404622	-0.00257413	0.0260812	-0.00793313	-0.0266207	0.00128478	-0.00572358	-0.00176982	0.00735915	-0.00175533	-0.0275491	0.0168534	-0.00151128	0.00861129	0.00484894	-0.0236956	0.0136229	0.00139872	0.00818744	142	55	0.00259015	250	101	-0.00082677	486	207	0.00134448	1056	479	6.41221e-05	2532	1158	0.0012218	6776	3125	0.000801015	49208	23064	0.000321511	71086	33218	0.000252474	102938	48056
0	09C98772	Schizophrenia	2	6.98449	0.702183	0.0215638	-0.0096858	-0.00878059	0.00631986	-0.00818576	-0.0120118	-0.0195139	-0.00516383	-0.00821606	-0.042995	0.0165062	-0.0114517	0.0170281	0.0317398	-0.0423031	-0.0256996	-0.00677507	-0.0104808	142	64	0.00567888	250	106	0.00169919	486	219	0.00128632	1056	481	0.000599681	2532	1136	0.00114512	6776	3090	0.00118262	49208	22948	0.000522404	71086	33132	0.000383897	102938	47992
0	09C98773	Schizophrenia	1	-3.16478	-2.60013	-0.163091	0.268247	0.081627	-1.79224e-05	0.0193042	0.00528608	-0.00195869	0.0136138	-0.0175249	-0.0548176	-0.0272305	0.0292219	0.00667516	0.0136653	-0.00318221	0.0368634	0.0139259	0.00791507	142	67	-0.000211919	250	125	-0.00272272	486	250	-0.000639854	1056	532	-0.000177091	2532	1211	-0.000239779	6776	3261	-0.00050579	49208	23606	-0.000442624	71086	34001	-0.000335911	102938	49092
0	09C98776	Schizophrenia	1	-3.26535	-0.184354	1.09864	-0.052298	-0.0644939	-0.0340284	-0.0174207	-0.00202272	0.0173015	-0.0299281	-0.0103167	-0.0261554	0.0384034	-0.0373022	-0.0130987	-0.00140005	0.0145594	0.00209731	0.0165923	0.028258	142	66	-4.90986e-06	250	112	-0.00428427	486	232	0.000334594	1056	500	0.000140274	2532	1185	0.000581702	6776	3197	0.000115315	49208	23317	-2.13181e-05	71086	33731	-5.40252e-05	102938	48832
0	09C98790	Control	2	6.86848	0.64115	-0.0378345	-0.0135537	-0.00148237	0.012567	-0.013388	-0.00619891	-0.000458097	0.00657763	-0.00101393	-0.0205185	-0.0108658	0.0147001	0.0148829	-0.0036875	-0.0141947	-0.00221212	0.00787464	-0.00288799	142	60	0.00816824	250	107	0.00308518	486	215	0.00320666	1056	485	0.00201493	2532	1148	0.00135193	6776	3077	0.000959335	49208	22778	0.000374457	71086	33020	0.000313712	102938	47821
0	09C98851	Schizophrenia	1	4.9897	0.0106317	-0.0205203	0.0525979	0.0236074	0.00020593	-0.0114033	0.00731027	-0.00824796	0.0224836	-0.0158253	-0.0315474	-0.00188252	-0.0163369	-0.0241685	0.026501	-0.0060578	0.0210105	0.0110851	0.0249129	142	64	0.00687467	250	114	0.00370385	486	219	0.00282636	1056	484	0.00192157	2532	1138	0.00169505	6776	3114	0.000757708	49208	22919	0.000359162	71086	33207	0.000264673	102938	48148
0	09C98923	Schizophrenia	2	0.223565	-0.958406	0.189392	0.0980552	-0.00775356	-0.0138466	-0.00904761	0.00794894	-0.00478213	0.00241465	-0.0195231	0.0185091	0.0454045	0.0231499	0.0143785	-0.0094418	-0.00861665	0.0084673	-0.0276267	-0.00272794	142	58	0.0034796	250	106	-0.00189	486	210	0.00128656	1056	476	0.000947706	2532	1159	0.00054665	6776	3160	0.000343631	49208	23179	9.2619e-05	71086	33486	8.518e-05	102938	48413
0	09C98926	Schizophrenia	2	-3.17002	-2.66197	-0.184607	0.237681	0.044881	0.016024	0.0227415	0.0169101	0.00626607	-0.00369975	-0.00793776	-0.0428082	-0.00780962	0.0196678	0.00157855	-0.0241004	-0.0014991	0.0420344	-0.00954673	0.0210695	142	60	0.00369138	250	109	0.00297912	486	225	0.000692911	1056	475	-0.000345566	2532	1186	7.20535e-05	6776	3205	-0.000343004	49208	23533	-0.000323958	71086	33946	-0.000286108	102938	49167
0	09C98929	Schizophrenia	1	-3.3419	-2.80081	-0.113164	0.26146	0.106303	0.00185689	-0.00290236	-0.0232133	0.00627583	0.00908967	-0.00438644	-0.0278386	0.0100212	-0.00137177	0.010133	0.00660069	-0.00446078	0.0129517	-0.00275201	-0.011309	142	73	-0.00528535	250	123	-0.00490002	486	237	-0.000745152	1056	503	-0.000881065	2532	1210	-0.000367801	6776	3241	-0.000581621	49208	23554	-0.000439794	71086	33974	-0.000321244	102938	49022
0	09C98931	Bipolar	2	4.6725	-0.0751768	-0.103938	0.0485031	-0.00429595	-0.00673485	-0.00276633	0.000343339	0.00259662	0.000550072	0.0206087	-0.00466361	-0.0113259	-0.0116268	-0.0203122	0.011061	-0.0102032	0.0176855	-0.0181984	0.00103632	142	63	0.00458455	250	115	0.000891584	486	229	0.00213531	1056	476	0.00124017	2532	1150	0.000811498	6776	3120	0.0004052	49208	23015	0.000250752	71086	33281	0.000211665	102938	48109
0	09C98934	Schizophrenia	1	4.04678	-0.236865	-0.0527851	0.105363	0.0385203	-0.0181408	-0.00886661	0.00102569	0.00329101	0.0417774	-0.0133147	-0.000593807	0.0215467	-0.000116231	0.0194456	0.00499462	0.0107014	0.000827972	0.0306941	-0.00228039	142	64	-0.00374934	250	112	-0.00267961	486	223	0.00125303	1056	497	0.00114876	2532	1207	0.00175104	6776	3199	0.00102289	49208	23010	0.000280556	71086	33264	0.000221963	102938	48202
0	09C98987	Schizophrenia	1	-3.03876	-2.74132	-0.205546	0.254683	-0.00564686	-0.00370248	-0.00549063	0.0262703	-0.00201318	-0.00121499	0.00310723	-0.0111565	0.00787572	0.00565717	0.00754211	-0.0110935	-0.00610842	0.0040235	-0.0141983	-0.0117219	142	64	-0.00169091	250	119	-0.00585882	486	240	-0.00310828	1056	515	-0.00236751	2532	1167	-0.000255592	6776	3177	-0.000552636	49208	23380	-0.000281998	71086	33811	-0.000246408	102938	48895
0	09C98994	Schizophrenia	2	5.44359	0.364228	0.027355	0.0430826	0.0074062	0.0105557	0.00732599	0.0107819	0.0187591	-0.00811032	0.00563366	-0.00991776	0.00555509	-0.00341336	-0.00239107	-0.00875544	0.00738247	0.0136172	0.0219585	0.0242922	142	63	0.00755421	250	117	0.00140757	486	234	0.00279699	1056	515	0.000275194	2532	1189	0.000849101	6776	3163	0.000654197	49208	22832	0.000323257	71086	33045	0.000279368	102938	47956
0	09C98997	Schizophrenia	2	5.63579	0.411301	-0.0172603	-0.00399521	-0.00692418	0.00977881	-0.0226177	-0.0245414	-0.0178894	-0.0066452	-0.00603495	-0.0011839	-0.00695763	-0.00603593	-0.00564986	0.00708988	-0.0115258	0.00913678	0.00219121	-0.0107363	142	59	0.0029732	250	114	-0.000431986	486	201	0.00128933	1056	472	0.000866603	2532	1138	0.00111315	6776	3137	0.000655849	49208	22762	0.000380333	71086	33037	0.000274994	102938	47929
0	09C99005	Bipolar	1	5.6575	0.347328	0.0602865	-0.0146884	0.0106473	-0.00344662	0.00120822	0.0159726	0.0116733	0.00322754	-0.00157837	-0.00480036	0.0149306	-0.00385869	0.0147725	0.0113112	-0.0289329	-0.0268792	0.00553922	-0.00514183	142	55	0.00100557	250	111	-0.00116851	486	226	0.00125765	1056	486	0.00138972	2532	1184	0.00181969	6776	3163	0.000987091	49208	22865	0.000433128	71086	33086	0.000333395	102938	47971
0	09C99007	Bipolar	1	5.68132	0.343221	-0.011436	-0.0328499	-0.00282897	0.00211694	0.0105678	0.00731685	-0.0155423	0.00459175	0.00545958	0.0036354	-0.0161018	-0.00653574	-0.001883	-0.00934516	-0.0163974	0.0159189	0.0233835	-0.0104135	142	61	0.00331435	250	106	-9.54616e-05	486	216	0.00169048	1056	477	0.000441066	2532	1142	0.00133315	6776	3122	0.000857432	49208	22757	0.000360744	71086	32953	0.000296398	102938	47738
0	09C99037	Schizophrenia	1	3.47872	-0.38447	-0.011681	0.0534558	0.0249679	0.000837149	-0.00780943	0.00114341	-0.0093418	0.0148103	-0.0436524	-0.0114254	-0.00140055	0.00248831	-0.0187548	-0.0140888	0.00693874	-0.00831744	-0.0108747	-0.00760104	142	59	0.00092943	250	109	-0.000803647	486	223	0.0022118	1056	489	0.00149209	2532	1148	0.00110105	6776	3117	0.000556444	49208	23126	0.000213818	71086	33361	0.00016309	102938	48097
0	09C99129	Schizophrenia	1	2.17177	-0.826899	0.0063705	0.111764	0.0231989	-0.00819965	0.00593017	0.0199771	0.0145322	-0.0161931	-0.00160713	-0.0170375	0.0076339	-0.0116108	0.0153813	-0.00158848	0.00531093	0.0271514	0.00965518	-0.00245252	142	57	0.000619057	250	103	-0.00253159	486	218	-0.00125277	1056	486	-0.000348048	2532	1195	0.000853812	6776	3175	0.000391667	49208	23207	0.000144922	71086	33410	9.15376e-05	102938	48290
0	09C99132	Schizophrenia	2	5.0237	0.224171	0.027256	0.00539392	0.00325821	-6.3258e-05	-0.00488127	0.00250282	0.00847689	-0.00885622	-0.0198031	0.0006163	0.0183158	-0.01167	0.00486627	0.0311139	0.00730232	0.00360567	-0.00296703	0.000554451	142	68	0.0103866	250	118	0.0043132	486	232	0.00398654	1056	522	0.00213443	2532	1218	0.00143091	6776	3148	0.000808649	49208	22996	0.000262826	71086	33263	0.000169106	102938	48052
0	09C99133	Bipolar	1	2.98409	-0.461258	-0.0716485	0.125904	0.037923	-0.00122284	0.00382477	0.0101433	-0.0108423	0.0233428	-0.0103857	-0.0387976	0.00497305	0.0116809	0.0247987	0.0227069	-0.0185337	-0.00648897	0.00600445	-0.0214338	142	62	0.00215284	250	118	-0.00108128	486	231	0.000235652	1056	487	-1.1034e-05	2532	1188	0.000266527	6776	3155	0.00025642	49208	23120	0.000170803	71086	33323	0.000141087	102938	48324
0	09C99207	Schizophrenia	2	-3.31912	-2.68404	-0.177458	0.272626	0.0893661	-0.0197975	0.0153112	0.00181146	-0.0321341	0.0146567	-0.023248	-0.0522172	-0.0171024	0.0284678	0.0314718	0.00323257	0.00312447	0.0237396	0.0325047	0.0149374	142	68	-0.00273315	250	111	-0.00455875	486	240	-0.000483603	1056	510	-9.1483e-05	2532	1208	-0.000106166	6776	3278	-0.000316223	49208	23605	-0.00034342	71086	34071	-0.000289844	102938	49363
0	09C99208	Schizophrenia	1	2.49762	-0.732399	-0.056685	0.116132	0.033827	-0.00546523	0.00225592	-0.0115237	0.00309362	-0.000558994	-5.95223e-05	-0.0176542	-0.0226414	-0.00534442	0.0194112	-0.00988507	0.000961549	0.0220052	0.0142452	-0.00267257	142	58	0.00578586	250	115	0.00184029	486	242	0.00199468	1056	509	0.00176542	2532	1195	0.000439153	6776	3201	0.000252906	49208	23167	0.000136587	71086	33436	0.000131814	102938	48365
0	09C99211	Schizophrenia	1	-3.23564	-2.7497	-0.231587	0.217528	0.0212557	-0.021807	0.0120493	-0.0218456	0.00372163	0.0169591	-0.010327	-0.0751046	-0.00025642	0.00255111	-0.0116692	0.00802072	-0.0274868	0.0412529	-0.00513905	-0.0150803	142	62	-0.00331056	250	110	-0.0049528	486	230	-0.00155107	1056	498	-0.00210264	2532	1192	-0.00102431	6776	3243	-0.000713415	49208	23539	-0.000364782	71086	33932	-0.000299134	102938	49025
0	09C99213	Schizophrenia	1	4.35311	-0.0494776	0.0263584	0.0229478	0.0382255	1.06095e-05	-0.00944279	-0.000152333	-0.00286173	0.00394478	-0.0201985	-0.00870837	0.00643419	0.0115438	-0.0109154	0.0218308	0.00181003	-0.00770506	0.000522298	0.0151208	142	69	0.00207747	250	120	-0.000524078	486	230	0.00162326	1056	495	7.9423e-05	2532	1186	0.000811658	6776	3182	0.000729863	49208	23031	0.000239565	71086	33163	0.000180321	102938	48059
0	09C99276	Schizophrenia	1	-1.97012	-2.17993	-0.165323	0.235828	0.0654612	0.00306198	0.0143841	0.00349631	-0.00267822	-0.0130084	-0.0241584	-0.0489094	0.0450452	-0.0309335	0.0156319	0.0239427	-0.00716642	0.132771	0.0361027	-0.308896	142	64	0.000879688	250	114	0.000559652	486	232	0.00173117	1056	504	-0.000913352	2532	1159	0.000587186	6776	3146	-1.24929e-06	49208	23132	-0.000284504	71086	33346	-0.000234556	102938	48202
0	09C99277	Schizophrenia	1	-1.56778	-2.05999	-0.0569255	0.236817	0.0944679	-0.0016726	0.0275887	-0.00476899	0.00542674	-0.0010576	-0.0277919	-0.042363	0.0219212	-0.0389511	0.0118465	0.0132276	-0.00561236	0.146977	0.031161	-0.27793	142	66	-0.00398383	250	110	-0.00446448	486	232	-0.00106884	1056	495	-0.00127537	2532	1180	-0.0003202	6776	3144	-0.000138551	49208	23070	-0.000262416	71086	33318	-0.000199073	102938	48148
0	09C99345	Schizophrenia	1	-4.19833	0.799113	1.34511	-0.137028	0.0571081	-0.0159291	0.000119667	0.0207824	-0.00541926	0.000633244	-0.00198061	-0.0375909	0.0269603	-0.0374601	0.005847	-0.00323917	0.0184111	0.000112179	0.0241226	-0.00295352	142	57	0.000748623	250	106	-0.000749198	486	226	-0.00041717	1056	505	-0.00126293	2532	1212	0.00030997	6776	3276	0.000394018	49208	23590	-3.94133e-05	71086	34092	-3.21216e-05	102938	49214
0	09C99346	Schizophrenia	1	0.868481	-1.19354	0.00937302	0.166281	0.081695	-0.00425761	0.00811411	-0.0310674	0.000676973	0.00427935	-0.0123885	-0.0452489	0.0439419	-0.0598877	0.000146574	0.0104351	0.00556971	0.175622	0.0187926	-0.416156	142	57	0.00113671	250	114	0.000468825	486	224	-0.000259524	1056	487	-0.00154917	2532	1124	0.000356116	6776	3043	0.000311056	49208	22435	-7.20928e-05	71086	32537	-8.88682e-05	102938	47156
0	09C99354	Schizophrenia	1	5.16572	0.0662631	0.0264769	0.0952279	0.0134679	-0.00489874	-0.0130804	-0.00841507	0.0255454	0.00681301	-0.00911821	-0.0136919	0.0132887	0.0357512	0.00383656	-0.00861733	0.0103618	-0.00223516	0.0191088	-0.00725766	142	62	0.00134776	250	114	-0.00140325	486	225	0.000498459	1056	492	-0.000215098	2532	1181	0.00181554	6776	3156	0.0010055	49208	22920	0.000330874	71086	33060	0.000257774	102938	48052
0	09C99378	Schizophrenia	1	-1.02625	-2.00955	-0.0566784	0.187206	0.068175	-0.00825054	-0.00663116	-0.00100336	-0.0160768	0.0102683	-0.030076	-0.0600589	0.0169635	-0.0332608	-0.00501138	-0.00272331	-0.0113572	0.201739	0.0247508	-0.392704	142	69	-0.00269357	250	118	-0.00458286	486	221	-0.00167247	1056	479	-0.00119282	2532	1121	0.000482122	6776	3096	-0.000165767	49208	22898	-0.0003271	71086	33071	-0.000242004	102938	47842
0	09C99382	Schizophrenia	1	-2.91527	-2.36867	-0.273462	0.151913	-0.249131	0.0224368	0.0396732	0.0437122	-0.0120131	0.00756284	-0.00545446	0.0395244	0.00964847	-0.0128623	0.0308616	0.0278754	-0.00681746	0.0122283	0.0221186	-0.0217154	142	69	0.00106467	250	114	-0.00254478	486	228	-0.00187503	1056	494	-0.00150572	2532	1182	-0.000486343	6776	3192	-0.000371985	49208	23449	-0.000206352	71086	33836	-0.000162535	102938	48863
0	09C99383	Schizophrenia	2	1.68938	-0.977862	-0.0403765	0.183427	0.0422055	0.00733485	0.00357694	0.00205302	-0.00904824	-0.0170854	-0.000360145	-0.0254959	0.0165848	-0.00459049	0.0176396	0.0125257	-0.0170868	0.0152469	-0.0120891	0.00236964	142	58	0.00359089	250	101	0.00201717	486	225	0.00289927	1056	485	0.00122561	2532	1172	0.00149303	6776	3128	0.0010541	49208	23143	0.000119817	71086	33383	0.00012706	102938	48334
0	09C99385	Schizophrenia	2	5.20333	0.216121	-0.0492855	-0.0087364	0.0126776	-0.0233276	0.0103989	-0.00797275	-0.000641796	0.0138824	-0.0180829	-0.00164984	-0.0249374	0.000466666	-0.00272911	-0.00691104	-0.011704	-0.0240651	0.00421252	0.000382544	142	57	0.00595447	250	105	0.000858985	486	214	0.00316747	1056	471	0.00239239	2532	1160	0.00181777	6776	3111	0.000861165	49208	22936	0.000354458	71086	33158	0.000298248	102938	48058
0	09C99397	Control	2	-3.01796	0.868558	1.71746	-0.192679	-0.0390776	0.00471995	-0.00164095	0.0141772	-0.0111626	-0.00963143	-0.0155317	-0.011683	0.00777294	-0.0311424	-0.0108595	0.0133696	0.0148425	-0.020982	0.00138507	-0.0168357	142	64	-0.00763884	250	107	-0.00706958	486	231	-0.00348644	1056	508	-0.00136937	2532	1195	-0.000366891	6776	3210	-0.000367706	49208	23394	-2.60637e-05	71086	33815	-2.05061e-05	102938	48948
0	09C99440	Schizophrenia	1	6.63373	0.705466	0.0230699	-0.0312385	0.0129074	0.0250567	0.00383816	0.00392436	0.0175259	0.00620682	0.00374725	-0.010164	0.0338496	0.0124054	-0.000127577	-0.00365087	0.000213982	0.0124191	-0.00323475	0.00896402	142	60	0.00589097	250	106	0.00206322	486	214	0.00166471	1056	471	0.00103251	2532	1146	0.00159227	6776	3063	0.000968216	49208	22728	0.000480463	71086	32849	0.000344757	102938	47654
0	09C99501	Schizophrenia	1	-2.79213	-2.2311	-0.314102	0.141515	-0.25592	0.034949	0.059681	0.0309439	-0.0170448	0.0517007	0.0403988	0.0881027	0.0202452	-0.0755844	0.0762759	0.0735503	-0.102752	0.0889639	0.0260777	0.00227735	142	61	0.00317189	250	115	-0.000835923	486	221	-0.00102558	1056	475	-0.00014189	2532	1151	-0.000413425	6776	3187	-0.000543613	49208	23389	-0.000239688	71086	33742	-0.000200093	102938	48798
0	09C99502	Schizophrenia	1	-3.2452	-2.77129	-0.167347	0.226101	0.0950954	0.00962923	0.000958563	-0.0261688	-0.00714726	0.0197606	-0.0277639	-0.0727411	-0.00846821	0.0182045	-0.0213906	-0.000764579	-0.000246514	0.0215255	-0.00281393	0.0199163	142	73	0.00250993	250	127	-0.00126309	486	256	-0.000259707	1056	522	-0.000391712	2532	1205	-1.67965e-05	6776	3258	-0.000217508	49208	23544	-0.000288201	71086	33928	-0.000213166	102938	49125
0	09C99505	Schizophrenia	2	-3.36428	-2.76815	-0.210326	0.225564	0.0084606	-0.00577331	-0.0230071	-0.00395376	-0.00670738	-0.0199501	-0.0327258	-0.0240672	-0.025281	-0.00546124	0.00785056	-0.0123798	0.00508352	0.00302943	0.043572	0.0176782	142	66	0.00133538	250	115	-0.000701222	486	245	0.00199206	1056	523	0.00167594	2532	1222	0.0013885	6776	3295	0.000174787	49208	23502	-0.000302805	71086	33906	-0.000247517	102938	48935
0	09C99531	Schizophrenia	2	5.96054	0.360135	-0.0262301	0.0619306	9.35685e-05	-0.00462398	0.00483298	0.0128867	0.00942459	-0.0130712	0.0129674	-0.00618876	0.0215093	0.01478	0.00719861	0.0126695	0.00029291	-0.000278594	0.00903208	-7.76052e-05	142	63	0.00429784	250	110	0.00212036	486	225	0.00422717	1056	486	0.00176804	2532	1139	0.00179946	6776	3136	0.000839736	49208	22879	0.000406095	71086	33039	0.000321313	102938	47883
0	09C99592	Schizophrenia	1	0.215437	-1.45298	-0.132731	0.147397	0.0768475	-0.00529737	-0.0074362	-0.00583509	2.95061e-05	0.0204437	-0.0108402	-0.0226409	0.00601085	0.00680475	-0.0174161	0.0143343	0.0255886	-0.0100018	0.0262202	-0.00708146	142	64	-0.00316333	250	116	-0.0030252	486	226	-0.00186573	1056	514	-1.49816e-05	2532	1210	0.000347066	6776	3204	-3.96945e-07	49208	23258	-7.11549e-06	71086	33576	3.95383e-07	102938	48567
0	09C99664	Schizophrenia	1	3.68323	-0.420463	-0.0418129	0.0711491	0.0314938	-0.00573818	-0.00135032	0.0129676	-0.00834567	-0.00379012	-0.0317802	0.00625601	-0.00617015	0.0116253	0.0088211	-0.00133063	0.00982064	0.00774874	-0.000203585	-0.0152228	142	65	-0.00089432	250	112	-0.0037468	486	225	-0.00039746	1056	495	-0.00125082	2532	1207	-0.000222582	6776	3233	-0.000164813	49208	23274	4.58486e-05	71086	33406	1.2043e-05	102938	48255
0	09C99666	Schizophrenia	2	5.10546	0.141027	-0.0159624	0.0426506	0.00128956	0.00321822	-0.00472234	-0.00466487	0.0194353	0.00788073	0.00236321	-0.0137426	0.0274501	0.00359044	0.0103084	0.0132751	-0.000770405	0.0060422	-0.00643497	0.00134464	142	60	0.00855407	250	105	0.00267076	486	217	0.00507063	1056	485	0.00266128	2532	1173	0.00146209	6776	3191	0.000995005	49208	22987	0.000351805	71086	33272	0.0002407	102938	48056
0	09C99672	Schizophrenia	1	5.71165	0.381015	0.0132956	-0.0154547	0.00852128	-0.00196749	0.000660387	-0.021056	-0.0222662	0.0181648	-0.0453507	0.0188353	0.00420288	-0.0183704	-0.0145608	-0.00649494	-0.0168842	-0.0150993	-0.00851773	0.0123058	142	63	-0.0017571	250	110	-0.000544056	486	217	0.00204738	1056	492	0.00184652	2532	1187	0.00143888	6776	3115	0.000834648	49208	22878	0.000417953	71086	32965	0.000315469	102938	47689
0	09C99677	Control	2	4.80255	0.32404	0.123181	0.00490848	0.0055906	-0.00264424	0.00790456	-0.00768218	-0.0029315	0.0167803	-0.0319003	0.0121781	0.00406838	-0.0132421	0.00310992	0.010499	-0.0205402	0.0211426	-0.0156338	-0.00304732	142	62	0.0013374	250	104	-0.00111883	486	214	0.00164734	1056	491	0.000712688	2532	1205	0.000771877	6776	3186	0.000427475	49208	23021	0.000184008	71086	33218	0.000179785	102938	48009
0	09C99723	Schizophrenia	1	5.60711	0.349225	0.0213098	0.00448031	-0.00729642	0.00444546	0.00345243	0.00557907	-0.00612737	0.00523872	0.0055368	0.00714999	0.0138348	0.0170126	-0.00729507	0.00827593	-0.00500561	-0.0089402	0.00980893	0.00583408	142	63	0.00260921	250	120	-0.00187363	486	233	0.00102954	1056	509	0.00107192	2532	1148	0.00167396	6776	3125	0.000734793	49208	23006	0.000401091	71086	33227	0.000299025	102938	48072
0	09C99728	Schizophrenia	1	5.55321	0.307046	-0.00675997	0.0145388	0.0131237	0.00352418	-0.00361586	0.0114281	0.0078884	-0.0147266	-0.00034361	-0.0245314	0.00509484	-0.0193141	-0.0120791	0.0116098	-0.0396155	-0.00315449	-0.0248647	0.00561258	142	58	0.00682747	250	106	0.00252357	486	209	0.000974925	1056	488	0.000258073	2532	1152	0.00137695	6776	3166	0.000976083	49208	23035	0.000251361	71086	33236	0.00019619	102938	48123
0	09C99731	Control	1	2.75371	-0.719208	0.042622	0.0969911	0.00757964	-0.024031	-0.0175135	-0.0186833	-0.013961	0.00221353	-0.0104358	-0.0236337	0.0360356	0.0180297	0.0119816	0.0187642	-0.0105169	-0.0119633	0.00928449	0.0103994	142	63	0.000252009	250	116	-0.00362641	486	226	-0.000615556	1056	498	0.00070452	2532	1192	0.000852876	6776	3185	0.000421653	49208	23096	0.000167794	71086	33304	0.000116227	102938	48174
0	09C99760	Schizophrenia	1	5.50226	0.246738	-0.0213121	0.0422493	0.010006	0.000422349	-0.00661353	0.0194421	0.0137891	-0.0110555	0.00927425	-0.0183906	-0.0264668	-0.0276074	-0.0139632	0.00266874	-0.0115434	0.0258154	0.000217801	-0.012306	142	58	0.00711493	250	105	0.00252995	486	215	0.0029027	1056	477	0.00101288	2532	1158	0.00157635	6776	3111	0.000729085	49208	22800	0.000385379	71086	32921	0.000254416	102938	47841
0	09C99761	Schizophrenia	2	2.57897	-0.727018	-0.0159018	0.137445	0.0307379	-0.0106733	0.0222457	-0.0155261	0.00334699	-0.00390102	-0.0441746	-0.0300206	-0.00955555	-0.00735428	-0.00423378	0.000371409	-0.0304829	0.0118004	-0.0282341	0.00889421	142	65	0.00333244	250	114	0.0009889	486	231	0.000898678	1056	494	0.000533204	2532	1179	0.00108423	6776	3143	0.00037234	49208	23072	0.000136858	71086	33494	0.000125472	102938	48413
0	09C99763	Schizophrenia	1	-0.981644	-2.05705	0.0221437	0.267617	0.065568	-0.0247722	0.0148678	-0.031054	-0.0234971	0.00749828	-0.0303409	-0.101998	0.0158596	-0.00660464	-0.00689695	0.0191027	0.0275037	0.242845	0.0111838	-0.544599	142	69	-0.00126724	250	121	-0.00310334	486	232	-3.18317e-05	1056	510	-0.000732238	2532	1168	0.000354835	6776	3107	-1.94503e-05	49208	23040	-0.000252079	71086	33178	-0.000199746	102938	47914
0	09C99766	Schizophrenia	1	5.35848	0.375595	0.0131893	0.0522058	0.0107048	-0.0122528	-4.72603e-05	-0.00401851	-0.00794716	0.0119067	-0.0353245	-0.0103467	0.00141126	0.00283551	-0.0121552	0.0112491	-0.0244992	0.00322668	0.00410897	-0.00745042	142	51	0.0053611	250	98	0.000840649	486	213	0.00371771	1056	486	0.00242074	2532	1152	0.00196033	6776	3137	0.00106176	49208	23032	0.000363767	71086	33272	0.000271991	102938	48184
0	09C99767	Control	1	4.83994	0.115777	0.0112374	0.0853894	0.024332	0.00751162	0.00338893	0.00223856	-0.00487007	0.00249556	-0.00497289	-0.0175322	-0.0167761	0.0203138	0.0120278	0.0303149	-0.00210479	0.0282248	0.000889693	-0.0241211	142	61	0.00224434	250	109	0.00251595	486	219	0.00414639	1056	487	0.00193746	2532	1188	0.00137542	6776	3120	0.00041697	49208	22933	0.000301645	71086	33197	0.00018581	102938	48168
0	09C99772	Bipolar	1	4.00701	-0.0762646	-0.0252026	0.02276	0.00977479	-0.0210451	0.0361402	-0.00425047	0.00864232	0.0125708	-0.0292914	0.00804952	-0.00273425	0.00525866	0.0104551	0.0418601	0.0158843	0.00807833	0.00823899	-0.0251375	142	59	0.00534035	250	113	-0.00027752	486	230	0.00194102	1056	511	0.000592748	2532	1176	0.000998174	6776	3159	0.000357823	49208	22929	0.000241842	71086	33146	0.000171477	102938	47996
0	09C99809	Control	2	6.15984	0.412691	-0.0171285	0.0130257	-0.0124359	0.000728296	0.00687408	0.0158959	0.0189622	0.000234002	-0.0132133	-0.00724004	0.0211612	-0.0216803	-0.00762664	0.00213266	-0.0392384	-0.00945803	-0.0159679	-0.00265767	142	63	0.00429725	250	114	0.000833272	486	225	0.00282539	1056	489	0.00137142	2532	1179	0.0011192	6776	3149	0.000877913	49208	22813	0.000275076	71086	32971	0.000233782	102938	47824
0	09C99900	Schizophrenia	2	2.7918	-0.644701	0.00776307	0.116332	-0.034277	0.00599834	-0.00833947	0.0190458	-0.0226707	0.00690749	0.00354588	-0.00947663	0.013033	-0.0259239	0.0237942	0.0310199	-0.00427787	-0.000233643	0.0155019	-0.0224251	142	59	0.00500641	250	119	-0.00114428	486	231	0.000698662	1056	503	0.00132142	2532	1227	0.00188842	6776	3218	0.00108072	49208	23239	0.000272041	71086	33549	0.000168648	102938	48372
0	09C99905	Bipolar	2	4.58469	-0.113755	-0.00747476	0.0552021	0.0282264	-0.00480028	-0.00759341	0.0123787	-0.00619423	0.0259766	-0.021911	-0.00366755	0.0345555	0.0129405	0.00500663	0.0155196	-0.0423883	0.000507457	0.000299337	0.0272188	142	61	0.00403952	250	105	-0.000720815	486	214	-0.000628306	1056	477	-0.00114003	2532	1168	0.000215359	6776	3157	0.000429165	49208	23031	0.000240694	71086	33176	0.000181945	102938	47943
0	101281	Schizophrenia	1	-3.25247	-2.74448	-0.114259	0.286124	0.0344986	-0.0190086	0.0106936	0.0229042	-0.0132655	0.0136602	0.00406594	-0.0115509	-0.00431318	0.0208381	-0.00300338	0.0128697	-0.0216043	0.0346298	0.0426421	0.00488744	142	70	-0.0014958	250	117	-0.000171738	486	239	-0.000772199	1056	509	-0.00106603	2532	1214	-0.000240123	6776	3268	-0.000308967	49208	23607	-0.000316928	71086	34019	-0.000229116	102938	49138
0	103733	Schizophrenia	2	-3.28114	-2.73967	-0.179936	0.280541	0.0681362	0.00307286	-0.0253704	0.00946179	-0.0930794	-0.0337476	-0.0578191	-0.0900682	0.000393367	0.0998144	-0.0045875	-0.0357487	-0.011392	0.0839955	-0.0292783	0.10985	142	58	0.000666894	250	109	-0.00194801	486	236	0.000560346	1056	518	-0.00180802	2532	1228	-0.00100725	6776	3249	-0.000816397	49208	23453	-0.000384469	71086	33924	-0.000316278	102938	49005
0	107647	Schizophrenia	2	-3.22567	-2.74014	-0.185633	0.25864	0.0580912	0.00732549	0.0235051	-0.012255	-0.0227006	0.011807	-0.0137409	-0.0303368	-0.00362236	0.00917235	0.0128566	-0.02012	-0.0292243	0.0126558	0.0160518	0.0186817	142	68	-0.000638242	250	124	0.000266334	486	241	0.00199224	1056	504	0.000373899	2532	1163	0.000738972	6776	3134	3.5537e-05	49208	23461	-0.000174812	71086	33920	-0.000108303	102938	49013
0	10C100546	Schizophrenia	1	-1.29101	-2.06166	-0.0921211	0.237723	0.0789902	-0.0115458	-0.00762596	-0.0100027	-0.0287686	-0.017547	-0.0283409	-0.0784825	-0.00134847	-0.00428746	0.00456662	0.00743103	0.0182707	0.175838	0.0213985	-0.360673	142	55	0.00583513	250	109	0.00295151	486	230	0.00134743	1056	491	-0.000249679	2532	1188	0.000161299	6776	3155	-0.000196498	49208	23125	-0.000322284	71086	33264	-0.000276117	102938	48055
0	10C100552	Control	1	5.97317	0.456454	0.0207213	-0.00639347	-0.00373374	0.00447159	0.00847575	0.00559393	0.00677832	-0.00693516	0.0129478	0.0118838	0.011627	-0.0168235	-0.00112112	-0.0011075	-0.0108499	0.0072943	-0.0138086	0.00193582	142	63	0.00277314	250	117	0.000941533	486	230	0.0031306	1056	501	0.00148798	2532	1157	0.00158993	6776	3097	0.000514422	49208	22869	0.000349531	71086	33003	0.000231534	102938	47788
0	10C100589	Schizophrenia	1	4.55774	0.153968	0.00480555	-0.0102608	0.0281306	-0.0220296	0.0492218	0.0384096	-0.0209976	0.073462	-0.195301	-0.112481	-1.28175	-0.893691	-0.163731	-0.122073	-0.167247	0.0263072	-0.0368709	0.0268594	142	63	0.00231888	250	116	-0.00198938	486	231	0.00138883	1056	503	0.00100356	2532	1199	0.00139081	6776	3190	0.000703613	49208	22905	0.000267014	71086	33202	0.000221234	102938	48074
0	10C100624	Schizophrenia	2	5.12182	0.138632	0.0357781	0.0339054	0.017948	0.00809406	-0.010633	-0.00875877	0.0203827	0.0217772	-0.0272782	-0.0225519	0.0277752	-0.00961029	0.000960164	0.0287638	-0.00148148	0.0125067	-0.00143566	-0.0141646	142	55	0.00550981	250	113	0.00203114	486	227	0.0021253	1056	510	0.000377565	2532	1187	0.000735278	6776	3124	0.000296964	49208	22975	0.000364429	71086	33075	0.000290141	102938	47883
0	10C100652	Bipolar	2	-3.21179	-2.7394	-0.203584	0.323441	0.106724	-0.0136451	0.0141258	0.00438317	-0.00379998	0.00770677	-0.0314959	-0.0282649	-0.0212683	0.0337802	-0.0345626	-0.0234347	-0.00120127	0.0304815	0.0048979	0.00453949	142	62	-0.00306333	250	109	-0.00405039	486	233	-0.00164238	1056	502	-0.00127645	2532	1189	-0.000831249	6776	3211	-0.00013488	49208	23458	-0.000452437	71086	33936	-0.000335941	102938	49142
0	10C100694	Schizophrenia	2	-3.28127	-2.66375	-0.169433	0.310372	0.119427	-0.00305198	0.0254205	-0.0344416	-0.0229679	0.0269314	-0.0253383	-0.0682002	-0.00169327	0.0371277	-2.96492e-05	-0.0252815	0.0216251	0.0128636	-0.00609302	-0.00336077	142	62	-0.00617378	250	116	-0.0067943	486	235	-0.00369438	1056	519	-0.00229058	2532	1212	-0.000333329	6776	3235	-0.000388319	49208	23577	-0.000317817	71086	34045	-0.000252576	102938	49150
0	10C100712	Schizophrenia	2	6.98224	0.668189	-0.0089324	0.0148526	0.00691484	-0.0115369	0.0034462	0.00962528	0.014489	-0.0185796	0.0148454	-0.0120873	0.019093	-0.00569228	0.00770271	0.0138431	-0.0139738	0.00438	0.00643265	0.015964	142	54	0.0060802	250	103	0.00214153	486	222	0.00242659	1056	489	0.00144021	2532	1160	0.00191146	6776	3107	0.00110399	49208	22865	0.000511758	71086	33049	0.000378803	102938	47895
0	10C100751	Bipolar	1	4.92007	0.114692	-0.0516162	0.0171147	-0.0103342	-0.0168655	-0.000222755	-0.000974095	-0.0108773	0.0165188	-0.025696	-0.00142702	-0.0032607	-0.00293042	0.00341474	-0.0252769	-0.0160948	-0.021356	-0.00458309	-0.00798414	142	64	-0.00233259	250	114	-0.00154055	486	221	0.0013371	1056	491	0.000581691	2532	1165	0.00128538	6776	3168	0.000282455	49208	23002	0.000230971	71086	33186	0.00019397	102938	48145
0	10C100753	Schizophrenia	1	5.60661	0.133376	0.000755197	0.0345279	0.0394661	-0.00437725	-0.018616	0.0079112	0.00327142	0.0165253	-0.0230297	-0.0251393	0.00710095	0.0107117	0.0157627	-0.00134541	-0.0444242	-0.00919942	0.0150334	-0.00179807	142	58	0.00967674	250	111	0.00331957	486	217	0.00419077	1056	486	0.00182867	2532	1173	0.00209459	6776	3154	0.00100736	49208	23094	0.00034027	71086	33277	0.000251298	102938	48040
0	10C100757	Schizophrenia	1	5.4063	0.214967	0.00762478	0.0391559	0.0104141	0.00284244	0.00137486	-0.00580375	-0.00697498	0.00980964	-0.0376297	-0.0120973	-0.0244563	-0.0125391	-0.0052368	0.00427358	-0.0268456	-0.0083133	0.0113703	-0.00751886	142	61	0.00319721	250	115	0.00102602	486	234	0.00183592	1056	504	0.000901301	2532	1204	0.00153787	6776	3157	0.000865703	49208	22873	0.000276782	71086	33109	0.000207288	102938	47855
0	10C100761	Schizophrenia	1	5.23294	0.172524	-0.00195459	0.0788305	-0.000863112	-0.0284437	-0.00947954	0.00257374	-0.032399	0.00704652	-0.00589617	-0.022403	0.00313811	0.00899142	0.0121843	-0.0105362	-0.0275305	-0.000748117	-0.0124963	0.0135701	142	57	0.00731334	250	104	0.00271121	486	216	0.00372208	1056	472	0.00241375	2532	1140	0.00156801	6776	3220	0.000800854	49208	22879	0.00028134	71086	33137	0.000195158	102938	47978
0	10C100764	Bipolar	2	7.12473	0.633984	0.00952468	0.00410598	0.0155481	0.000809854	-0.0090705	-0.0139619	-0.0156232	0.0186433	-0.0469057	-0.00595775	0.0216549	0.00235529	-0.00699355	0.0313371	-0.0302119	-0.0488943	-0.000591552	-0.00642532	142	63	0.00601006	250	117	0.00256612	486	227	0.00279313	1056	491	0.0015381	2532	1173	0.00153201	6776	3103	0.000991138	49208	22842	0.000495429	71086	33008	0.000384545	102938	47815
0	10C100808	Schizophrenia	1	-0.673176	-0.24246	0.774216	-0.0416409	-0.00653635	-0.00897542	0.0207346	-0.0112826	-0.023571	-0.012565	-0.0228672	-0.0666094	0.0438335	-0.0418638	-0.00491435	-0.0179881	0.000402651	0.142716	0.0249829	-0.345621	142	70	0.00387445	250	120	0.000992248	486	235	0.0021883	1056	509	0.00122197	2532	1180	0.00130059	6776	3170	0.000605897	49208	22967	-2.20798e-05	71086	33131	-3.89347e-05	102938	47835
0	10C100809	Schizophrenia	1	-2.80031	-2.40358	-0.28676	0.13621	-0.306609	0.0479487	0.0796954	0.0386885	-0.048995	0.0591401	0.0437146	0.0699521	0.0281978	-0.0514858	0.0784221	0.0595015	-0.092167	0.0411122	0.0184175	-0.0192908	142	65	0.00105079	250	118	-0.00210395	486	239	0.000344472	1056	519	-0.000697309	2532	1226	-0.00109804	6776	3246	-0.00111718	49208	23397	-0.000440388	71086	33802	-0.000333868	102938	48832
0	10C100812	Schizophrenia	1	5.7842	0.390273	-0.000926698	0.00815843	0.0102804	0.00737265	-0.0232984	-0.00215137	-0.0125827	0.0305001	-0.032383	0.00142788	0.0291135	-3.85816e-05	-0.0076421	0.00783629	0.0134808	0.00380097	0.0116226	-0.0107548	142	58	0.00448727	250	115	0.00061792	486	243	0.00287989	1056	521	0.00120921	2532	1176	0.00176991	6776	3158	0.00108962	49208	22975	0.000347964	71086	33153	0.0002757	102938	47898
0	10C100858	Schizophrenia	1	-2.974	-2.75885	-0.248692	0.22434	-0.101403	0.0170376	-0.000633995	0.00498451	-0.00911707	-0.00275326	0.000539048	-0.00244495	-0.0105661	0.0166442	0.00702614	-0.0116507	0.00191556	0.000623251	0.0322429	-0.0161897	142	85	0.00205757	250	134	-0.00175682	486	251	0.000906935	1056	530	-0.000644579	2532	1192	5.28551e-06	6776	3229	-0.000118891	49208	23445	-0.000284358	71086	33872	-0.000243562	102938	48903
0	10C100860	Schizophrenia	1	-2.99747	-2.51462	-0.221639	0.17833	-0.110998	0.0223966	0.028371	-1.29193e-06	-0.0243596	0.0288416	0.0173771	0.00302672	-0.00135813	-0.0295277	-0.00137112	-0.00208557	-0.0340793	0.0104729	-0.0121465	0.0292852	142	69	0.00593535	250	117	0.00126644	486	253	0.00167295	1056	519	0.000743824	2532	1204	-5.49882e-06	6776	3226	-0.000145532	49208	23496	-0.000263586	71086	33863	-0.000206124	102938	48988
0	10C100868	Control	1	1.83114	-0.873474	-0.117076	0.049455	-0.113843	0.032765	0.00308038	0.0143922	-0.0238744	0.0112835	0.0128102	0.00599697	0.0143111	-0.0203504	0.0199885	0.0146101	-0.00692314	0.00902417	0.00478731	0.0134199	142	62	-0.00460513	250	110	-0.00318613	486	228	0.000581071	1056	505	-0.000125206	2532	1196	0.00109903	6776	3230	0.00055255	49208	23318	0.000106378	71086	33614	4.04383e-05	102938	48488
0	10C100884	Bipolar	1	5.66292	0.355631	-0.0136014	-0.00707422	0.00415705	-0.0159762	0.0178196	0.00861797	-0.00643271	0.0113123	0.00409036	-0.00292234	0.0241983	0.0205389	-0.0115768	0.0236822	-0.0149247	-0.00995497	0.0064249	0.000600329	142	56	0.00734305	250	112	0.00126765	486	224	0.00360525	1056	488	0.00216891	2532	1165	0.00240804	6776	3156	0.0010948	49208	23065	0.000426272	71086	33327	0.00033484	102938	48165
0	10C100909	Schizophrenia	1	-3.29308	-2.5978	-0.182453	0.2496	0.110761	0.0076304	0.0024677	0.00897465	-0.006435	0.0134166	0.0121495	0.00350046	-0.0238869	-0.0299258	0.00652959	-0.00340517	-0.0184725	-0.00241929	0.0224434	0.0342931	142	65	0.00354802	250	116	-0.00123587	486	230	-0.000614936	1056	477	-0.00149322	2532	1171	-0.000479068	6776	3227	-0.00046228	49208	23582	-0.000440715	71086	33993	-0.000336691	102938	48990
0	10C100911	Schizophrenia	2	-3.40539	-2.68497	-0.140879	0.286604	0.114981	-0.0015713	0.00181229	0.0201037	-0.0199941	0.0126566	-0.000821893	-0.0149089	-0.000189893	0.00584779	-0.00381865	0.00763214	0.00393255	0.010612	-0.000919096	0.00194842	142	76	0.00227735	250	126	-0.00113894	486	238	0.000130623	1056	491	-0.000605338	2532	1198	0.000137896	6776	3203	4.15993e-05	49208	23546	-0.000323245	71086	33942	-0.000236408	102938	48973
0	10C100923	Bipolar	1	6.14938	0.464252	0.0499889	0.0195491	0.0112259	-0.0020885	-0.00304799	0.0169972	-0.00564989	-0.0162604	0.0225411	0.00858587	0.0243394	0.0134726	-0.0057396	0.0160653	-0.00358766	-0.00520073	-0.00269549	0.00750916	142	52	0.0095951	250	93	0.00495631	486	216	0.00471842	1056	492	0.00296955	2532	1120	0.00192764	6776	3130	0.000838259	49208	22904	0.000347594	71086	33139	0.000267781	102938	47987
0	10C100924	Bipolar	2	4.79133	-0.0405816	-0.0792735	0.0848815	2.20288e-05	-0.00754348	-0.0235656	0.0109804	-0.0101554	-0.0102107	-0.018615	-0.0246365	-0.00506894	0.0107932	0.00979265	0.0171457	-0.0196379	0.0112981	-0.0091271	0.00253239	142	56	0.00623034	250	104	0.00282878	486	210	0.00237837	1056	456	0.000676924	2532	1125	0.000849477	6776	3073	0.000694243	49208	22944	0.000274361	71086	33201	0.000226365	102938	48144
0	10C100926	Bipolar	1	6.31368	0.592129	-0.0175314	-0.000260892	0.0137924	-0.00521825	-0.0104713	0.00802006	-0.0110092	0.016039	-0.00855334	-0.00721793	0.0196719	0.0120508	0.0164755	-0.0013152	-0.00996807	0.00108917	0.00841174	0.00119638	142	64	-0.000929628	250	113	-0.00367206	486	217	-0.000993004	1056	494	-0.000432018	2532	1184	0.00101138	6776	3148	0.000873376	49208	22997	0.000313581	71086	33177	0.000284023	102938	47972
0	10C101036	Schizophrenia	2	2.93382	-0.45958	0.0102786	0.0821473	-0.0550607	0.00645138	0.015026	0.00239389	-0.0208074	-0.0335498	0.0218922	0.00729098	-0.0130855	-0.0376682	-0.00954734	0.000182105	0.00752448	0.0231271	0.0051406	0.0273437	142	69	0.0012269	250	117	-0.00114271	486	229	0.00124378	1056	494	0.00107318	2532	1165	0.00155884	6776	3148	0.000623732	49208	23146	7.14111e-05	71086	33418	8.35498e-05	102938	48395
0	10C101039	Schizophrenia	1	5.71626	0.464412	0.0231342	0.00333787	-0.00324945	-0.022296	-0.0437208	0.02272	0.0209506	0.00736366	-0.0062781	-0.00384085	0.020339	0.000328861	-0.0189627	-0.00690506	-0.0262198	-0.00952444	-0.0179019	0.00234219	142	59	0.00531753	250	110	0.00143792	486	218	0.00358813	1056	495	0.00238296	2532	1179	0.00232953	6776	3178	0.00123623	49208	22940	0.000379833	71086	33166	0.0003018	102938	47895
0	10C101104	Schizophrenia	2	-0.159693	-1.65126	-0.0221433	0.141398	0.0562164	-0.00819965	0.0133064	0.00934145	-0.0119662	0.00982327	-0.0157664	-0.0751732	0.0371311	-0.0362053	-0.000477589	-0.00977893	0.00927579	0.185024	0.0203428	-0.391267	142	57	0.00174562	250	117	0.000516678	486	229	0.000167378	1056	480	-0.000406127	2532	1152	0.000849555	6776	3093	-1.03668e-05	49208	22771	-0.000113675	71086	32795	-7.55247e-05	102938	47420
0	10C101122	Schizophrenia	2	3.37685	-0.469557	-0.077244	0.066518	0.0364508	-0.0308939	0.0259749	-0.00345581	-0.0154335	-0.00269175	-0.0297176	0.00262342	-0.0216123	-0.0109437	0.00357814	0.0250253	-0.0207272	0.00398533	-0.00607135	0.00152332	142	57	-0.000706221	250	106	-0.00116196	486	206	0.000624209	1056	481	0.000138767	2532	1150	0.000243773	6776	3137	0.000344873	49208	23073	0.000118217	71086	33329	8.20342e-05	102938	48213
0	10C101166	Schizophrenia	1	-3.24457	-2.74003	-0.22112	0.327331	0.0243667	-0.00514159	0.0278732	0.0110319	0.0100662	0.00429839	0.013829	-0.026116	0.00380734	0.0164273	-0.0158948	-0.026405	-0.0078094	-0.00954673	0.0219045	-0.0318511	142	58	0.00155779	250	109	-0.000333897	486	238	0.0015074	1056	491	-5.43811e-05	2532	1158	0.000310677	6776	3232	-0.000108031	49208	23468	-0.00022556	71086	33939	-0.000184607	102938	48965
0	10C101169	Schizophrenia	1	-3.15325	-0.643152	0.736904	-0.0236542	-0.103122	0.0143528	-0.00280302	0.0437684	-0.0154032	0.0150245	0.0140971	0.0049302	0.0380874	-0.0354608	-0.00437694	-0.0241612	-0.00521242	-0.00753023	-0.000946669	0.0239799	142	72	0.00431413	250	116	0.00131397	486	231	0.00163057	1056	503	-0.000635487	2532	1218	0.000562386	6776	3186	2.0443e-05	49208	23394	-1.01938e-05	71086	33867	-3.95047e-05	102938	48891
0	10C101171	Bipolar	1	5.24535	0.27236	-0.0456428	-0.00603402	0.00384294	-0.00298616	0.000486902	-0.0208472	0.000733613	-0.00394004	0.0161379	-0.0143106	-0.00170885	-0.0298376	0.0126696	0.00527227	0.0185109	0.0286377	0.00696577	-0.00571936	142	58	0.00677817	250	113	0.0033104	486	221	0.00365375	1056	489	0.00253362	2532	1138	0.00192911	6776	3151	0.000745444	49208	23110	0.000271008	71086	33368	0.000218069	102938	48277
0	10C101180	Schizophrenia	2	4.63834	-0.0040173	0.0096805	0.051684	0.0166316	0.00380021	0.000481134	-0.00732855	0.00588259	0.0183538	-0.027948	-0.00501226	-0.0122324	0.00660555	0.00159644	0.0185478	0.00667006	-0.00203763	0.00802278	0.0081514	142	64	0.00580696	250	109	0.00235191	486	222	0.00317	1056	496	0.00225545	2532	1199	0.00146909	6776	3265	0.000772249	49208	23252	0.000294908	71086	33456	0.000222159	102938	48325
0	10C101309	Bipolar	2	5.07121	0.107532	0.00751033	-0.000943433	-0.00271805	-0.0236949	-0.00619696	0.0126226	0.00504772	0.0105782	-0.0271598	-0.00562724	0.0198793	0.011262	-0.00850191	-0.00987977	0.00819584	0.0103815	-0.00634948	-0.0140205	142	56	0.00191279	250	103	-0.0018172	486	213	0.00051673	1056	489	-3.19206e-05	2532	1147	0.000115986	6776	3103	0.000454469	49208	22920	0.000255203	71086	33114	0.000175267	102938	48045
0	10C101312	Schizophrenia	1	6.97036	0.582523	0.00206944	0.0159829	-0.00225219	0.0131517	-0.0142527	0.00867455	-0.00360207	0.00978799	-0.0333543	-0.0213144	0.0366171	0.00399608	0.0163309	0.0216995	-0.0523362	-0.0368007	-0.00388582	-0.0268606	142	54	0.00670067	250	99	0.00225117	486	205	0.00311113	1056	480	0.00226276	2532	1157	0.00175134	6776	3110	0.00094686	49208	22828	0.000403804	71086	33056	0.000287865	102938	47747
0	10C101348	Schizophrenia	1	-2.72319	-2.34796	-0.266947	0.18994	-0.237573	0.00688957	0.0577186	0.0311208	-0.0298165	0.0244936	0.0191701	0.102087	0.0300655	-0.0677343	0.0969574	0.0793795	-0.0623111	0.0450426	0.0297242	0.0231603	142	77	-0.00125146	250	124	-0.00249846	486	251	-0.000713096	1056	528	-0.00160628	2532	1203	-0.000753038	6776	3193	-0.000275455	49208	23599	-0.00022169	71086	34051	-0.00019101	102938	49115
0	10C101349	Schizophrenia	2	-3.31997	-2.72357	-0.135953	0.287892	0.0115574	0.00120865	0.00798203	-0.0190441	-0.00103974	0.00510352	0.0101217	-0.0408196	-0.00965501	0.0506348	0.00228356	0.00428967	-0.000896493	0.0151232	0.0105226	-0.0166483	142	72	0.00197169	250	121	-0.00245013	486	228	-0.000984109	1056	504	-0.00131108	2532	1184	0.000216075	6776	3241	-0.000184127	49208	23484	-0.000326016	71086	33993	-0.000266351	102938	49012
0	10C101351	Schizophrenia	1	-3.19647	-2.69545	-0.155088	0.308688	0.0464098	-0.0431024	-0.017448	0.0577016	-0.0272474	-0.00768142	-0.00523621	-0.0798186	0.00118897	0.0455183	0.0163433	0.0774753	0.0438623	-0.0341318	0.0126797	0.184605	142	64	0.00510151	250	108	0.00172553	486	234	0.000987353	1056	494	-0.000304834	2532	1210	0.000169531	6776	3267	-0.000242236	49208	23763	-0.00037095	71086	34177	-0.000315327	102938	49202
0	10C101424	Schizophrenia	1	-3.28756	-2.68609	-0.169184	0.266792	0.124268	-0.000820298	-0.000144219	-0.0123206	0.000526072	0.0152223	-0.0124368	-0.0257099	0.0244596	-0.0131354	-0.0120979	-0.00453616	-0.0191116	0.0276436	-0.0183379	0.0224699	142	81	-0.00407202	250	130	-0.00549612	486	248	-0.000233221	1056	512	-0.000882388	2532	1191	0.000512988	6776	3179	6.08434e-05	49208	23505	-0.000123355	71086	33940	-0.000114016	102938	49169
0	10C101426	Schizophrenia	1	-3.1362	-2.64635	-0.164503	0.233114	-0.0162797	-0.00118667	0.0296286	0.0269609	0.0030731	-0.020657	0.00724668	0.0102288	0.00885366	-0.00969466	0.0190139	0.00401428	0.00567944	-0.00437543	0.0110787	0.00400543	142	77	0.00189857	250	132	0.000232745	486	261	0.00102597	1056	533	-0.00066722	2532	1215	2.77497e-05	6776	3212	5.88946e-05	49208	23459	-0.000231872	71086	33855	-0.000180229	102938	49088
0	10C101433	Bipolar	1	5.34297	0.0542117	0.0209646	0.036815	0.000250776	0.0269764	-0.007453	0.0012962	0.0164404	0.0149572	0.00292585	-0.00614529	0.00194253	0.0234781	-0.0104433	-0.000122674	-0.0361896	-0.00613565	0.00535046	0.00243143	142	61	0.0044782	250	114	0.000932387	486	225	0.002341	1056	501	0.000709785	2532	1170	0.000587376	6776	3156	0.000713739	49208	23036	0.000306951	71086	33381	0.00022321	102938	48393
0	10C101434	Control	1	5.25541	0.20848	-0.0132243	0.0545215	0.012959	0.0134095	-0.0110511	0.0317381	0.00352552	-0.0138841	0.00920509	-0.00332137	0.00161929	-0.0102861	0.00260323	-0.000635829	0.00170817	0.00747618	-0.00925735	-0.0179497	142	62	0.00461329	250	112	0.00144355	486	222	0.00100685	1056	489	0.000551615	2532	1180	0.00107984	6776	3116	0.000725381	49208	22907	0.000394266	71086	33142	0.000290552	102938	47995
0	10C101441	Bipolar	2	5.32783	0.263206	0.00647831	0.0109325	-0.00487669	-0.00066139	-6.83022e-05	0.000526908	0.00103488	0.0111432	-0.00914756	-0.00691421	0.0111139	0.00025691	-0.00100079	0.00328074	-0.00727301	0.0089816	0.00927801	-0.015077	142	63	0.00234706	250	104	0.00293553	486	206	0.00261139	1056	464	0.00105173	2532	1128	0.00130789	6776	3145	0.000734785	49208	23014	0.000274312	71086	33220	0.000193661	102938	48097
0	10C101493	Schizophrenia	2	3.35491	-0.429495	-0.00293322	0.0744351	0.0308974	-0.00382151	-0.00330171	-0.0146461	-0.0327091	0.0102381	-0.019666	-0.0158069	0.0287981	0.00375897	0.0247003	0.0118081	-0.0147843	0.0349264	0.0115125	0.00688117	142	55	0.00109784	250	111	-0.000193276	486	235	0.00170785	1056	507	0.000357635	2532	1169	0.00104388	6776	3132	0.000569976	49208	23002	0.000217753	71086	33253	0.000160783	102938	48062
0	10C101494	Schizophrenia	1	7.12924	0.76354	0.0124731	-0.021482	0.00534105	-0.00517829	9.86011e-07	-0.0150146	-0.000579419	0.0245364	-0.0508091	-0.00840768	0.0194916	0.0063399	-0.0136568	0.0113253	-0.0489428	-0.0412579	-0.00869012	-0.014036	142	52	0.00315335	250	89	0.0018066	486	193	0.0037802	1056	457	0.00216639	2532	1142	0.0024008	6776	3118	0.00165642	49208	22940	0.000624122	71086	33027	0.000493936	102938	47704
0	10C101506	Bipolar	2	5.65876	0.112867	-0.0652845	-0.00344161	0.0310249	-0.000619182	0.000956976	-0.00083455	-0.00469827	0.0147598	-0.0125253	-0.00788071	-0.00360365	-0.00205503	-0.000711261	-0.0122576	-0.0168374	0.00447996	0.01065	-0.00679585	142	56	0.00707185	250	104	0.000588834	486	208	0.00301404	1056	478	0.00244047	2532	1155	0.00208236	6776	3146	0.00104425	49208	22878	0.000455929	71086	33081	0.00035588	102938	47884
0	10C101508	Bipolar	1	6.0151	0.381104	0.00563909	0.0185939	0.000665493	0.00604178	0.000529247	-0.0065975	0.00430139	0.00405503	-0.0188539	-0.00796942	-0.010737	-0.00554987	0.00666891	-0.00108169	-0.014333	-0.0123084	0.00126283	-0.0062618	142	59	0.00405552	250	112	-0.00152367	486	219	0.00190703	1056	486	0.00186782	2532	1148	0.0018654	6776	3106	0.000886713	49208	22808	0.000451606	71086	32988	0.000351772	102938	47855
0	10C101510	Bipolar	1	4.31641	-0.0567749	-0.0284777	0.0895875	0.0186805	-0.0046678	-0.00432865	-0.000249642	-0.0117588	0.00974717	-0.0144839	-0.0254588	0.00480571	0.0131883	0.00506122	0.0012792	0.0163185	0.00147654	0.0126409	0.00354681	142	63	0.00580152	250	119	0.00176324	486	234	0.0044703	1056	488	0.00110401	2532	1162	0.0013479	6776	3123	0.000648281	49208	22981	0.000256405	71086	33288	0.000159199	102938	48147
0	10C101562	Schizophrenia	1	-3.13561	-2.73676	-0.214931	0.300879	-0.032463	0.018518	0.0247614	0.0549188	0.0495833	0.0561008	0.0205252	0.0114163	0.0280255	0.0382448	-0.0174989	0.167173	-0.0779779	0.268509	-0.987449	0.111238	142	74	0.00963871	250	130	0.00246237	486	253	0.00266536	1056	534	0.0005232	2532	1214	0.000117497	6776	3235	8.70651e-05	49208	23684	-0.000244277	71086	34219	-0.000199079	102938	49268
0	10C101565	Schizophrenia	2	5.56089	0.249881	-0.00615333	0.0161218	0.0248025	0.00881451	0.00218358	0.0126543	0.0119262	0.00714742	-0.0250588	-0.0170607	0.00244426	0.0108291	0.00426614	0.00533878	-0.0112843	-0.00548061	-0.00215147	0.0185426	142	65	0.00569228	250	112	0.00129917	486	221	0.00208255	1056	504	0.00127417	2532	1195	0.00224663	6776	3175	0.00114391	49208	22976	0.000402729	71086	33198	0.000314438	102938	48060
0	10C101566	Schizophrenia	1	-2.09005	-2.35418	-0.112325	0.245263	0.066224	-0.0377225	0.0186209	-0.0211528	-0.0151116	0.00137829	-0.0838789	-0.0893944	-0.0271108	-0.00141101	0.0123798	0.00488388	0.00781869	0.171649	-0.0572196	-0.543695	142	70	0.00277467	250	122	-0.00088871	486	234	0.00119808	1056	506	0.000109946	2532	1185	0.000514748	6776	3124	4.27665e-05	49208	23063	-0.000272579	71086	33199	-0.000230659	102938	48090
0	10C101570	Schizophrenia	1	-3.2608	-2.46793	-0.145292	0.260082	0.0751689	-0.0188302	0.0327501	0.00828186	0.00854842	0.0209098	0.0103192	-0.00500652	0.0129042	0.00730957	0.0204385	0.0229591	-0.0474128	0.00953571	0.0142748	0.002157	142	60	-0.00118646	250	109	-0.00186738	486	237	0.000206784	1056	510	-0.000226421	2532	1202	-0.000363618	6776	3196	-0.000356599	49208	23372	-0.000303789	71086	33986	-0.000245952	102938	49093
0	10C101572	Schizophrenia	1	4.7086	-0.0908652	-0.0406495	0.0667633	0.0181858	-0.000886529	-0.00559722	0.015246	0.0112661	-0.00945528	-0.0216395	-0.0243378	0.00866662	0.0123301	0.00765097	0.0206595	-0.00951014	0.00730364	-0.00792468	0.0242622	142	56	0.00799645	250	106	0.00217	486	222	0.00294604	1056	478	0.00051943	2532	1140	0.000782062	6776	3098	0.000532193	49208	23028	0.000200738	71086	33181	0.000160124	102938	47968
0	10C101583	Schizophrenia	1	2.48382	-0.706443	-0.0341293	0.0953167	0.0267474	-0.0222635	0.00529796	-0.0391752	-4.38625e-05	-0.0108821	-0.0178334	-0.0206374	0.00770229	-0.0247522	0.00701791	-0.0119937	-0.00694282	0.0364274	0.00160667	0.00454394	142	59	0.00397182	250	109	-0.000260833	486	211	0.00194141	1056	498	0.00133492	2532	1194	0.00123405	6776	3176	0.000570325	49208	23120	0.000254013	71086	33494	0.000178016	102938	48392
0	10C101584	Bipolar	1	5.46847	0.342706	0.0101404	0.0123805	0.0130797	-0.00588117	-0.0195995	0.000157122	-0.0190286	0.000897458	-0.0120248	0.0124252	-0.0106918	-0.0068749	-0.0199129	0.00923245	-0.0206	0.00267553	-0.0251344	-0.00187731	142	60	0.000297139	250	111	-0.00199131	486	222	-0.000581054	1056	479	0.000248797	2532	1119	0.000612102	6776	3052	0.000310978	49208	22992	0.000272186	71086	33155	0.000265151	102938	48012
0	10C101589	Bipolar	1	4.22998	-0.219563	-0.0261807	0.0536267	0.0154353	0.00340095	0.00732077	0.0096233	-0.0170889	0.00595601	-0.0129024	0.00462769	0.0178869	0.0161471	-0.00391695	-0.00748174	0.0197533	0.00717691	0.0240523	-0.0104575	142	63	-0.00136616	250	119	-0.00316968	486	233	0.000759668	1056	501	0.00120001	2532	1182	0.000862315	6776	3170	0.000548143	49208	22965	0.00026558	71086	33263	0.000219941	102938	48109
0	10C101590	Bipolar	1	5.48536	0.304404	0.0192526	0.0238372	0.0136598	5.8787e-05	0.00650285	-0.0039968	-0.00350045	0.0181534	-0.0257613	-0.0291811	0.0125912	0.00747551	0.0035767	0.0295411	-0.0307065	-0.0097109	-0.0167734	0.000911084	142	56	-0.000452743	250	106	-0.00165001	486	214	-0.000227649	1056	494	-0.000145583	2532	1152	0.0011028	6776	3100	0.000833128	49208	22752	0.000371126	71086	32959	0.000288353	102938	47827
0	10C101591	Bipolar	1	5.25196	0.0759701	0.0567112	0.0121965	-0.0124695	-0.0140177	0.000444934	-0.0121086	-0.00191832	-0.00923301	0.000422263	-0.0109307	-0.0022672	-0.00846827	-0.000580214	-0.0172965	-0.0206232	-0.01163	0.00403535	-0.0194861	142	63	0.00318579	250	113	-0.00162052	486	224	0.00129816	1056	491	0.000366617	2532	1160	0.000953477	6776	3126	0.000647892	49208	22894	0.000278888	71086	33141	0.000205423	102938	48006
0	10C101595	Bipolar	1	5.08684	0.0746683	-0.0393356	0.00796021	0.00253867	-0.00500336	0.0104662	0.00353097	-0.0121256	0.00838661	-0.0193413	-0.00250939	0.0054344	-0.00159079	-0.023323	-0.00259326	0.0115764	0.00699492	-0.00279229	-0.00245339	142	54	0.00432026	250	102	0.000742734	486	209	0.00315664	1056	478	0.00197679	2532	1163	0.00148223	6776	3137	0.000777584	49208	22862	0.000349272	71086	32995	0.000262422	102938	47945
0	10C101604	Schizophrenia	1	4.96842	0.217214	0.0470633	-0.00104923	0.00962186	-0.00899651	0.00230624	0.00361518	-0.0100265	0.0146733	-0.0184843	-0.0220341	0.0184601	-0.00809698	0.00672189	0.00593054	-0.0033701	-0.00212564	-0.0114808	-0.0189513	142	64	0.00313234	250	104	3.7574e-05	486	196	0.00225232	1056	465	0.000769044	2532	1122	0.0015987	6776	3112	0.0011644	49208	22901	0.000312779	71086	33135	0.000208663	102938	47955
0	10C101666	Schizophrenia	1	-3.24347	-2.71853	-0.146843	0.286727	0.101333	-0.0183709	-0.00366399	0.0573175	-0.0559082	-0.0133177	-0.0472468	0.0340885	-0.00150267	-0.00361396	0.00743975	0.0706558	0.00105625	0.00603703	0.01036	-0.060524	142	59	9.52254e-05	250	113	-0.00363193	486	232	-0.00300255	1056	515	-0.0021308	2532	1191	-0.000818066	6776	3211	-0.000476679	49208	23519	-0.000186496	71086	33997	-0.000194746	102938	48994
0	10C101671	Bipolar	2	4.29052	-0.218419	0.00015514	0.0133243	0.00482966	-0.00847582	0.00823091	-0.0164426	0.00151601	0.0192822	-0.0284001	-0.00665729	0.00291899	0.000415994	0.00197573	0.0124926	0.003583	0.000733617	-0.0144977	0.00428422	142	60	-0.000635999	250	108	-0.00297727	486	217	0.00129939	1056	473	0.000764975	2532	1158	0.00077267	6776	3118	0.000460293	49208	22941	0.000246265	71086	33219	0.000189105	102938	48078
0	10C101672	Schizophrenia	2	5.06014	0.069811	-0.0411286	0.0453485	-0.00267596	0.00799314	0.00861612	-0.0142858	-0.0120163	0.00908028	0.00857093	0.011775	0.0210755	-0.00187657	0.00322348	-0.00114859	-0.00715652	0.00488625	0.00151032	-0.00469311	142	62	0.00511913	250	119	0.00152011	486	237	0.00365776	1056	504	0.00103237	2532	1210	0.00182976	6776	3201	0.00126735	49208	23154	0.000352865	71086	33300	0.000310275	102938	48016
0	10C101712	Schizophrenia	1	-3.41082	-2.61499	-0.176219	0.300883	0.0808593	-0.0118141	0.00705009	-0.00470108	-0.0289111	-0.00361655	-0.0101863	-0.00636461	0.00155609	0.0155355	-0.00476716	-0.012081	-0.0102835	0.00705437	0.0175805	-0.00668765	142	67	0.00196922	250	116	0.00350608	486	236	0.0032006	1056	501	0.000183527	2532	1170	0.000125886	6776	3239	-0.000278933	49208	23480	-0.000323524	71086	33818	-0.000270922	102938	48978
0	10C101714	Schizophrenia	1	5.65255	0.277636	-0.00828935	0.0240467	0.00544455	-0.00486019	-0.00718284	0.0107782	2.72739e-05	-0.000646068	-0.0154433	0.0157771	-0.0226542	0.0153889	-0.0134213	-0.005734	-0.000260672	-0.00578747	0.00363486	-0.0204031	142	56	0.00294168	250	104	0.00102489	486	220	0.00306165	1056	502	0.00178228	2532	1154	0.00180346	6776	3107	0.00109833	49208	23075	0.00032771	71086	33268	0.000213175	102938	48105
0	10C101754	Control	2	5.23391	0.205049	0.0266854	0.0347246	0.00204282	0.00109358	0.00696065	-0.000862846	-0.00344225	0.00348491	-0.0426673	-0.0299973	0.00317274	0.003845	-0.00192892	0.0262207	-0.0349621	0.00718079	0.00155305	0.00278763	142	57	0.00256968	250	103	-0.00155722	486	222	0.00160438	1056	500	0.000534991	2532	1164	0.000810074	6776	3162	0.000693583	49208	23010	0.000334937	71086	33167	0.000260525	102938	48064
0	10C101767	Schizophrenia	1	6.69669	0.597175	0.0128468	0.0214367	0.00801821	-0.0143573	-0.0168347	-0.00166162	-0.00372717	0.0162296	-0.0300606	0.0227613	-0.0046163	-0.00850947	-0.000519974	0.0132338	-0.0074413	-0.0244628	-0.0106903	0.00658043	142	60	0.00723877	250	114	0.00283293	486	229	0.0052263	1056	509	0.00257694	2532	1174	0.00204615	6776	3113	0.000994777	49208	22962	0.000468782	71086	33128	0.000350697	102938	47953
0	10C101819	Schizophrenia	1	-3.20524	-2.60255	-0.177497	0.246753	0.000630041	-0.0108792	0.000899716	0.0256035	-0.00562925	0.00139907	-0.0145318	0.00939744	-0.00868005	0.00996819	0.0212279	-0.00377378	-0.0196708	0.0322263	-0.00057164	0.00606692	142	68	-0.00274511	250	125	-0.00444966	486	251	-0.00111426	1056	515	-0.00152649	2532	1171	5.77056e-05	6776	3189	3.66165e-05	49208	23440	-0.000246699	71086	33825	-0.000199634	102938	48972
0	10C101824	Schizophrenia	1	3.42952	-0.378206	-0.0125324	0.043294	0.0264767	0.0055675	0.000888059	0.00856043	0.0117717	0.00331724	-0.0393097	-0.0216409	0.0144524	0.00760312	0.000235218	0.0124604	-0.00847201	-0.00177695	-0.000659871	-0.0395866	142	55	0.00387839	250	99	0.000383335	486	214	0.000904662	1056	495	0.00111223	2532	1177	0.000854943	6776	3144	0.000589781	49208	22984	7.35913e-05	71086	33169	3.61863e-05	102938	48150
0	10C101883	Bipolar	1	3.30389	-0.412867	-0.00178015	0.0973435	0.058832	-0.0134069	-0.0101428	-0.0151716	0.00940381	0.0116262	-0.0541902	-0.0111792	0.00980605	-0.0068517	0.00679681	0.0103785	0.0150509	-0.00888237	-0.0134151	-0.00584766	142	51	0.0038698	250	102	0.00188765	486	203	0.00405344	1056	484	0.00303586	2532	1162	0.00245879	6776	3162	0.00124729	49208	23057	0.000386609	71086	33200	0.000293357	102938	47914
0	10C101884	Bipolar	1	5.26284	0.26313	0.0498852	-0.0100015	0.00183227	0.00798142	0.00297085	-0.00314908	0.00266218	-0.0129121	-0.0388281	-0.00391876	0.0160248	-0.00392111	0.0147018	0.0137722	-0.00893181	0.01162	0.00171644	0.000271868	142	56	0.00401897	250	110	-0.0010312	486	233	0.000834241	1056	504	0.000978947	2532	1187	0.000939801	6776	3137	0.000682265	49208	22877	0.000292056	71086	33130	0.000201586	102938	47954
0	10C101889	Control	1	4.00369	-0.296025	-0.0302771	0.119147	0.0350907	-0.0176791	-0.0246051	0.0102185	-0.0273007	0.0044746	-0.0183855	-0.0308157	0.0193677	0.0199432	-0.0103992	0.00492912	-0.0233622	0.00514697	-0.0137702	0.00926097	142	59	0.00314792	250	116	-0.00128193	486	222	-0.000452808	1056	490	-0.000632603	2532	1129	4.80987e-05	6776	3076	-8.41086e-07	49208	22938	0.000122118	71086	33211	7.64431e-05	102938	48155
0	10C101890	Bipolar	2	5.70755	0.274558	-0.0200215	0.0439553	0.00305399	-0.0064472	0.0105438	-0.0071261	0.00349419	-0.012827	-0.00969419	-0.0343349	-0.00553697	-0.0164015	0.0121794	0.00936732	-0.0176916	-0.0094049	-0.0162544	-0.00785757	142	62	0.00627531	250	115	0.00155564	486	239	0.00234737	1056	482	0.00180737	2532	1149	0.00104802	6776	3108	0.000621113	49208	22695	0.000287772	71086	32799	0.00023749	102938	47680
0	10C101910	Schizophrenia	2	-3.27992	-2.74173	-0.180701	0.279675	0.0671149	0.00209098	-0.0257642	0.00904922	-0.0932134	-0.0334199	-0.0558853	-0.0892831	-0.000102108	0.0999769	-0.00454768	-0.0366939	-0.0104971	0.0828109	-0.0301989	0.110358	142	58	0.000666894	250	110	-0.00220723	486	237	0.000427002	1056	520	-0.00170612	2532	1231	-0.00094635	6776	3245	-0.000812836	49208	23475	-0.000375694	71086	33946	-0.000312774	102938	49029
0	10C101915	Bipolar	1	5.39586	0.265656	-0.0526832	0.0461527	0.0128396	-0.0101669	0.0177258	-0.0116475	0.0232045	0.00910779	-0.00853108	-0.0150023	-0.000357573	-0.00634979	-0.021744	-0.00207564	-0.0029151	0.00470148	0.00171844	-0.00672301	142	57	0.00444583	250	113	0.000203686	486	225	0.00244415	1056	488	0.00168927	2532	1178	0.00195477	6776	3069	0.00123164	49208	22748	0.000421184	71086	32934	0.000338806	102938	47764
0	10C102012	Bipolar	1	6.00817	0.408161	-0.0491929	0.02259	0.00320652	0.000677245	0.00241199	0.0095715	-0.0232714	0.0163875	-0.0186387	-0.0238866	0.0109716	0.00708437	0.0145723	-0.00471328	0.004291	0.00157654	-0.00422548	0.00626444	142	57	0.00884158	250	100	0.004958	486	213	0.00545769	1056	464	0.0025867	2532	1135	0.00176517	6776	3100	0.000881993	49208	22881	0.000339249	71086	33005	0.000239663	102938	47894
0	10C102019	Bipolar	1	1.89973	-1.04101	-0.0945279	0.131319	0.0440596	-0.0205864	-0.00621302	0.0212565	0.00577041	-0.012139	-0.0155067	-0.0209727	-0.00624306	0.025432	0.00354895	0.0134156	0.00810698	0.0179335	0.0157583	-0.0184263	142	60	0.00680277	250	106	3.35988e-05	486	215	0.00206019	1056	482	0.000478249	2532	1156	0.000607155	6776	3090	0.000287588	49208	23298	7.01503e-05	71086	33536	2.67477e-05	102938	48706
0	10C102082	Schizophrenia	1	-3.28189	-2.75035	-0.222117	0.220311	0.0953351	-0.00813699	-2.62863e-05	0.00613302	0.0227914	0.0445877	-0.0551473	-0.0969508	0.0154076	0.0498568	0.0365542	-0.0672402	-0.0178282	0.010276	0.0601978	0.300212	142	63	0.00464575	250	111	0.000848821	486	222	0.0033102	1056	474	0.00197344	2532	1171	0.0019651	6776	3167	0.000198559	49208	23461	-0.000150944	71086	33866	-0.000143688	102938	48916
0	10C102083	Schizophrenia	1	-3.08305	-2.62238	-0.175764	0.229821	0.0430824	0.0292482	0.0148688	0.0315108	0.0326331	0.0119068	-0.0183638	0.00103729	-0.0236807	-0.00259805	-0.0102175	0.0125306	-0.0168303	0.0163871	0.0358608	0.0272264	142	65	0.00203674	250	117	-0.00309789	486	243	-0.00249659	1056	528	-0.00205641	2532	1240	-0.000643222	6776	3254	-0.000539087	49208	23661	-0.000255649	71086	34058	-0.00020027	102938	49052
0	10C102085	Schizophrenia	1	3.16851	-0.518094	-0.0300072	0.0875668	-0.00653811	-0.00624049	0.0152278	-0.0185792	0.0153224	0.0136482	0.00813143	-0.0204357	-0.0164541	-0.00862378	0.0120304	0.0131885	-0.0123665	-0.00524155	0.00770158	-0.00586191	142	60	0.00321894	250	109	0.00046753	486	220	0.0024089	1056	481	0.0011411	2532	1122	0.00118601	6776	3106	0.000142142	49208	23065	9.10866e-05	71086	33274	6.20758e-05	102938	48208
0	10C102086	Schizophrenia	1	5.57057	0.175289	0.0104296	0.000995664	0.0169228	-0.00689541	-0.00638396	0.0151389	0.00802083	0.0026835	-0.0173903	0.00373593	0.0126666	0.02254	0.00214605	0.000157228	-0.00540811	-0.0239275	0.00627774	-0.00430436	142	59	0.00256628	250	114	-3.31916e-05	486	228	0.00092701	1056	508	-7.98404e-05	2532	1195	0.00129295	6776	3198	0.000847341	49208	22999	0.000425058	71086	33239	0.000329917	102938	48005
0	10C102088	Schizophrenia	1	3.63745	-0.360348	-0.0866469	0.0636895	0.0344545	-0.00562418	0.00740946	0.00515021	-0.00243577	0.0084825	-0.0250216	-0.0242659	-0.0288829	-0.0315498	-0.0373837	0.0309521	-0.00670899	-0.0135562	0.00821391	-0.00898178	142	68	0.00471986	250	120	0.00191612	486	238	0.00249321	1056	494	0.00112321	2532	1182	0.000337872	6776	3190	0.000199573	49208	23129	0.000290415	71086	33415	0.00023772	102938	48352
0	10C102169	Bipolar	2	3.25262	-0.427064	-0.00622619	0.0896216	0.0317729	0.00115793	0.000279129	0.0131241	0.0212993	0.00600582	-0.019789	-0.0295475	0.00968907	-0.0258688	-0.00304387	0.0382333	0.0252567	-0.0148659	-0.0152891	0.00152685	142	60	0.00396395	250	112	0.000247876	486	225	0.00126735	1056	495	0.000378672	2532	1179	0.000855496	6776	3168	0.000439299	49208	23149	0.000204761	71086	33387	0.000201937	102938	48373
0	10C102170	Bipolar	2	5.42777	0.128113	-0.0338963	0.0403497	0.00862354	0.0110457	-0.00655397	0.00900232	-0.000922558	0.000679708	-0.0069601	-0.0209666	0.0187868	0.00162849	-0.00306644	0.0247982	-0.021581	-0.0114584	-0.00916147	0.00185219	142	57	0.00480065	250	111	0.00102234	486	219	0.0019783	1056	474	0.00140932	2532	1168	0.00117354	6776	3140	0.000691903	49208	22832	0.00034262	71086	32985	0.000265829	102938	47628
0	10C102173	Bipolar	2	5.13993	0.0815717	0.039975	0.0434102	0.00243065	0.0105415	-0.000784543	-0.0165295	0.0127278	0.00703465	-0.0102083	-0.0159218	-0.0368125	0.00867318	0.011054	0.0199048	-0.00893821	0.00980613	-0.00762102	0.0111012	142	56	0.000677523	250	108	-0.000409205	486	230	0.00154283	1056	513	0.00171191	2532	1205	0.00218109	6776	3222	0.00109478	49208	22920	0.000399172	71086	33128	0.000287388	102938	47940
0	10C102177	Bipolar	2	5.52867	0.226046	-0.041981	0.0560782	0.0279064	-0.00643583	-0.011705	0.00359808	0.00483143	0.00745311	-0.0209705	-0.00492998	0.0224273	-0.00166476	0.00468559	0.0105723	-0.00435171	0.0169664	-0.0159948	-0.0268936	142	59	0.00646544	250	115	0.00192391	486	223	0.00239714	1056	484	0.00158863	2532	1117	0.000873244	6776	3056	0.000348704	49208	22710	0.00014763	71086	32867	9.28274e-05	102938	47676
0	10C102206	Schizophrenia	2	5.52557	0.309971	0.033109	0.0216105	-0.00909445	-0.00902469	-0.032106	-0.00338507	-0.0030922	-0.0154757	-0.0229169	0.00284	0.0153253	-0.0113038	-0.00783876	0.00592534	-0.0142876	0.00215789	0.010011	0.000939656	142	66	0.00856203	250	121	0.00236764	486	230	0.00216452	1056	507	0.00133726	2532	1182	0.00195525	6776	3135	0.00112762	49208	22805	0.00037608	71086	33066	0.000305175	102938	47990
0	10C102223	Control	2	-3.07621	-0.0666505	1.09296	-0.0330481	-0.0466471	0.0283915	0.0241287	0.00359808	0.0237856	0.0222099	-0.0251165	-0.0290101	0.0336574	-0.0549641	0.024675	-0.0145038	0.0165464	-0.0393094	0.0132472	-0.0133987	142	58	-0.00287522	250	102	-0.00239148	486	221	0.000969731	1056	460	0.000180752	2532	1140	0.00079851	6776	3178	-8.36451e-05	49208	23358	-5.47418e-05	71086	33841	-6.8227e-05	102938	48799
0	10C102224	Bipolar	1	4.6929	-0.0876507	-0.0124714	0.0981007	0.00582096	-0.0117548	0.007564	-0.0117026	-0.00724943	-0.00959833	-0.00318658	-0.00173529	0.0021667	0.0112027	-0.00747148	-0.00165606	-0.0182717	0.0136992	0.00646635	0.00859923	142	66	0.0035627	250	114	-0.00077291	486	239	0.00105376	1056	486	0.000389485	2532	1202	0.00076172	6776	3161	0.000337319	49208	23051	0.000192851	71086	33314	0.000153858	102938	48255
0	10C102225	Bipolar	2	4.91151	-0.0653358	-0.0652145	0.053281	0.00942409	-0.0285711	0.00276894	-0.0182862	-0.0044216	0.0180281	-0.0293957	0.0036017	0.00200049	0.00541297	-0.0153125	-0.00435935	-0.0134488	-0.00653872	-0.00580069	0.0148618	142	61	0.00139841	250	113	0.000238242	486	220	0.00224877	1056	499	0.00146923	2532	1173	0.00129705	6776	3146	0.00090084	49208	23056	0.000373458	71086	33190	0.000243656	102938	48011
0	10C102227	Bipolar	1	5.27312	0.243759	0.0067966	0.0180736	0.02097	0.0100877	-0.015718	-0.0029021	0.0121647	-0.0208428	-0.0212822	-0.00943417	-0.00474037	0.0222083	0.0059227	0.00570832	0.00415157	-0.00257258	-0.0022514	0.0217747	142	62	0.00725825	250	102	0.00333262	486	216	0.00381229	1056	487	0.00227113	2532	1144	0.00134197	6776	3036	0.000537069	49208	22839	0.000280857	71086	32932	0.000225982	102938	47948
0	10C102229	Bipolar	1	4.33161	-0.184324	-0.0460844	0.0751059	0.00704604	-0.0211492	-0.00823712	-0.0036674	0.00076809	-0.00544339	-0.0336062	-0.0387586	0.00803621	-0.0236221	0.0117124	-0.00231984	-0.00147543	0.0248988	0.00147975	-0.0124624	142	63	0.001397	250	117	0.000231086	486	228	0.00215459	1056	494	0.00106201	2532	1175	0.00117285	6776	3132	0.000686566	49208	23020	0.000232056	71086	33195	0.000173556	102938	48060
0	10C102255	Bipolar	1	5.355	0.108016	0.0160837	0.040731	0.00694239	-0.00125384	-0.0228709	0.0192042	-0.0151033	0.000749896	-0.0336858	0.0160685	-0.000516971	0.00992039	-0.00464191	-0.0205744	-0.0176469	-0.0107799	-0.00407966	0.00505958	142	58	0.00280285	250	108	-0.00279121	486	220	0.000354141	1056	493	0.000732904	2532	1167	0.00146278	6776	3153	0.000871599	49208	23156	0.000422834	71086	33310	0.000321293	102938	48159
0	10C102301	Schizophrenia	2	-2.30384	-2.44884	-0.125199	0.236292	-0.0588487	0.0111207	0.0273961	-0.044416	0.0104085	0.0885978	0.0144608	-0.0146688	0.018961	0.00127105	0.0802329	0.014926	0.00564669	0.0443368	-0.0156715	-0.100145	142	65	0.00420016	250	119	-0.000195425	486	231	0.00245596	1056	509	0.000153997	2532	1184	-0.000570095	6776	3183	-0.000606439	49208	23566	-0.00035629	71086	33988	-0.000312209	102938	49049
0	10C102308	Control	1	6.56629	0.471221	-0.0103933	0.0234702	-0.00594553	0.00119111	-0.0108611	-0.00377227	-0.0136447	0.00567164	-0.00242062	-0.0150088	0.0202278	0.000468359	0.0161332	0.021987	-0.0115003	-0.00476915	-0.01389	0.0114586	142	58	0.00179074	250	108	-0.000555546	486	216	0.00137455	1056	477	0.000981715	2532	1152	0.00188955	6776	3103	0.000925184	49208	22790	0.000372238	71086	33004	0.00029353	102938	47871
0	10C102309	Control	1	5.65735	0.273603	0.00332033	0.0203746	0.0197675	-0.00358822	-0.00796228	0.00454818	0.00750107	-0.0124009	-0.0132106	-0.0301368	0.0158133	0.00359902	0.0136778	0.0133885	-0.0416558	-0.0166688	-0.0137919	-0.0105658	142	63	0.00298459	250	111	0.000663636	486	222	0.00265357	1056	487	0.00165272	2532	1160	0.00214747	6776	3132	0.00133551	49208	23029	0.000481463	71086	33259	0.000344772	102938	48010
0	10C102403	Bipolar	1	-3.36929	-2.77772	-0.132528	0.338525	0.0469939	-0.0334518	-0.0260171	0.00373442	-0.00451567	0.00269222	-0.0342927	-0.0225823	-0.0124875	0.00274683	0.0269664	0.0177035	0.0215645	0.0237561	0.0134611	0.035648	142	66	0.00363184	250	122	-0.000125504	486	251	0.00117115	1056	533	0.000313366	2532	1224	0.000211339	6776	3227	-0.000338261	49208	23643	-0.000393067	71086	34125	-0.000308711	102938	49226
0	10C102420	Bipolar	1	5.54929	0.356945	-0.00888881	0.0141568	0.00971422	0.00329697	0.0167328	0.00762298	-0.00103072	0.0104397	-0.0290361	-0.00432229	0.021685	0.0152073	0.00210643	0.0127236	-0.0456541	-0.0350516	-0.0150505	-0.00981421	142	58	0.00246821	250	107	0.000117907	486	228	0.0028188	1056	485	0.00115653	2532	1175	0.00153884	6776	3124	0.000648227	49208	22885	0.000308833	71086	33124	0.000239226	102938	47917
0	10C102497	Bipolar	2	5.16785	0.327808	0.0465841	0.0220528	0.00909463	-0.0190376	-0.00795505	0.00168697	-0.000962336	0.00722074	-0.041535	-0.0187678	0.018986	-0.0244135	-0.0148456	0.00391274	-0.0250771	-0.0100027	-0.015164	0.0093676	142	64	0.0103706	250	117	0.00327449	486	219	0.00303769	1056	491	0.00214355	2532	1194	0.00229753	6776	3175	0.00142044	49208	22992	0.000533356	71086	33241	0.000401378	102938	48063
0	10C102500	Bipolar	2	3.5827	-0.407358	-0.0435215	0.08747	0.0431374	-0.0190365	0.0113062	0.0268474	0.00481637	0.00260449	-0.0211963	-0.0317916	-0.0248623	-5.58468e-05	0.00476661	-0.00648317	0.0130657	0.0207969	0.00955951	0.00623915	142	64	0.00854901	250	117	0.00215656	486	224	0.0031317	1056	487	0.000926357	2532	1168	0.00109961	6776	3133	0.000788197	49208	23048	9.51099e-05	71086	33286	0.000106777	102938	48281
0	10C102543	Schizophrenia	1	3.3775	-0.449538	-0.0770239	0.0860335	0.0131411	-0.0123862	0.000896893	0.0251377	0.0124512	-0.00877259	-0.0179133	-0.0355842	0.00068476	-0.0157931	0.0325374	-0.00398188	-0.033358	0.00597487	-0.00514541	-0.0178969	142	57	0.00242528	250	108	0.000992347	486	218	0.00202581	1056	470	0.000475798	2532	1158	0.00140676	6776	3130	0.000685575	49208	22841	0.000243296	71086	33077	0.000205626	102938	47946
0	10C102544	Schizophrenia	1	5.57997	0.320867	0.0191208	0.0149512	-0.00438764	-0.00359703	-0.00363961	0.00532802	-0.00419821	0.0180878	-0.0330805	0.00264449	0.0277944	-0.00664897	-0.0111251	-0.0146037	-0.00772556	0.0200451	0.00521538	-0.0150117	142	57	0.00287393	250	100	0.00161235	486	201	0.0022622	1056	465	0.00105656	2532	1144	0.00123937	6776	3075	0.000445355	49208	22881	0.000351421	71086	33108	0.000270052	102938	47918
0	10C102545	Schizophrenia	1	5.05275	0.105163	0.00391897	0.049695	0.0049606	0.00545144	0.0115101	-0.00690462	-0.00540444	-0.0062706	-0.0119928	-0.0158431	-0.00523237	-0.0261797	0.00478933	0.00334955	-0.0217118	-0.00392884	-0.00932991	0.0167891	142	60	0.00288741	250	108	-0.00272442	486	218	-0.00171103	1056	472	-0.000587154	2532	1157	0.000485396	6776	3081	0.000347441	49208	22920	0.000226422	71086	33114	0.000166102	102938	47797
0	10C102549	Bipolar	2	5.15723	0.0892233	-0.0247686	0.050403	-0.0114519	0.000402429	-0.0103072	-0.00180389	0.00115111	-0.0173652	0.0250989	-0.0241862	0.0135634	0.0136195	0.0059611	-0.0272126	-0.00691826	-0.00831235	0.00753408	-0.0109156	142	58	0.00318522	250	102	0.00233799	486	210	0.00436217	1056	468	0.00120521	2532	1154	0.000972545	6776	3146	0.000442644	49208	23011	0.000284648	71086	33255	0.000225981	102938	48101
0	10C102607	Schizophrenia	2	1.13174	-1.21287	-0.097057	0.164414	0.02882	-0.0243529	0.00628518	0.0203868	0.00663176	-0.00212507	-0.029321	-0.0110759	0.0287901	-0.00612444	0.00353219	0.0389541	-0.0196427	-0.00657308	0.0160813	0.00434731	142	67	0.00487175	250	124	0.00207506	486	236	0.00298147	1056	505	0.0017123	2532	1175	0.00109111	6776	3150	0.000666614	49208	23256	0.00020116	71086	33608	0.00012826	102938	48438
0	10C102610	Bipolar	1	5.74471	0.319606	-0.00653071	0.0416369	0.0098396	-0.000247026	-0.0063352	-0.00618026	0.00477185	0.0206648	0.00232983	-0.0169964	0.0148342	0.00539777	-0.00272249	0.0130212	-0.020528	0.00636479	-0.000486031	0.015803	142	63	0.00480905	250	109	0.000515848	486	221	0.00217756	1056	510	0.000830017	2532	1202	0.00141625	6776	3194	0.00120702	49208	22889	0.000480082	71086	33013	0.000365681	102938	47745
0	10C102653	Schizophrenia	1	5.7768	0.270596	0.0181585	0.00742148	0.00363156	0.00285328	0.0283359	0.00262607	0.013738	0.00133374	-0.0188207	-0.0112483	-0.00827661	-0.0188327	-0.00433098	0.0107226	-0.0130576	-0.0296672	-0.00788998	-0.0258033	142	55	0.00498448	250	107	0.00269273	486	222	0.00306791	1056	490	0.00176125	2532	1196	0.00150817	6776	3147	0.000640825	49208	22818	0.000256237	71086	32857	0.000233967	102938	47705
0	10C102660	Schizophrenia	1	5.01176	0.159106	0.034714	0.0118262	-0.000799217	-0.000381116	-0.0025526	0.0034436	-0.0143892	0.0121281	-0.0034265	-0.0195666	-0.00247808	-0.00347698	0.00545545	0.00710905	-0.000743452	0.0121604	0.0216087	-0.0246461	142	60	0.00339994	250	99	0.0036619	486	213	0.00511523	1056	480	0.00208682	2532	1161	0.00169593	6776	3133	0.000927052	49208	22905	0.000352235	71086	33170	0.000287934	102938	48055
0	10C102662	Schizophrenia	1	5.10192	0.161271	0.00786698	0.0339742	-0.0100539	0.00060443	0.000128772	-0.00668866	-0.00235712	0.00997313	-0.025583	-0.0220118	0.0120923	-0.0227646	-0.00758322	-0.00131652	-0.0131317	0.0114657	0.0107639	0.00155973	142	62	0.0113797	250	110	0.00526532	486	221	0.0046487	1056	493	0.0029083	2532	1175	0.00199535	6776	3132	0.000793021	49208	22922	0.000287178	71086	33211	0.00026234	102938	48128
0	10C102665	Bipolar	2	3.48402	-0.157382	0.118916	0.0682904	0.00821282	-0.00597489	-0.00386225	0.0263634	-0.00889974	-0.00110286	-0.0138989	-0.0276853	0.00402547	0.00772122	-0.00559388	0.0194548	0.00296464	-0.00290454	-0.00432637	-0.0109372	142	59	0.00118408	250	108	-0.00142588	486	223	-0.000239362	1056	501	-0.0013717	2532	1174	0.000311436	6776	3175	2.26903e-05	49208	23051	0.000155205	71086	33322	0.000122398	102938	48220
0	10C102666	Schizophrenia	1	4.8682	-0.00020666	-0.0352067	0.0206065	0.0149278	-9.93726e-05	0.0117917	0.0170912	0.00853834	-0.00120508	-0.00758193	-0.00597284	-0.0108651	-0.0274163	-0.0087822	0.0298857	-0.0207625	-0.00597185	0.0113162	-0.00752868	142	57	0.00808518	250	99	0.00350587	486	201	0.00294199	1056	476	0.00160512	2532	1156	0.00151554	6776	3140	0.000849149	49208	22973	0.00029105	71086	33027	0.000257149	102938	47810
0	10C102680	Schizophrenia	2	4.46429	-0.141497	0.00889577	0.0510474	0.00275021	-0.00396646	-0.0144941	0.0127511	1.40891e-05	0.00241077	0.00956022	-0.0196687	0.0245175	0.0375859	0.0127321	0.0320265	0.00580778	0.00231025	0.0250925	0.0134161	142	57	0.000913218	250	117	-0.00102613	486	232	0.00118087	1056	500	0.000342883	2532	1185	0.00080823	6776	3185	0.000539029	49208	23040	0.000258616	71086	33223	0.000181711	102938	48149
0	10C102711	Control	1	4.77447	0.133503	-0.0136845	0.0342966	0.00332902	-0.00931264	0.00152466	0.0145215	0.0132173	-0.00842608	-0.0103417	-0.00361433	0.00515997	0.0189288	-0.0033637	-0.00423351	-0.00523571	0.00959033	3.88835e-05	-0.00709184	142	66	0.00489712	250	112	0.0021711	486	214	0.00289898	1056	476	0.000397926	2532	1157	0.00105395	6776	3126	0.000532862	49208	22896	0.000279445	71086	33167	0.000213374	102938	48070
0	10C102712	Control	1	5.84675	0.429097	0.0233944	0.0331504	0.00347311	0.00771486	0.00992187	-0.00395442	0.00461033	0.0137436	-0.0272008	-0.00137938	-0.00119085	-0.0150414	0.0157578	-0.00430415	-0.0114804	0.00114531	-0.0138611	-0.00235223	142	55	0.0077169	250	106	0.00268157	486	225	0.00333999	1056	500	0.00180333	2532	1182	0.00159909	6776	3082	0.000937928	49208	22927	0.000372464	71086	33121	0.000310552	102938	47980
0	10C102715	Schizophrenia	1	5.32363	0.300739	-0.0131091	0.0294054	0.0105446	-0.00496684	0.00236672	-0.00834337	-0.000755287	0.005757	0.0208868	-0.0115037	0.0223532	0.00947457	-0.00418673	-0.00445485	-0.00991979	-0.000874844	-0.000698717	0.00698585	142	62	0.00475068	250	108	-0.00130275	486	213	0.00204722	1056	483	0.00070037	2532	1171	0.00135936	6776	3144	0.000487775	49208	22995	0.000352045	71086	33231	0.000310171	102938	48113
0	10C102721	Bipolar	2	5.73691	0.342019	-0.00627035	0.00294816	0.0151069	0.0223263	-0.00588011	0.0121346	-0.00795695	0.00912849	-0.00137199	-0.0235133	0.0165513	-0.00850959	0.00495475	0.00224306	0.00293931	0.0221142	0.000216101	-0.00948894	142	53	0.00665003	250	98	0.00297606	486	211	0.00352544	1056	478	0.00279693	2532	1140	0.0022692	6776	3083	0.00116679	49208	22836	0.000428083	71086	33105	0.000299158	102938	47899
0	10C102722	Bipolar	1	4.07699	-0.281158	-0.0819758	0.0962877	0.00672192	0.011654	0.00625185	-0.0161872	-0.00305934	-0.00510371	-0.0270704	-0.0232063	-0.00977917	-0.000503144	-0.0197934	0.0182476	-0.0263548	-0.0163469	0.0180471	-0.00401007	142	66	0.00190992	250	119	-0.000400378	486	229	0.00141878	1056	502	0.000847431	2532	1178	0.000472082	6776	3134	0.000316464	49208	23106	0.000113778	71086	33287	9.85398e-05	102938	48294
0	10C102723	Bipolar	1	5.70404	0.246845	-0.0143019	0.0410647	0.0249181	0.00530608	-0.00353946	0.00307639	0.0019624	0.015367	-0.0382195	-0.00379985	-0.0045931	0.00506389	-0.00814537	0.00238716	0.00409133	-0.0092747	-0.0211595	0.00225889	142	52	0.00117963	250	104	0.000169576	486	235	0.000836136	1056	492	0.000266442	2532	1176	0.00147758	6776	3126	0.00116098	49208	22858	0.000348379	71086	33019	0.000281495	102938	47740
0	10C102724	Bipolar	1	5.15851	0.132767	-0.0556189	0.0439154	0.0259195	0.000839137	-0.0147325	-0.00218629	-0.00639954	0.0225971	-0.0144107	0.00140275	0.0031668	0.0194242	0.00165865	0.00955152	-0.0236672	-0.00449135	-0.00983276	0.0182025	142	55	0.00280902	250	99	-0.00107575	486	211	0.00131567	1056	480	0.000828962	2532	1150	0.00139869	6776	3105	0.000590976	49208	22868	0.000227338	71086	33101	0.000209692	102938	47910
0	10C102726	Bipolar	1	3.95681	-0.288109	-0.0678198	0.104079	0.0119512	0.014962	0.0150609	-0.0108544	-0.00932255	0.0240339	-0.036536	-0.00405792	0.0196275	-0.00735568	0.0113228	0.0283992	-0.035122	-0.0146411	0.025653	0.024736	142	61	0.0103556	250	108	0.00488193	486	227	0.00369142	1056	503	0.00199564	2532	1204	0.00229658	6776	3148	0.000992895	49208	23057	0.000322525	71086	33393	0.000262882	102938	48326
0	10C102727	Bipolar	1	4.50628	-0.0533023	-0.0164104	0.0479192	0.0283465	0.00787532	-0.00992305	0.00918954	-0.00727076	0.0190522	-0.00234735	-0.0329019	0.00384788	0.0117331	0.00698134	0.0101628	-0.0441793	-0.0330346	-0.0105152	0.0152635	142	64	0.00595155	250	116	0.00261368	486	227	0.00405897	1056	510	0.00180565	2532	1203	0.00167354	6776	3170	0.000594985	49208	23203	0.000284724	71086	33447	0.000221154	102938	48272
0	10C102728	Bipolar	2	5.55117	0.283333	-0.0326786	0.0168734	0.0213615	-0.00406009	0.0171609	-0.0109981	0.0108323	-0.00955741	-0.0249478	-0.00866254	-0.0107014	0.00424378	-0.0103686	0.0381907	-0.00658418	-0.0134825	-0.0151895	0.0105162	142	57	0.00596979	250	112	0.00293557	486	221	0.00236114	1056	478	0.00173908	2532	1159	0.00194105	6776	3104	0.00126188	49208	22924	0.000396821	71086	32993	0.000295178	102938	47813
0	10C102778	Schizophrenia	1	-3.30913	-2.77207	-0.11934	0.296089	0.088471	-0.00710474	0.0142444	0.0109402	-0.00604279	-0.011109	-0.0174327	-0.0474047	0.0127064	-0.00813783	-0.0082988	-0.0154047	0.0119346	0.0151128	0.000230354	0.000116669	142	61	-0.00385693	250	108	-0.00427425	486	219	-0.00172947	1056	475	-0.000403478	2532	1158	0.000110543	6776	3194	-0.000533276	49208	23451	-0.000316352	71086	33812	-0.000268697	102938	48851
0	10C102779	Schizophrenia	1	-3.38546	-2.68234	-0.198509	0.245106	0.0995259	-0.00187787	-0.00350584	-0.0149138	-0.00962751	0.00697542	-0.0116249	-0.0783538	0.0189883	-0.0109811	-0.0262248	-0.00374039	0.0100379	0.0375979	0.00564586	-0.0179424	142	51	-0.00540484	250	98	-0.00498711	486	218	-0.00173003	1056	485	-0.00160491	2532	1172	-0.000295934	6776	3194	-0.000411004	49208	23493	-0.000366687	71086	34061	-0.000290433	102938	49373
0	10C102782	Schizophrenia	2	2.58263	-0.587709	0.00183098	0.0218453	-0.00752587	-0.00801383	-0.00139252	-0.0155439	-0.0130523	-0.00821487	-0.0317197	-0.0334045	-0.0157056	-0.0148888	0.0085795	-0.00198958	0.00695288	-0.00589998	-0.0372459	0.0296361	142	63	0.00373816	250	111	0.000256456	486	217	0.0020495	1056	492	0.00138127	2532	1196	0.00115475	6776	3173	0.000630428	49208	23054	0.000161057	71086	33403	0.000139608	102938	48385
0	10C102809	Bipolar	2	1.60287	-1.03843	0.0147495	0.121852	0.0508756	-0.0123742	-0.00690074	-0.00590904	0.00100411	0.00335959	-0.0302608	-0.0168956	-0.017321	0.0123089	-0.00449965	0.00995825	0.0108582	0.0066513	0.0224235	-0.0114004	142	58	0.00727708	250	108	0.00351298	486	228	0.00367982	1056	477	0.00170564	2532	1156	0.00142308	6776	3202	0.000730644	49208	23300	0.000132096	71086	33605	0.000116547	102938	48653
0	10C102861	Control	1	4.83906	0.0923136	0.00245439	0.0392044	0.0232322	0.00192338	0.00570472	0.00346971	-0.00452239	1.37233e-05	-0.0270198	-0.00859613	0.00055463	0.00104182	-0.00529873	0.0155806	-0.0205292	0.00625559	0.0250513	-0.0138183	142	53	0.00426049	250	108	-0.000155649	486	223	0.00166552	1056	487	-0.00040674	2532	1169	0.000282224	6776	3104	0.000292398	49208	23087	0.000168801	71086	33256	0.000112741	102938	48126
0	10C102864	Bipolar	2	4.60782	0.129444	-0.0336005	0.0487609	0.0424415	0.0122321	0.0260467	-0.00841713	0.000216253	0.0233412	-0.0274726	0.00904676	-0.0067956	0.000643889	-0.00476561	-0.0189825	-0.00140903	-0.0177622	-0.0081837	0.00777095	142	62	0.00562403	250	108	-0.000667987	486	225	0.000613801	1056	511	-4.88538e-05	2532	1168	0.000573206	6776	3161	3.68008e-05	49208	22969	0.000121561	71086	33252	8.54475e-05	102938	47936
0	10C102868	Bipolar	1	4.13456	-0.168134	-0.0745359	0.0451872	0.0166473	-0.0295654	-0.00606908	0.00667531	-0.0138991	0.00895162	-0.00219981	-0.0119214	0.010638	-0.00586183	-0.0127118	0.00543942	-0.00192195	0.0119306	0.0126119	0.0416195	142	63	0.000913846	250	103	-0.00139294	486	204	0.00171567	1056	472	0.000150375	2532	1131	0.00060663	6776	3117	0.000655395	49208	22859	0.000186388	71086	33237	8.12547e-05	102938	48118
0	10C102877	Schizophrenia	2	4.79014	0.102248	-0.00594817	0.0151471	0.0127093	-0.019131	0.0084575	-0.0095428	0.00309638	0.0378233	-0.0376284	-0.0106228	-0.000373972	0.0127811	-0.00723665	0.00991121	-0.0132277	0.00423793	-0.00583655	-0.00676149	142	61	1.04817e-05	250	107	-0.0010373	486	216	0.00133295	1056	492	0.000547784	2532	1167	0.00127775	6776	3185	0.000892404	49208	23084	0.000296343	71086	33265	0.000233283	102938	48203
0	10C102907	Control	1	4.06408	-0.253205	-0.0533994	0.0961326	0.0244135	-0.0180517	0.0243149	0.0145922	-0.00555654	0.0118719	-0.0177951	0.00498872	0.000334804	0.00948122	-0.00281075	0.0197782	0.00906104	0.00417627	0.0227636	-0.0171637	142	56	0.00512406	250	103	0.00138522	486	219	0.00350975	1056	488	0.00176972	2532	1162	0.00160974	6776	3156	0.000462847	49208	23036	0.000193872	71086	33231	0.000138503	102938	48134
0	10C102908	Control	2	5.72253	0.358487	0.029529	0.0196247	0.00482429	0.0106004	0.00471739	-0.00654713	0.015615	-0.02015	0.0205739	-0.0186726	0.00607743	-0.00617432	0.0158062	0.00783948	-0.017781	-0.0010021	0.00299941	-0.000383209	142	63	0.00861209	250	119	0.00335611	486	229	0.00524395	1056	508	0.00289472	2532	1174	0.00207623	6776	3164	0.000947379	49208	22934	0.000348354	71086	33067	0.000252672	102938	47896
0	10C102970	Schizophrenia	2	5.68311	0.501344	0.0567785	0.0150795	0.0155614	0.020013	-0.00728657	-0.0152252	-0.000724646	-0.00460702	0.0375656	-0.0036437	-0.0195021	-0.0167869	0.0141745	-0.0125874	0.011468	-0.00158953	-0.000199599	0.00661114	142	63	0.00418013	250	106	-0.000884509	486	221	0.00323209	1056	500	0.00193369	2532	1193	0.00149196	6776	3143	0.000632296	49208	22919	0.000250741	71086	33071	0.000194982	102938	47972
0	10C102986	Bipolar	1	5.25986	0.179658	0.0319747	0.0129408	0.0157257	0.000336346	0.00723478	-0.0177661	0.0025152	-0.0060953	-0.00799755	-0.0163015	0.0189443	-0.00605476	0.00299604	0.00965303	-0.000367399	-0.011681	0.00309988	-0.013898	142	62	0.00385294	250	109	0.00121159	486	214	0.00247352	1056	493	0.00104615	2532	1166	0.0020917	6776	3144	0.00107607	49208	22997	0.000380167	71086	33198	0.000338181	102938	48008
0	10C102990	Bipolar	2	6.55313	0.619769	0.0302418	-0.0137385	0.0128675	0.00366706	0.00591435	-0.00241551	-0.00394688	-0.0108373	0.00535643	-0.00737009	0.00970092	-0.00692098	-0.00226877	0.017245	0.000592501	0.00859181	0.0132458	0.00244555	142	64	0.0118761	250	113	0.00499278	486	226	0.00393233	1056	489	0.000723403	2532	1170	0.000960145	6776	3149	0.000774915	49208	22743	0.000414417	71086	32941	0.000323968	102938	47695
0	10C103029	Schizophrenia	1	5.54074	0.250286	-0.0386487	-0.00310766	0.00207323	0.0052415	-0.00235643	0.0117625	0.001907	0.00812582	-0.0139115	0.0126014	0.00175788	0.000438937	0.0131947	0.0144206	0.0137458	0.0197113	0.0125502	-0.0179366	142	59	0.00386622	250	111	0.000172391	486	213	0.00179104	1056	496	0.00105754	2532	1159	0.00126417	6776	3118	0.000716174	49208	22940	0.000378395	71086	33095	0.000300858	102938	47915
0	10C103041	Schizophrenia	1	3.3906	-0.374205	0.0113958	0.0932039	0.0297583	0.00354322	0.0193628	0.0121325	0.0200649	0.0243344	-0.00258566	-0.0186178	0.0299298	0.0241521	0.0278631	0.00428682	-0.011503	0.0163748	-0.0120908	-0.0141161	142	66	0.00133877	250	108	-0.00144245	486	225	0.0017768	1056	505	-9.03029e-05	2532	1179	0.000329338	6776	3182	0.000195222	49208	22852	9.19265e-05	71086	32962	7.01837e-05	102938	47785
0	10C103085	Schizophrenia	2	2.98417	-0.558948	-0.00804827	0.133883	0.0373807	-0.0191774	0.00611828	0.00498944	-0.0129742	0.028029	-0.0391254	-0.00339326	0.0113715	0.0151748	-0.00178854	0.0331486	-0.0123601	-0.0125956	-0.0123276	-0.00970333	142	59	3.52585e-05	250	105	0.000175626	486	227	0.00260034	1056	497	0.000326841	2532	1159	0.00112714	6776	3143	0.000621827	49208	23077	0.000201551	71086	33403	0.000174938	102938	48259
0	10C103088	Schizophrenia	1	-3.23019	-2.57932	-0.227404	0.261247	-0.0181029	0.0171829	0.00525913	-0.00667027	-0.0137618	-0.0109428	-0.00593164	-0.0032417	-0.0136559	-0.0112872	0.0298453	0.00560782	-0.00147122	-0.000555174	0.00455442	-0.0138235	142	64	0.00801616	250	111	0.00486353	486	233	0.00518057	1056	511	0.00298788	2532	1191	0.00159313	6776	3210	0.00044039	49208	23536	-0.000152343	71086	33944	-0.000152916	102938	48888
0	10C103101	Control	1	5.15491	0.0366598	0.00973423	0.0580346	0.0241393	-0.0141197	0.0115404	0.0100212	0.0171255	-0.0140028	-0.0187972	-0.00342856	-0.0196553	-0.0108843	0.00277074	0.00964104	-0.00935869	-0.0156952	0.00123523	-0.00588696	142	61	0.00208588	250	117	-0.000156781	486	215	0.00083605	1056	478	0.000231123	2532	1179	0.00074692	6776	3229	0.000499023	49208	23066	0.000299452	71086	33259	0.000221263	102938	48117
0	10C103156	Bipolar	1	5.30925	0.279755	0.0355234	0.0175613	0.0140518	-0.00941809	-0.00622334	-0.00129493	-0.00249864	-0.00757425	-0.0157167	-0.00119104	0.0047987	-0.00366558	0.00969211	0.0110321	0.0105549	0.0303046	0.0219548	-0.00639986	142	49	0.00498458	250	104	0.00182642	486	227	0.00347925	1056	503	0.00246045	2532	1153	0.00218	6776	3147	0.00106988	49208	22972	0.000411749	71086	33065	0.000275882	102938	47829
0	10C103200	Schizophrenia	2	5.44528	0.23509	-0.0383958	0.0435347	0.020543	-0.0196415	-0.00250855	-0.0219615	0.00717835	0.0150412	-0.00184818	-0.00261381	0.0174138	0.000880716	-0.00654228	0.0220492	0.0174268	-0.000242594	-0.0105798	0.011136	142	67	0.00656613	250	118	0.00227475	486	235	0.00302497	1056	510	0.00131427	2532	1175	0.00165024	6776	3180	0.00105559	49208	23147	0.000359677	71086	33332	0.00027911	102938	48237
0	10C103206	Bipolar	2	1.24403	-1.24263	-0.0844788	0.117215	0.0630101	-0.0113758	0.00446183	0.0159937	-0.00802385	0.0049673	-0.0166174	-0.00684412	0.00756295	0.00401175	0.00847752	0.00592644	-0.0312533	0.0102567	0.00710996	0.00636013	142	71	-0.000369025	250	124	-0.00330322	486	242	-0.000292293	1056	508	-0.000918649	2532	1134	0.00044627	6776	3106	-5.50292e-05	49208	23199	8.81281e-06	71086	33505	5.82324e-06	102938	48482
0	10C103250	Bipolar	2	5.17791	0.12631	0.0114593	0.0664004	0.0141817	-0.00427763	-0.00444644	-0.000943037	-0.00917807	0.00840034	-0.0179391	0.0143134	0.00397222	-0.00263777	-0.00946755	-0.00462813	-0.0116039	0.0254299	0.00136575	-0.00679836	142	60	0.00374505	250	107	-0.00108927	486	217	0.001264	1056	489	0.00179033	2532	1167	0.00225945	6776	3116	0.00100561	49208	22985	0.000362235	71086	33123	0.000254849	102938	48022
0	10C103251	Control	1	7.10314	0.696204	-0.00905881	-0.025909	0.0162244	-0.00720188	-0.0139988	-0.0052267	-0.0210883	0.0316856	-0.076384	-0.00363553	0.0339134	0.0224716	0.000753108	0.0218957	-0.0412769	-0.0598755	-0.0043306	-0.00593482	142	60	0.00402462	250	110	-0.000389626	486	216	0.00121916	1056	482	0.0011556	2532	1154	0.00130889	6776	3140	0.00108111	49208	22859	0.00047177	71086	32985	0.000357075	102938	47795
0	10C103252	Control	2	5.18966	0.158899	0.0261996	0.0353828	-3.96089e-05	-0.0211425	-0.00666575	0.00299503	0.000745925	0.0293479	-0.0380449	-0.00764515	0.0349897	-0.00463946	-0.0150611	0.0130409	-0.0212523	-0.0320108	0.0181393	0.00742623	142	55	-0.000375392	250	100	-0.00241564	486	211	0.000827561	1056	472	0.000568171	2532	1148	0.00135669	6776	3157	0.000650521	49208	23154	0.000348489	71086	33403	0.000304396	102938	48233
0	10C103253	Bipolar	1	5.36885	0.323002	-0.000802369	-0.00545989	-0.00172375	-0.0228119	0.00689626	-0.0137419	0.00104338	0.0168753	-0.0218467	-0.00416449	0.00421036	-0.00923863	-0.0120759	0.00627775	0.013507	-0.019924	0.0162357	0.0012758	142	70	0.00356702	250	122	-0.000266404	486	239	0.000554207	1056	504	0.000917434	2532	1164	0.00113523	6776	3185	0.000849189	49208	22993	0.000457038	71086	33237	0.00030342	102938	48050
0	10C103335	Schizophrenia	1	5.28537	0.169192	-0.00213273	0.0128615	0.0102902	-0.00414159	-0.00756482	-0.000822678	-0.0179801	0.0118287	-0.0142441	0.00853476	-0.0138278	0.0049701	0.00672566	0.0150454	-0.0101981	-0.00174756	0.0275937	0.000444781	142	57	0.00326198	250	100	0.00288552	486	208	0.00358786	1056	488	0.0022869	2532	1153	0.00237773	6776	3117	0.00108416	49208	23096	0.000467366	71086	33322	0.000338253	102938	48091
0	10C103385	Control	1	5.66625	0.38396	0.00859276	0.029956	-0.00398209	-0.0012521	-0.00495442	0.0107608	-0.0103184	0.00673514	0.00892367	-0.0150194	0.0281737	0.0206731	0.00839281	0.0215605	-0.00471953	-0.0129468	-0.00931529	-0.0189841	142	60	0.00370483	250	111	0.000458335	486	221	0.00346714	1056	490	0.00187176	2532	1143	0.00177006	6776	3097	0.00091702	49208	22980	0.000443807	71086	33123	0.000333286	102938	47950
0	10C103386	Control	1	5.09938	0.164796	-0.0234276	0.0389052	0.0045205	-0.00591293	0.00674765	-0.00661041	-0.00817366	0.0190013	-0.0428358	0.0137723	0.0107916	-0.0174484	-0.00778186	0.0031157	0.0156904	-0.011023	0.00179505	-0.00652088	142	57	0.00545216	250	112	0.00225595	486	224	0.00351979	1056	481	0.00136743	2532	1149	0.00121196	6776	3151	0.000698309	49208	22893	0.000394523	71086	33008	0.000275848	102938	47798
0	10C103387	Control	1	6.08094	0.420839	-0.0330501	0.0328892	0.0117982	0.00430534	-0.0122119	-0.00362594	-0.0080619	-0.00174395	-0.027266	-0.0137019	0.00953052	0.00336772	-0.0192321	-0.0147863	-0.00927408	-0.0121726	-0.00761717	0.000594616	142	68	0.00238239	250	114	0.00149593	486	228	0.00294285	1056	493	0.00214923	2532	1184	0.00180554	6776	3151	0.00101561	49208	22964	0.00037399	71086	33103	0.000306781	102938	47822
0	10C103388	Schizophrenia	1	6.36297	0.597471	0.0392855	0.0320872	0.0362887	-0.00843943	0.00222867	0.0111874	0.00338855	-0.00722931	-0.0250247	-0.0176653	-0.00320333	-0.0239254	0.00809544	-0.0172271	-0.017117	-0.0216902	0.0273161	-0.00741709	142	58	0.00325414	250	105	-0.000485675	486	211	0.0023638	1056	478	0.000930211	2532	1173	0.00128049	6776	3151	0.000728388	49208	22978	0.000449419	71086	33121	0.000351694	102938	47820
0	10C103396	Bipolar	1	4.1501	-0.094967	-0.0179196	0.0968789	0.0374835	-0.0088053	0.0157056	-6.51314e-05	-0.00434861	-0.00141699	-0.0110443	-0.0191939	0.0230699	-0.00323996	0.000713498	-0.0174734	0.00335524	-0.0102111	0.00499709	0.00933202	142	62	0.00474585	250	118	0.00152286	486	233	0.00189947	1056	498	0.00135897	2532	1209	0.00159527	6776	3212	0.000523011	49208	22986	0.000179591	71086	33260	0.000150952	102938	48135
0	10C103397	Bipolar	1	5.11499	0.265098	-0.056542	0.0320473	0.0145197	-0.0121075	-0.00322724	-0.00123897	-0.000707327	0.00324985	-0.0196635	-0.00615533	0.0231366	0.0233734	-0.00785428	0.0113084	0.00938811	0.0114404	-0.0045905	-0.00166548	142	54	0.00413592	250	102	-0.000962744	486	208	0.00238092	1056	482	0.00141425	2532	1170	0.0018699	6776	3172	0.000894597	49208	22995	0.000469031	71086	33104	0.000332977	102938	47997
0	10C103398	Bipolar	2	5.60495	0.265677	0.0194292	0.00604299	0.00289343	-0.0117565	-0.0133569	-0.00702768	0.0193994	0.0133964	-0.0081898	0.00904396	0.0109487	0.00443081	-0.00555573	-0.00519748	-0.0167868	0.0040283	-0.0324415	-0.00308073	142	65	0.00497046	250	122	-0.00169083	486	237	0.000620041	1056	522	0.00169289	2532	1197	0.00207558	6776	3211	0.00148167	49208	23068	0.000572848	71086	33327	0.000411457	102938	48112
0	10C103402	Control	1	3.38261	-0.504249	-0.0339475	0.0469095	0.0351583	0.0143832	0.00727864	-0.00199035	0.0162412	0.00811931	-0.0312264	-0.0132753	0.0366138	0.0127466	0.0131262	-0.0189605	0.00737897	-0.0035595	0.00607551	0.00849837	142	55	-0.000197891	250	97	-0.000939242	486	220	0.00048833	1056	474	8.69687e-05	2532	1173	0.000692571	6776	3168	0.000887622	49208	23027	0.000175163	71086	33288	0.000131342	102938	48176
0	10C103452	Schizophrenia	1	2.20867	-0.835739	-0.0577711	0.145957	-0.0602656	0.00433735	-0.0150476	0.00406781	0.00951696	0.0019981	0.0275874	0.0166202	0.00712628	0.000327072	-0.00962609	-0.00750217	-0.00402965	-0.0112381	-0.00695854	0.0116498	142	58	0.00122811	250	103	-0.00194889	486	214	0.000180028	1056	470	2.43314e-06	2532	1148	0.00102193	6776	3102	0.000252403	49208	23164	6.25375e-05	71086	33420	5.49434e-05	102938	48355
0	10C103469	Bipolar	2	5.98028	0.432358	-0.0134002	-0.008817	0.00784453	-0.000810599	-0.00517676	-0.0202117	-0.0122869	-0.00782663	0.00893514	-0.00249061	0.0174237	0.00846307	0.0262592	-0.0133894	-0.0123915	0.00115405	-0.00178577	0.00250256	142	53	0.00182246	250	107	-0.00129884	486	224	0.00151829	1056	486	0.00087043	2532	1159	0.00185399	6776	3141	0.000864249	49208	22932	0.000402289	71086	33236	0.000346123	102938	47984
0	10C103473	Bipolar	1	3.44359	-0.397626	0.0213707	0.0832019	0.0149844	-0.0130934	0.0101571	0.0176865	-0.030453	0.0223554	-0.0510152	-0.056757	-0.000789066	-0.046746	0.0416232	0.0244316	-0.0206938	0.00748983	0.0602492	0.0262722	142	67	0.00566566	250	117	0.000917785	486	221	0.00179361	1056	502	0.00120179	2532	1175	0.000618412	6776	3155	0.000165518	49208	23287	0.000201612	71086	33510	0.000151533	102938	48370
0	10C103555	Schizophrenia	1	6.06893	0.475373	0.0331667	0.0101687	-0.000335746	-0.00459561	0.00956434	-0.00927872	-0.00489368	0.00890083	-0.02131	0.0099104	0.00965231	0.00532937	0.000725608	0.0166352	-0.00356467	0.00554613	-0.0127112	-0.000782156	142	59	0.000868177	250	102	-0.00290893	486	209	0.000573206	1056	467	0.000913183	2532	1140	0.00131313	6776	3136	0.000823441	49208	22778	0.000422854	71086	32910	0.000296949	102938	47763
0	10C103556	Schizophrenia	1	4.10056	-0.145458	0.0385754	0.0365919	-0.00494117	-0.00705274	-0.011889	-0.0102893	-0.0231696	0.0204185	-0.00678898	0.000915683	0.00766639	-0.0159164	0.00939497	-0.0216858	-0.0190462	-0.0080315	-0.00192109	0.0117827	142	68	0.00705849	250	121	0.00407997	486	227	0.00401862	1056	482	0.00267048	2532	1151	0.00193805	6776	3094	0.000628455	49208	23075	0.000249325	71086	33346	0.000151708	102938	48211
0	10C103566	Control	2	5.40715	0.27155	0.0266608	0.00848676	-0.00340546	-0.00818108	0.00553684	0.00500456	0.0051365	-0.0194171	0.00328202	-0.0208596	0.00239992	-0.00979814	-0.00016396	0.00648035	-0.0314989	-0.0120247	0.0198826	0.00783639	142	60	0.00525064	250	107	0.00136599	486	219	0.00198768	1056	499	0.00116151	2532	1191	0.000866033	6776	3168	0.000687869	49208	22997	0.000323484	71086	33231	0.000242718	102938	48102
0	10C103589	Schizophrenia	2	4.70387	0.0429329	-0.0113864	0.0210984	0.00640205	-0.0144991	0.00234626	-4.31246e-05	0.00375358	0.012057	0.00526195	-0.0266362	0.0117961	-0.0100061	0.00754507	0.0266758	0.00094094	0.00253361	-0.00890857	-0.0146583	142	59	0.00122679	250	102	-0.00039874	486	215	0.00114807	1056	479	0.000652037	2532	1152	0.00116842	6776	3133	0.000963186	49208	22992	0.000355348	71086	33151	0.000268768	102938	48111
0	10C103649	Schizophrenia	2	6.21678	0.441121	-0.0185428	0.0214986	-0.0116783	-0.0140406	-0.000182005	-0.00381079	-0.0111952	0.026695	-0.0332161	-0.0217146	0.0102727	0.0014539	-0.0067159	0.0153028	-0.0380228	-0.0100053	0.0180727	-0.0035259	142	58	0.00809717	250	108	0.00226756	486	217	0.00368733	1056	486	0.00225576	2532	1155	0.00174134	6776	3132	0.00116563	49208	22930	0.000404425	71086	33171	0.000355034	102938	48044
0	10C103655	Schizophrenia	1	5.12116	0.124089	0.0200358	0.032652	-0.00194209	-0.0200493	-0.0109173	-0.0084629	-0.0113947	0.0107841	-0.0172702	0.000827183	0.0230044	-0.0064383	-0.00392659	-0.010682	-0.00200018	0.0129169	-0.00460372	-0.0281527	142	58	0.00200339	250	107	-0.00099489	486	217	0.00146858	1056	503	0.000663766	2532	1159	0.000981037	6776	3126	0.000614834	49208	22971	0.000315215	71086	33123	0.000208997	102938	47974
0	10C103677	Schizophrenia	1	5.81974	0.289965	0.0274113	0.0175216	0.00601039	0.00423859	0.00272009	-0.0119055	-0.0167102	-0.0202901	0.0110361	-0.0249569	0.0149139	0.00776736	-0.0186435	-0.00233402	-0.011079	0.00608008	0.00326297	-0.0149159	142	57	0.00157246	250	106	-0.00332766	486	217	0.000253741	1056	483	0.000949969	2532	1151	0.00111033	6776	3111	0.000528438	49208	22937	0.000323716	71086	32974	0.000225899	102938	47845
0	10C103684	Bipolar	2	4.71681	0.0478977	0.0190684	0.0162148	0.0349592	-0.0043339	-0.00525175	-0.0225176	0.0146821	0.00569558	-0.0311158	-0.0132094	-0.00870511	0.006589	0.0104807	0.0191787	-0.00732393	0.0090248	-0.00654412	-0.00815572	142	63	0.00653118	250	113	0.00338007	486	231	0.00399129	1056	509	0.00150894	2532	1150	0.00155299	6776	3101	0.000809356	49208	23129	0.000320774	71086	33277	0.000224027	102938	48108
0	10C103688	Bipolar	1	5.09339	0.102861	-0.0277362	0.0447539	0.0104199	0.00642037	0.0142853	-0.0128544	-0.0130536	0.0180656	-0.0214098	-0.00109148	0.0117475	-0.0230899	0.00545006	-0.00723418	-0.00766198	-0.015189	-0.0111598	0.00553373	142	67	0.00144012	250	119	-0.00279115	486	245	0.00112707	1056	516	0.00057706	2532	1208	0.000916378	6776	3162	0.000558145	49208	22930	0.000325439	71086	33160	0.000262478	102938	47941
0	10C103748	Control	1	6.61693	0.478337	0.0292329	0.0140165	0.0036264	0.000484413	-0.0177906	-0.010462	0.0264258	-0.0166238	0.00829608	-0.0260082	0.016095	0.00938468	0.0158222	0.0129212	-0.030451	-0.00485297	-0.00622404	-0.00905701	142	47	0.00841486	250	95	0.00318318	486	187	0.00351007	1056	437	0.00104155	2532	1083	0.00125159	6776	3045	0.00065067	49208	22892	0.000334633	71086	33155	0.000260636	102938	47966
0	10C103754	Control	1	5.39229	0.241138	0.0172796	-0.0149071	0.0265339	0.0162736	-0.00174808	-0.0147516	-0.000201715	-0.0068205	0.0159193	-0.0159521	-0.00719788	0.00519192	0.00527639	0.00803362	-0.00194249	0.0339801	0.00296801	0.00615823	142	71	3.79401e-05	250	120	-0.00512201	486	228	7.08957e-05	1056	507	0.00070002	2532	1179	0.00143652	6776	3127	0.00057834	49208	22987	0.000296614	71086	33108	0.000253037	102938	48000
0	10C103756	Control	1	6.37426	0.556602	0.043519	-0.011321	0.0015144	-0.00832226	0.00865832	-0.0123213	0.000260882	-0.00880713	-0.00461152	-0.00424297	-0.0166667	-0.0126419	0.00321993	0.00234753	-0.0210266	0.00285548	0.00822788	0.00847623	142	54	0.000173965	250	99	0.000716027	486	212	0.00269285	1056	474	0.00195846	2532	1161	0.00218569	6776	3125	0.000954236	49208	22815	0.000335559	71086	32916	0.000278245	102938	47608
0	10C103757	Schizophrenia	1	5.68683	0.453514	0.0627718	-0.0147751	0.0116637	0.00412145	0.00831219	0.0297456	-0.00869965	-0.00120244	-0.0155976	-0.0178657	0.0234089	-0.00819232	0.0141446	0.00591287	-0.0332632	0.0096216	0.00887699	0.00971525	142	58	-0.000832337	250	107	-0.00245077	486	216	0.0020999	1056	478	0.00192458	2532	1149	0.001986	6776	3146	0.000910982	49208	22822	0.000364716	71086	32930	0.000259321	102938	47850
0	10C103765	Bipolar	1	4.95808	0.0822762	-0.0233713	0.0559531	0.0175277	0.0178556	0.00953765	0.00900371	0.00872063	0.00965667	0.00223777	-0.0181543	0.00185255	-0.00612246	0.00365847	0.00187601	-0.0241342	-0.00695483	0.00781453	-0.00239795	142	58	0.00201547	250	102	0.000408321	486	206	0.00284596	1056	479	0.00159812	2532	1162	0.00130925	6776	3159	0.000694835	49208	23065	0.000279209	71086	33175	0.000245594	102938	48038
0	10C103770	Bipolar	2	-3.108	-2.67467	-0.163887	0.306798	0.0834603	-0.0239964	0.0176152	-0.00788239	-0.0188577	0.00706699	-0.0104522	-0.0460138	-0.00960063	0.000766636	-0.00748138	0.0252066	-0.0137243	0.0300234	0.019898	-0.00545874	142	66	0.000865456	250	113	0.00078005	486	236	0.000638683	1056	509	-0.000286848	2532	1199	0.000335939	6776	3213	-0.000167319	49208	23450	-0.000372245	71086	33842	-0.00030026	102938	49086
0	10C103866	Schizophrenia	1	6.9216	0.662238	0.0626987	-0.0201224	0.0223142	0.000496552	0.00390897	-0.0195834	0.011255	-0.0162141	0.0042552	-0.0189765	0.0131681	0.0271766	-0.00191183	0.0146695	-0.0247131	-0.0259458	0.00965193	0.00452468	142	65	0.00607333	250	113	-0.000211584	486	219	0.000916528	1056	482	0.00182538	2532	1163	0.0018811	6776	3174	0.00111233	49208	22853	0.000502869	71086	33036	0.000390637	102938	47732
0	10C103934	Schizophrenia	1	5.28452	0.135621	0.0601797	0.0528244	-0.0071026	0.00385231	-0.0142295	-0.00798617	0.00834972	0.020808	-0.0210567	-0.0140869	0.0234959	0.00350672	0.0140732	0.00645495	0.0105412	-0.0190735	-0.000580828	0.0102493	142	67	0.0108895	250	117	0.00452077	486	224	0.00531901	1056	503	0.00253546	2532	1189	0.00150379	6776	3158	0.000968641	49208	22919	0.000313244	71086	33158	0.00023024	102938	48101
0	10C103935	Schizophrenia	2	3.31661	-0.411082	-0.0729179	0.0967299	0.0241659	0.0192105	-0.00764441	-0.00780579	0.00934589	-0.00142604	-0.00531201	0.0186495	0.0246415	0.00186136	0.0159362	0.0157504	-0.0136675	-0.00595424	0.0185493	0.0180981	142	59	0.00233178	250	101	-0.000525972	486	224	0.00270284	1056	505	0.000899204	2532	1205	0.000989733	6776	3154	0.000487839	49208	23056	0.000243524	71086	33496	0.000135023	102938	48383
0	10C103941	Bipolar	2	6.12142	0.51518	0.0292736	-0.00959958	-0.000829815	-0.0185406	0.0109659	0.00344334	-0.00126909	-0.00764908	0.0219113	0.000706718	0.00764857	-0.0012523	0.00162211	0.000566692	-0.0138905	0.00244263	0.0144982	-0.0168194	142	62	0.00613519	250	108	0.00293128	486	208	0.00236209	1056	458	0.00159108	2532	1125	0.00167487	6776	3091	0.000975923	49208	22778	0.000427457	71086	32957	0.000333295	102938	47772
0	10C103974	Control	2	6.06442	0.382526	0.0131161	0.0130167	0.0155681	5.51873e-05	0.00541571	0.00905426	-0.00847228	0.024522	-0.0358293	0.0125519	-0.00173322	0.0107352	-0.00589422	0.0091033	-0.0278199	-0.018105	-0.011585	-0.00775832	142	62	0.00619283	250	100	0.00266985	486	221	0.0032866	1056	498	0.00147565	2532	1162	0.00146181	6776	3135	0.000956566	49208	22914	0.000414026	71086	33069	0.000295882	102938	47935
0	10C103988	Control	2	3.36434	-0.347004	-0.0912472	0.125916	0.00950747	-2.54362e-05	-0.00675268	0.0111091	0.00457754	-0.000463011	-0.026126	-0.0115001	-0.0114073	-0.00127801	0.00672385	0.0236012	-0.0121413	-0.0117583	0.0106003	0.00915197	142	58	0.00277485	250	111	0.00180326	486	215	0.00276139	1056	483	0.00185498	2532	1160	0.00154541	6776	3164	0.000460998	49208	22978	0.00019789	71086	33194	0.000115313	102938	48152
0	10C104097	Schizophrenia	2	5.97611	0.364818	-0.0115041	0.0125712	0.0221854	-0.0112898	-0.00612424	-0.00158979	-0.014083	-0.00170954	-0.0139932	0.0128129	0.0197146	-0.00448348	0.0109643	0.000763792	-0.0241407	-0.021047	0.00279839	-0.0101568	142	61	0.00413025	250	108	0.000679516	486	223	0.000733911	1056	482	0.000120032	2532	1142	0.000825911	6776	3110	0.000662941	49208	23014	0.000326597	71086	33105	0.00026536	102938	48050
0	10C104196	Schizophrenia	2	-3.27541	-2.68053	-0.16957	0.299683	0.0748582	0.0246817	0.0055291	0.00700274	-0.01827	-0.0133938	0.00571703	-0.0205401	-0.0306325	-0.000444277	0.00178635	0.00954303	-0.00346321	0.00985315	0.0153644	-0.0116033	142	67	0.00524622	250	114	-0.00084538	486	237	0.00195061	1056	494	-0.000935022	2532	1162	-0.000699028	6776	3190	-0.000584242	49208	23504	-0.000457553	71086	33951	-0.000376681	102938	48922
0	10C104202	Control	1	5.60498	0.301431	0.0245533	0.0108173	0.0185053	-0.0026531	0.0162815	-0.0126913	0.017867	-0.0072747	-0.00412389	-0.019103	-0.00803832	-0.00189485	0.0193001	0.00954562	-0.0386409	-0.0102964	-0.00143901	0.0115433	142	61	0.0060282	250	117	0.00105351	486	224	0.00259634	1056	495	0.00156457	2532	1191	0.00216605	6776	3129	0.00106331	49208	22851	0.000419102	71086	32958	0.000318821	102938	47803
0	10C104203	Control	1	5.06958	0.109383	-0.00909229	0.0175231	-0.0172345	-0.00801146	-0.00198846	-0.0116752	0.0137711	0.000634461	0.00898075	-0.0293544	0.0259711	0.00270358	0.00366147	0.00390617	-0.0146284	-0.00747894	0.00336905	-0.0301942	142	54	0.00255633	250	107	-0.000298428	486	217	0.000652921	1056	475	0.000254567	2532	1167	0.000389059	6776	3147	0.000760397	49208	22901	0.000291271	71086	33175	0.000239717	102938	48066
0	10C104205	Control	1	4.37134	-0.254123	-0.00933976	0.0393993	0.00303176	-0.00398052	-0.00168594	-0.00183257	-0.0297487	-0.0025744	-0.00232056	-0.0301851	-0.0120181	-0.00219127	0.00834939	-6.81379e-05	-0.0313194	0.00052878	0.0165202	-0.0252743	142	56	-0.00154295	250	112	-0.00399198	486	218	-0.00041635	1056	479	0.000105144	2532	1164	0.00107289	6776	3134	0.000470032	49208	22930	0.000129972	71086	33090	9.42092e-05	102938	47968
0	10C104206	Control	1	5.84001	0.32189	0.0326998	0.0649402	0.000694397	0.0126937	-0.00729254	-0.0142815	0.0110108	0.0105233	0.00524352	-0.00675535	-0.0115539	0.00815216	-0.0130781	0.00791531	-0.00396141	-0.00286162	0.00187	0.00999821	142	65	0.00394441	250	123	0.000345536	486	232	0.000871849	1056	505	-0.000112326	2532	1189	0.000542569	6776	3197	0.000107511	49208	22977	0.000274566	71086	33208	0.00020234	102938	47992
0	10C104230	Control	2	-3.28976	-0.302476	1.1237	-0.0812359	-0.0529467	-0.0167435	0.00778065	0.031634	-0.0292973	0.00071414	-0.00861831	0.011201	-0.0218103	0.0255913	0.0163642	0.00454906	0.0174774	-0.000220535	0.00722329	-0.0123002	142	65	0.0018131	250	113	-0.000534553	486	224	0.00173442	1056	495	0.000778185	2532	1185	0.000331384	6776	3215	0.00022357	49208	23536	-9.57224e-05	71086	33962	-6.22999e-05	102938	49054
0	10C104233	Bipolar	2	6.17727	0.557686	-0.00461571	-0.000833798	0.00849555	-0.0278308	0.0039888	-0.00891178	-0.00791222	0.0169589	-0.00247657	-0.000580868	0.0198937	0.0140025	0.00499696	0.0137643	-0.00112245	-0.00160002	-0.00416841	0.0015167	142	65	0.00770204	250	111	0.0028551	486	216	0.00324737	1056	478	0.00218008	2532	1154	0.00195869	6776	3084	0.00123682	49208	22825	0.000406184	71086	32988	0.00034163	102938	47783
0	10C104270	Schizophrenia	1	3.30129	-0.406354	0.00984332	0.109257	0.0195099	-0.00906818	-0.0169483	0.00890556	0.00627708	0.0178271	0.00952742	0.0127362	-0.00933155	-0.0212455	0.00428157	0.0197381	-0.00163897	-0.005777	-0.0154336	-0.00586394	142	60	0.000330385	250	112	-0.00098598	486	221	0.000432833	1056	486	-0.000609025	2532	1177	0.00114712	6776	3198	0.000429953	49208	23023	0.000176114	71086	33192	0.000150333	102938	48147
0	10C104271	Schizophrenia	1	-3.32357	-2.86285	-0.158031	0.29445	0.0898043	-0.0214765	-0.00634773	0.013546	-0.0194008	0.00365063	-0.00863668	-0.0517773	-0.031821	0.0505546	0.0034	-0.0169255	0.00284096	0.025809	-0.00103063	0.00568136	142	71	0.00430848	250	120	-0.000644369	486	233	0.000259188	1056	524	-0.000553571	2532	1225	0.00015931	6776	3221	-0.000192938	49208	23560	-0.000213171	71086	34031	-0.000165492	102938	49055
0	10C104368	Schizophrenia	1	1.79883	-0.979056	-0.0464211	0.128472	0.0271703	-0.00230815	-0.00879205	-0.0105883	-0.0169752	0.00869655	-0.039003	-0.0435182	0.00129561	0.0145397	-0.000141326	0.0295899	-0.0251041	0.00108537	0.00942713	-0.000184365	142	59	0.00311136	250	107	-0.000477124	486	225	0.000802624	1056	510	0.000128794	2532	1196	0.000341986	6776	3183	9.70597e-05	49208	23336	0.000101215	71086	33715	8.60586e-05	102938	48729
0	10C104369	Schizophrenia	1	3.52291	-0.456509	-0.0234235	0.0495761	0.022274	0.00222741	0.000205381	0.00696172	-0.0014342	0.00333656	-0.0128925	-0.0472285	-0.0179251	0.00895372	0.00389063	0.0102059	-0.00934717	0.00332651	0.0210427	0.000341438	142	51	0.00608869	250	107	-0.000859665	486	225	0.000413002	1056	488	0.000747946	2532	1151	0.000580696	6776	3129	0.000351417	49208	22980	0.000120439	71086	33209	8.13845e-05	102938	48065
0	10C104402	Schizophrenia	1	3.77032	-0.28697	-0.00596819	0.0889253	0.0271903	0.0138124	-0.00838718	-0.0108874	-0.0303509	-0.00876834	0.000144526	-0.0455894	0.035039	0.00192508	0.0204743	0.0307063	-0.00848839	0.0140149	0.0154105	-0.0398094	142	61	0.000602911	250	105	-0.00133362	486	217	0.000890028	1056	487	-0.000140547	2532	1171	0.000430855	6776	3161	-0.000138004	49208	22931	0.000103926	71086	33145	7.6408e-05	102938	48022
0	10C104403	Bipolar	2	4.72468	0.151017	0.000692106	0.036202	0.0207071	0.00272526	-0.0112815	-0.00195193	-0.000697688	-0.00752212	0.000558531	-0.0158818	0.00872715	-0.00369763	0.0275552	0.011356	-0.0041972	0.00169392	-0.00513707	0.00587415	142	55	0.00138442	250	104	-0.00341083	486	209	0.0005662	1056	508	0.0013958	2532	1218	0.00177189	6776	3230	0.00111461	49208	23113	0.000180302	71086	33363	0.000158915	102938	48324
0	10C104483	Bipolar	2	5.71805	0.381467	0.00386197	-0.000491683	-0.00883763	0.00517426	-0.011307	0.0107341	0.00377283	0.0172504	-0.0136546	-0.00780011	-0.00142208	0.00230694	-0.00173204	0.00497828	-0.0294609	-0.0201922	-0.0057287	-0.0164305	142	54	0.00543228	250	103	-3.13968e-05	486	206	0.00341583	1056	465	0.00164875	2532	1177	0.00195442	6776	3152	0.00117571	49208	22932	0.000300674	71086	33169	0.00022859	102938	47984
0	10C104488	Bipolar	1	5.13347	0.199543	0.00642914	0.00924366	0.00137425	-0.00918948	-0.00652959	-0.00463371	0.00521869	0.00405545	-0.0122494	-0.0174463	-0.00419997	-0.00525641	-0.00738565	0.0100769	-0.0133153	0.0193733	0.0150142	0.0250366	142	62	0.00495289	250	114	0.000220764	486	220	0.00112596	1056	487	0.00131979	2532	1182	0.0009228	6776	3140	0.000474689	49208	22854	0.000250088	71086	33096	0.000195745	102938	47849
0	10C104540	Schizophrenia	1	1.86283	-0.95561	-0.114089	0.0838376	-0.0595362	0.00933126	0.0136992	0.014345	-0.0061381	-0.0217947	-0.00449851	-0.00164065	0.00135581	0.0084359	0.00574533	0.0151058	0.0128867	0.00480283	0.012093	0.00635717	142	67	0.00524087	250	118	0.00145752	486	237	0.003493	1056	527	0.00177378	2532	1227	0.000936035	6776	3238	0.000236116	49208	23404	0.000136303	71086	33663	9.02572e-05	102938	48593
0	10C104544	Bipolar	2	-2.97056	-2.56772	-0.105512	0.280583	0.101885	0.0102077	0.00342543	0.000401402	0.0382352	-0.0119051	-0.0141642	-0.0286343	0.0265747	0.00289103	-0.00751087	0.00883277	0.0236126	-0.0213764	0.0218203	-0.0118694	142	67	-0.00350776	250	120	-0.0055075	486	244	-0.00210104	1056	537	-0.00177084	2532	1232	-0.000638543	6776	3203	-0.000585645	49208	23520	-0.000358539	71086	34015	-0.000309114	102938	49270
0	10C104545	Schizophrenia	1	5.41229	0.249664	0.0226619	0.019068	0.010867	-0.0116883	0.00843877	0.00299952	0.00162638	0.00368003	-0.0358344	-0.00797201	-0.000443856	-0.0176473	0.00263419	0.0333899	-0.012345	-0.00627816	0.00656098	-0.00692452	142	54	0.00520624	250	113	0.00098185	486	218	0.00240141	1056	473	0.000824211	2532	1145	0.00137553	6776	3109	0.000687317	49208	23075	0.000395543	71086	33245	0.000262281	102938	48020
0	10C104617	Schizophrenia	1	-3.0729	0.0179461	1.19675	-0.155319	-0.0463851	-0.0253586	0.00332661	-0.0265058	0.00506645	0.0068933	0.0073265	-0.00801678	0.0393151	-0.0471116	0.0150424	-0.0146915	0.0249141	0.00167604	0.000776141	-0.0410504	142	64	0.00107882	250	111	-0.00025004	486	229	0.00115522	1056	480	-0.000730973	2532	1165	-0.000323888	6776	3231	-0.000365588	49208	23425	-0.000126429	71086	33865	-7.48535e-05	102938	48919
0	10C104623	Bipolar	1	6.01456	0.557942	0.00802856	0.0198517	-0.00897005	-0.0100167	-0.00548619	0.0033068	-0.0153824	0.0162272	-0.0185091	0.0111815	0.0126013	-0.0048764	0.00533394	0.00570592	-0.00201335	0.00639823	0.00295048	0.00326196	142	59	0.0056478	250	106	0.00062391	486	208	0.00180419	1056	478	0.000341574	2532	1156	0.000731648	6776	3143	0.00056393	49208	22857	0.000373961	71086	33056	0.000293198	102938	47824
0	10C104627	Control	2	6.00939	0.30251	-0.0337131	-0.0214872	0.0126296	0.0263336	0.00691326	0.000322725	0.00330144	-9.0774e-05	-0.00369326	-0.00409063	0.00349009	-0.0126082	-0.00274977	-0.00810045	-0.00715451	-0.00548234	-0.00421099	0.00869265	142	58	0.00412398	250	115	-0.000413255	486	228	0.00331094	1056	502	0.00126766	2532	1180	0.000853265	6776	3144	0.000487684	49208	22899	0.000346081	71086	33008	0.000266021	102938	47883
0	10C104640	Bipolar	2	2.58819	-0.760533	-0.0409058	0.0957368	0.064188	-0.0260136	0.000444334	0.00703688	-0.0164651	0.018627	-0.038945	-0.00964388	0.00218823	-0.00492872	-0.0101042	-0.0134137	-0.000144066	0.00575111	0.00880133	0.0219517	142	57	0.00300698	250	108	0.000547484	486	222	0.00088291	1056	498	0.00108614	2532	1177	0.00129442	6776	3176	0.000583271	49208	23156	0.000192416	71086	33433	0.000127015	102938	48345
0	10C104646	Bipolar	2	4.47576	-0.112546	-0.0720095	0.0496575	0.021809	-0.019825	-0.00146031	-0.0005248	-0.0040914	0.00561568	-5.69039e-05	-0.00617083	-0.0157204	0.0256981	-0.00672385	0.0184992	-0.0345116	-0.00933618	-0.0295673	0.00387602	142	57	0.00117112	250	104	-0.00197001	486	211	0.000553147	1056	483	0.000445854	2532	1171	0.00103414	6776	3178	0.000546446	49208	22960	0.000210311	71086	33088	0.000118953	102938	47979
0	10C104764	Schizophrenia	1	6.64169	0.506565	0.00158598	0.019302	0.0143001	0.0132629	0.0147826	0.0101919	0.0174139	-0.0117575	0.0325534	-0.0180064	-0.0109813	-0.0146878	0.0137258	-0.00553334	-0.0231564	-0.0150486	0.0067124	-0.0044333	142	58	0.00366908	250	106	0.000257542	486	223	0.00229269	1056	486	0.00194614	2532	1161	0.00190516	6776	3140	0.000893348	49208	22816	0.000324184	71086	33060	0.000263142	102938	47977
0	10C104766	Control	1	5.71698	0.264886	0.0103623	-0.0177942	0.00678892	-0.0181774	0.0165489	0.00350967	-0.00342478	0.00946509	-0.0069545	-0.00593486	-0.00869733	-0.0324305	-0.010131	-0.010394	-0.0145218	0.00342261	-0.0134245	-0.00407255	142	55	0.00629645	250	104	0.00197599	486	217	0.003154	1056	479	0.00147113	2532	1183	0.00116818	6776	3198	0.000513904	49208	23046	0.000280369	71086	33128	0.000237388	102938	48031
0	10C104800	Schizophrenia	1	4.65617	-0.113777	-0.0617145	0.0220927	0.0177139	-0.00832161	-0.00271483	0.00431559	-0.00474792	0.0212483	-0.0165221	-0.0130685	0.0192719	0.0228876	-0.00789634	0.0226078	-0.00819363	0.000303319	0.0152635	0.0081403	142	58	0.00301214	250	110	0.00185007	486	221	0.00228514	1056	482	0.00198958	2532	1149	0.00204483	6776	3112	0.000969158	49208	22979	0.00028168	71086	33228	0.000231594	102938	48072
0	10C104810	Control	2	4.19987	-0.304217	-0.0610426	0.045614	0.0270648	-0.0125499	0.0042431	-0.001305	0.00337883	-0.00142819	-0.00808169	-0.00174981	-0.0227165	-0.0211739	0.000844663	-0.000141513	-0.00610199	-0.00882806	-0.00804548	-0.0117523	142	59	0.00278149	250	111	-0.00106366	486	224	0.000282153	1056	502	-0.00137633	2532	1160	0.000527278	6776	3103	0.000311028	49208	23000	7.70746e-05	71086	33354	8.96138e-05	102938	48195
0	10C104857	Schizophrenia	1	4.2092	-0.162802	-0.00246182	0.0691717	0.0273669	-0.023738	0.0041122	-0.0140138	0.0118307	0.0199186	0.0114304	-0.00817608	0.00440381	0.0166181	0.0129726	0.00239889	0.0135418	0.0156675	-0.0208173	-0.0183615	142	63	9.09923e-05	250	108	-0.00267794	486	222	0.000476919	1056	486	0.000285949	2532	1164	0.00112798	6776	3164	0.000504062	49208	23183	0.000119447	71086	33353	6.78743e-05	102938	48179
0	10C104864	Schizophrenia	1	-2.57136	-2.598	-0.0958589	0.266396	0.0819165	-0.0209495	0.0101936	0.000260171	-0.0228386	0.0109621	-0.00677323	-0.0396887	-0.00555746	0.00506433	0.00436974	0.0133377	-0.0147446	0.037154	0.001584	0.030624	142	67	0.00409792	250	119	0.00075253	486	234	0.0024451	1056	495	0.000237166	2532	1179	0.00044359	6776	3185	0.000142823	49208	23411	-0.000250964	71086	33748	-0.000222527	102938	48694
0	10C104866	Schizophrenia	1	-3.16334	-2.74085	-0.160417	0.281601	0.0842164	-0.0202931	-0.00539188	0.0192558	0.0497882	0.0299926	0.0112852	-0.0397423	-0.0802685	0.0175811	-0.033051	0.0121853	0.0470699	0.028738	0.0228347	0.000178263	142	62	-0.0060169	250	116	-0.00608359	486	233	-0.000880762	1056	498	-0.000167547	2532	1158	0.000478666	6776	3170	-0.000183897	49208	23368	-0.000315454	71086	33783	-0.000251859	102938	48949
0	10C104868	Schizophrenia	1	3.20477	0.0931579	0.188929	0.014636	0.0151986	-0.0115428	-0.00824925	0.0002754	-0.0129152	0.014885	-0.0196863	-0.0218746	-0.000273515	0.0053772	0.0026492	0.0210524	-0.0124959	-0.00363114	0.00592461	0.00827557	142	61	0.00134916	250	103	-0.000864967	486	220	0.00184468	1056	513	0.00171848	2532	1191	0.00138663	6776	3176	0.000416802	49208	23101	0.000165159	71086	33284	0.000157994	102938	48166
0	10C104869	Schizophrenia	1	4.89421	0.160271	-0.0180141	0.104132	0.0156534	0.000991713	0.0143409	-0.0195676	0.00247301	0.0162359	-0.0281715	-0.00457843	-0.00648384	0.00530226	0.00618071	0.011378	-0.0164194	0.00388017	-0.00345767	0.00219003	142	62	0.00522041	250	118	0.000780351	486	223	0.00159737	1056	498	0.00165687	2532	1177	0.00127364	6776	3164	0.000582981	49208	22940	0.000210467	71086	33127	0.000182043	102938	47897
0	10C104940	Schizophrenia	1	-3.06578	-2.73778	-0.224336	0.32837	-0.0785127	0.00179426	0.0126826	0.0313031	0.0309602	-0.00880497	0.0141917	-0.123226	-0.0245812	0.0268919	0.0713391	-0.0399817	0.129279	-0.134435	0.00706614	0.0738279	142	68	-0.00308821	250	120	-0.0037565	486	240	-4.9142e-05	1056	502	-0.00145368	2532	1141	-0.000132011	6776	3223	-0.000244958	49208	23513	-0.000309217	71086	33990	-0.000223357	102938	49048
0	10C104942	Schizophrenia	1	-3.32902	-2.81399	-0.166366	0.25506	0.0814868	-0.0309512	0.00192942	0.0436007	-0.0360768	-0.0230154	0.0193368	-0.0830023	-0.0237641	0.0772078	-0.00914859	0.0171067	0.0325654	0.028959	-0.0185116	-0.151348	142	62	0.00176748	250	115	-0.00375917	486	235	-0.00100379	1056	506	-0.00096432	2532	1197	-0.000376234	6776	3209	-0.000845016	49208	23567	-0.0005321	71086	34028	-0.000427669	102938	49172
0	10C104961	Bipolar	1	1.37223	-1.0331	-0.0784514	0.108785	0.078776	-0.0134797	0.00492572	0.00360419	-0.0247065	0.00419824	-0.0228608	-0.00944829	0.00779418	-0.00849543	0.00200427	0.00802219	-0.00476604	0.00735795	-0.00893445	0.0370051	142	62	-0.00162542	250	103	-0.00358727	486	221	-0.000814269	1056	479	-0.000462211	2532	1174	0.00044956	6776	3111	-1.76767e-05	49208	22994	-5.05631e-05	71086	33255	-3.53049e-05	102938	48252
0	10C104968	Control	2	2.74284	-0.809446	-0.0569074	0.102027	0.0449628	0.00110216	0.0104058	0.00955119	-0.00514976	0.0273113	-0.0484761	-0.00976869	-0.0108557	0.002454	0.000404752	0.0083302	0.022894	-0.0194316	0.0135689	-0.0307147	142	62	0.00297899	250	110	0.000508411	486	232	0.00222887	1056	491	0.00116025	2532	1161	0.000902061	6776	3136	0.000625583	49208	23129	0.000246228	71086	33469	0.000176546	102938	48501
0	10C105072	Schizophrenia	1	5.88313	0.498571	0.0300537	0.0138056	-0.0106598	-0.0150921	-0.0109373	7.80381e-05	-0.00954667	0.00241287	-0.0247071	-0.0123845	-0.00727747	0.00642998	0.000214503	0.00757851	-0.0394666	0.00802953	-0.000323124	-0.0130199	142	61	0.00560503	250	113	0.00165045	486	225	0.00212788	1056	507	0.00169917	2532	1199	0.00238693	6776	3122	0.00119036	49208	22880	0.000431252	71086	33099	0.000322973	102938	47824
0	10C105075	Schizophrenia	2	4.96757	0.0937151	0.0475395	0.0340148	-0.0309357	0.00939408	-0.00869551	0.0197699	0.0238747	0.0070249	-0.0227702	0.00195405	0.0204733	0.00306568	0.00801122	-0.00656942	-0.00223065	0.00388513	0.0215142	-0.0241518	142	60	0.00660487	250	103	0.000177131	486	205	0.00166932	1056	474	0.00125392	2532	1127	0.000779468	6776	3051	0.000422623	49208	22810	0.000178998	71086	32951	0.000108976	102938	47722
0	10C105112	Control	1	6.62618	0.51675	-0.00228564	-0.0123972	-0.00111994	-0.0126739	0.0159981	0.00192145	-0.0141249	0.00511608	0.00027763	-0.0320812	0.00350265	-0.00227459	0.00853623	0.0186679	-0.0289208	-0.0154314	0.0113136	-0.00668694	142	57	0.00518939	250	109	-0.00210119	486	229	0.00186448	1056	487	0.00177464	2532	1155	0.00147926	6776	3174	0.000697846	49208	23098	0.000412953	71086	33278	0.000286608	102938	48215
0	10C105149	Bipolar	1	4.31011	-0.0741749	0.00538437	0.0716198	0.0124906	0.00111551	0.0169448	-9.49968e-05	-0.00396696	0.00141143	-0.00489709	-0.00328183	0.0157934	0.00573684	0.0102545	-0.028108	-0.00410817	-0.00297082	-0.0167045	0.0232925	142	62	0.00159715	250	108	-0.00262326	486	213	-0.000898463	1056	465	-0.000613957	2532	1148	0.000623248	6776	3076	0.000259237	49208	22962	0.000345425	71086	33240	0.000237022	102938	47998
0	10C105151	Bipolar	2	6.10541	0.425047	0.0320294	0.0381532	0.00252607	-0.00686189	-0.00547865	-0.0112173	-0.00707369	0.00363568	-0.0374967	-0.025017	-0.0130577	-0.0261794	-0.00207375	0.000567437	-0.018424	-0.0100248	-0.0137427	-0.00795045	142	62	0.00430563	250	118	0.00236282	486	226	0.00338783	1056	482	0.00185282	2532	1143	0.00208686	6776	3104	0.000938832	49208	22811	0.000458979	71086	33039	0.000322	102938	47837
0	10C105164	Bipolar	2	-3.25435	-2.78615	-0.180512	0.315129	0.0901483	-0.0119827	-0.0168171	-0.0315261	-0.0235643	-0.00210675	-0.0148446	-0.0104565	-0.0225222	0.00725529	-0.0144812	-0.0240736	-0.0153453	0.00774428	-0.000398955	0.0209091	142	71	-0.00179796	250	129	-0.00295451	486	245	-0.000737193	1056	519	-0.00139303	2532	1195	-0.0008359	6776	3232	-0.000838105	49208	23496	-0.000347345	71086	33910	-0.000271192	102938	48953
0	10C105165	Bipolar	1	6.58914	0.590897	0.0183476	-0.0143958	-0.0213515	0.00014019	-0.0071956	-0.0045076	-0.00203901	-0.00718441	-0.0245697	0.00135747	0.0125854	0.0158613	-0.00234684	0.00166286	-0.0166	-0.0184227	0.00306993	-0.00472412	142	58	0.00285496	250	108	0.00193521	486	214	0.00441266	1056	493	0.00243299	2532	1172	0.00192163	6776	3137	0.00127112	49208	22893	0.00048874	71086	33081	0.000378948	102938	48033
0	10C105193	Control	1	5.52021	0.366906	0.0167771	0.0319204	0.00709246	0.0264446	0.00987711	-0.00145692	0.00794387	-0.00079414	-0.0158224	-0.0224493	0.0210596	-0.00555343	0.031109	0.00714754	0.00544966	0.000931767	-0.00285876	0.0139708	142	55	0.00528116	250	99	0.00179448	486	209	0.00336761	1056	470	0.00187142	2532	1184	0.00212801	6776	3129	0.00143538	49208	22925	0.000412878	71086	33138	0.000284746	102938	48015
0	10C105199	Bipolar	2	5.51686	0.203323	0.0197486	0.032494	0.0285132	-0.0213668	0.0146464	0.00660346	-0.0072066	0.00850778	-0.0143237	-0.0352288	-0.0138991	-0.0251905	-0.00747214	-0.00356389	-0.0203705	-0.0169379	0.000852104	0.0322203	142	55	0.00469364	250	99	0.00281912	486	214	0.00357796	1056	475	0.00193291	2532	1122	0.0011994	6776	3098	0.000806176	49208	22895	0.000425424	71086	33092	0.000264051	102938	47974
0	10C105200	Bipolar	1	5.7811	0.261291	-0.0376022	0.00370747	-0.00311283	-0.0205669	0.0132668	0.00333107	0.0012602	-0.00554435	-0.0205742	-0.00834675	0.00821953	0.00330696	0.0235851	-0.00168104	-0.0214318	-0.00849167	-0.0210476	0.00537329	142	60	0.00310501	250	105	-0.000102722	486	212	0.00258964	1056	490	0.00113169	2532	1193	0.00116759	6776	3153	0.000767184	49208	23083	0.000406329	71086	33274	0.000340639	102938	48127
0	10C105259	Bipolar	2	4.65084	0.0584832	-0.00911125	0.064911	0.00511702	-0.0120027	-0.00574175	0.000257647	-0.016484	0.0117492	0.00633544	-0.00212523	-0.0276972	-0.0199715	0.0275252	-0.00248851	-0.0152265	-0.0271299	0.018521	0.011137	142	62	0.00502764	250	113	0.000742858	486	230	0.00261905	1056	487	0.00174617	2532	1171	0.00173261	6776	3129	0.000699411	49208	22919	0.000251697	71086	33171	0.00020107	102938	48001
0	10C105262	Bipolar	2	5.15052	0.22087	-0.016156	0.0693241	0.0264082	-0.0123349	0.0244406	-0.00501946	0.00125812	-0.0134547	0.00280498	-0.00539109	-0.0174467	-0.00732206	0.000963605	-0.000919646	0.00290217	-0.00465433	0.00905036	0.0105997	142	52	0.00207024	250	97	-0.00249933	486	215	0.000162795	1056	472	0.000187002	2532	1136	0.000330307	6776	3105	0.000358145	49208	22991	0.00033503	71086	33192	0.000269404	102938	48022
0	10C105263	Control	1	5.96878	0.484498	0.00224739	0.0276643	0.00789563	0.00222982	0.0248795	0.0158463	0.00550713	0.0299196	-0.0189977	-0.00290179	-0.0105115	0.0049617	-0.00817327	-0.0021356	-0.00294973	-0.00740536	-0.00634403	-0.000895791	142	58	0.00293586	250	116	-0.00131211	486	229	0.000847699	1056	502	0.00132488	2532	1179	0.00115921	6776	3147	0.000857053	49208	23022	0.000414503	71086	33170	0.000295401	102938	48074
0	10C105266	Bipolar	1	6.00325	0.525573	0.0365341	0.0440088	0.0120825	-0.0118818	0.0253998	0.00252868	-0.012202	-0.000182426	-0.0141691	-0.00229055	-0.019135	0.00409463	-0.00869614	-0.00127336	-0.00746055	-0.0117573	-0.0173786	-0.011239	142	59	0.00432667	250	104	-0.000634958	486	218	0.0025432	1056	488	0.00189598	2532	1175	0.00214217	6776	3123	0.0013082	49208	22797	0.000528745	71086	32933	0.000394476	102938	47791
0	10C105295	Schizophrenia	1	-3.33592	-2.64726	-0.223805	0.331261	0.11728	-0.00767479	0.0041749	0.0076611	-0.0336621	0.00369037	-0.0158841	-0.0610532	-0.0238957	0.0290724	0.0149751	-0.0106176	0.00432483	0.0176269	0.0234922	-0.00695254	142	71	0.000528793	250	122	-0.00137004	486	227	0.000696514	1056	499	0.000434428	2532	1200	0.000124082	6776	3232	-2.27819e-05	49208	23579	-0.000286414	71086	34094	-0.000228364	102938	49327
0	10C105311	Control	1	6.05455	0.603751	-0.0215734	0.0399877	-0.00619397	0.00649064	0.00178964	-0.0240038	0.00423211	0.000737236	-0.00254792	-0.0115214	0.00880676	-0.0118299	0.0154509	0.00180154	-0.00215128	0.0263085	0.00796176	-0.0189906	142	53	0.00369921	250	102	-0.000823295	486	210	0.00291176	1056	471	0.00147909	2532	1152	0.00224347	6776	3107	0.00118021	49208	22907	0.000480197	71086	33074	0.000396602	102938	47696
0	10C105312	Control	1	5.7512	0.37734	0.0705465	-0.018786	-0.00670888	0.00390749	0.00431793	-0.0030422	-9.96872e-05	0.00993202	0.00931227	-0.013237	0.00556982	-0.0270891	0.0147119	-6.78997e-05	0.00392042	0.0174763	-0.0015003	-0.000668635	142	63	-0.000784423	250	113	-0.00485604	486	231	-0.000187801	1056	522	0.000114775	2532	1173	0.0005929	6776	3153	0.000380356	49208	22864	0.00033083	71086	33028	0.000260117	102938	47750
0	10C105314	Schizophrenia	2	6.57582	0.521135	-0.0467466	-0.0275579	0.0145972	0.00446696	-0.0128052	0.000970825	0.00363195	-0.0195977	0.00969348	-0.0119647	-0.00675444	-0.0154185	-0.0146891	0.00728614	-0.0245636	0.0152081	-0.00450459	0.0166668	142	56	0.00910073	250	108	0.00225036	486	230	0.00185166	1056	495	0.00149233	2532	1171	0.0015411	6776	3166	0.00102005	49208	23060	0.000485867	71086	33272	0.000392807	102938	48043
0	10C105378	Control	1	1.05167	-1.18472	-0.0553195	0.129036	0.0381302	-0.0316373	-0.0141217	0.00248902	0.00315489	-0.00575252	-0.0186045	-0.0410796	0.0104844	-0.0106132	0.00963029	-0.00388734	-0.0149994	0.0012972	-0.0428836	0.00448102	142	65	-0.00067897	250	111	-0.00115976	486	226	0.00151048	1056	514	0.00119294	2532	1218	0.00143018	6776	3192	0.000233698	49208	23308	-5.33603e-06	71086	33535	-4.10382e-05	102938	48533
0	10C105379	Control	1	4.1883	-0.187388	-0.0484098	0.0668548	0.0118043	-0.00908897	-0.0202846	0.0120446	-0.00984283	0.00897389	0.0122669	-0.0184867	0.0287323	0.0193841	-0.00045063	-0.0129456	-0.00194876	0.0033086	-0.00770393	0.00108682	142	56	0.00384003	250	107	-0.00272729	486	225	-0.000118919	1056	500	0.000345754	2532	1183	0.000742505	6776	3162	0.000601966	49208	23053	0.000170203	71086	33340	0.000159354	102938	48224
0	10C105430	Schizophrenia	1	5.46409	0.224521	-0.0579004	0.000514929	0.0104352	-0.00181704	0.00700168	0.00828186	0.00982431	0.0025939	-0.041899	-0.0215652	0.00162096	0.0110378	0.00544681	-0.00962662	0.000570301	-0.00346799	0.00530762	0.00808469	142	58	0.00998373	250	112	0.00437523	486	216	0.00349615	1056	481	0.00153119	2532	1167	0.00120344	6776	3136	0.000972403	49208	22922	0.000422138	71086	33192	0.000344578	102938	47993
0	10C105439	Bipolar	1	4.64608	-0.0351139	-0.0631004	0.0517169	0.0325694	-0.0254387	0.0116285	-0.0168716	-0.0163333	-0.0121733	-0.0100187	0.00112961	0.0218911	0.00217081	-0.00306307	0.00611073	-0.00933121	-0.0131865	-0.00882228	0.00730865	142	61	0.00798216	250	109	0.00437195	486	222	0.00484491	1056	501	0.00190185	2532	1162	0.00208811	6776	3133	0.000784894	49208	22994	0.000308497	71086	33273	0.000234849	102938	48084
0	10C105500	Schizophrenia	2	5.51282	0.250179	-0.0393198	0.000539195	0.00294482	-0.00495647	-0.0128302	0.00274064	-0.0303025	0.00890845	-0.0136127	0.0245153	0.00771328	0.00705379	0.00818571	0.0193984	-0.00163723	0.0159908	0.0137526	0.0133883	142	59	0.00257383	250	110	-0.000369655	486	220	0.00213091	1056	493	0.00112919	2532	1191	0.0011186	6776	3168	0.000531662	49208	23032	0.000377949	71086	33156	0.000295219	102938	47885
0	10C105522	Bipolar	1	5.77458	0.35239	-0.0345048	0.00806471	0.00373614	0.00554254	-0.0154437	-0.00822976	-0.00356607	0.00271693	-0.031317	-0.0199319	0.020444	0.00495583	-0.00862039	0.0100367	-0.000593442	-0.0147025	-0.00689757	0.0109511	142	57	0.00216353	250	109	-0.00160438	486	221	0.00147479	1056	508	0.000269869	2532	1166	0.000975425	6776	3159	0.000538003	49208	22983	0.000292415	71086	33137	0.000222955	102938	47948
0	10C105526	Control	1	-3.28797	-0.41901	0.995153	-0.0786959	-0.0974475	0.0230419	0.00292569	-0.0070403	-0.0230049	0.00339573	-0.0271652	-0.0275468	0.051605	-0.0727164	0.00456763	-0.0198116	0.012471	-0.0286401	-0.00204749	0.00480893	142	69	-0.00264723	250	116	-0.00398443	486	238	-0.00190709	1056	505	-0.00137436	2532	1182	-0.000671688	6776	3221	-0.000626956	49208	23465	-0.000222711	71086	33914	-0.000162933	102938	48981
0	10C105616	Schizophrenia	1	4.56087	0.151978	0.0043004	-0.00809732	0.0282935	-0.0216655	0.0490271	0.0386292	-0.0208671	0.0734908	-0.19649	-0.113932	-1.28056	-0.894665	-0.163045	-0.121621	-0.168155	0.028235	-0.0366706	0.0273373	142	63	0.00231888	250	116	-0.00198938	486	231	0.00138883	1056	503	0.00100356	2532	1198	0.00137165	6776	3190	0.00068859	49208	22910	0.000264628	71086	33210	0.000220518	102938	48074
0	10C105618	Schizophrenia	1	-2.81899	-2.1488	-0.381205	-0.0598279	-0.290101	0.0396175	0.0656551	0.0403598	-0.0310463	0.0380869	0.02025	0.0852229	0.0189531	-0.0443279	0.0489656	0.0551664	-0.0412869	0.0486265	0.00736647	-0.0149452	142	64	0.000502025	250	121	-0.00275522	486	237	-0.000470524	1056	515	-0.000197796	2532	1200	8.36653e-05	6776	3180	-0.000211619	49208	23377	-0.000196777	71086	33834	-0.000147519	102938	48964
0	10C105627	Schizophrenia	2	4.20278	-0.0861498	-0.0123619	0.0357303	0.0206456	-0.0060443	0.0189841	0.00789744	-0.000409459	0.00394488	-0.0335508	-0.0264056	0.0062258	0.0029533	0.0262029	-0.00953182	-0.0266567	-0.0182683	-0.0027416	-0.0096063	142	53	0.00289139	250	106	-7.80868e-05	486	203	-0.000648921	1056	446	-0.000105248	2532	1093	0.000750104	6776	3123	0.000522931	49208	23150	0.000152574	71086	33354	0.000100661	102938	48130
0	10C105630	Bipolar	1	5.90096	0.475583	0.0526943	0.0353158	0.0215581	-0.0164476	0.00385496	-0.0081486	-0.00995913	0.00668925	-0.0217563	0.0107981	-0.003163	-0.0176308	0.0058698	-0.00374474	0.00943992	-0.00103989	0.0204533	0.00609958	142	63	0.00334218	250	115	0.00121628	486	233	0.00304032	1056	513	0.00114745	2532	1207	0.00124884	6776	3167	0.000579916	49208	22843	0.000377983	71086	32962	0.000308955	102938	47811
0	10C105688	Schizophrenia	1	4.11767	-0.211343	0.00278246	0.040071	0.0107037	-0.0115129	-0.0308899	-0.00267071	0.00199462	-0.00729361	-0.00335327	0.000109965	-0.00113478	-0.0163168	0.0102235	0.00491836	0.0136822	0.0327763	-0.00318445	0.0253481	142	62	0.00381337	250	109	0.00223762	486	215	0.00174584	1056	494	0.000804172	2532	1160	0.000888944	6776	3095	0.000412006	49208	23126	0.00024447	71086	33392	0.000188427	102938	48281
0	10C105703	Control	2	3.58013	-0.411578	0.0160764	0.103265	0.0118744	-0.0219772	-0.0213783	0.00397683	-0.000651813	0.0170251	-0.0285342	-0.0251898	0.0202224	-0.00213042	0.0221588	-0.00484022	-0.00242545	0.0192086	-0.00468253	0.0125065	142	56	0.00275136	250	106	-0.000320441	486	216	0.000790194	1056	494	0.000369818	2532	1173	0.000984945	6776	3147	0.000630817	49208	22993	0.000225132	71086	33197	0.000164802	102938	48153
0	10C105714	Control	2	2.67947	-0.771189	-0.0579226	0.0822542	0.0444925	-0.0262982	-0.0103925	-0.00535388	0.00792555	-0.019831	-0.00744837	-0.0331345	0.00224931	0.00575488	-0.00189528	-0.0187657	-0.0236276	0.015316	-0.028012	0.00222083	142	72	-0.00132971	250	125	-0.00390929	486	235	-0.00049664	1056	491	-0.000935753	2532	1175	-0.00013774	6776	3202	-0.000121799	49208	23329	8.49345e-06	71086	33626	1.28936e-05	102938	48645
0	10C105831	Schizophrenia	1	5.04454	0.166049	-0.0347341	-0.00945525	0.0199842	-0.0108081	-0.0038301	0.0185738	-0.00789768	-0.00832941	-0.0112722	0.00543876	0.0161154	0.000976814	0.00701489	0.010134	-0.0123981	0.00885449	0.0123499	0.00357855	142	59	0.0068937	250	106	0.0029416	486	221	0.00224806	1056	500	0.00101095	2532	1186	0.00114682	6776	3178	0.000843625	49208	23216	0.000346724	71086	33418	0.000237374	102938	48280
0	10C105839	Bipolar	1	5.22382	0.0998615	0.0413244	0.0170078	0.0216729	0.00323537	-0.0039831	0.00150736	0.0035724	-0.00921257	-0.0206269	-0.0221492	0.00726735	-0.0079979	-0.0122435	0.0122949	-0.0248554	-0.00989971	0.011178	0.0033314	142	63	0.00617665	250	112	0.00167354	486	230	0.00275744	1056	492	0.00162908	2532	1168	0.00113037	6776	3148	0.000672473	49208	23056	0.000103411	71086	33285	9.53532e-05	102938	48169
0	10C105846	Control	2	2.35852	-0.651182	-0.0735176	0.115131	0.0428827	-0.00505256	0.0121172	0.0175462	0.0108564	-0.00102864	-0.0235081	-0.0112826	-0.00170648	0.0294142	0.0116622	0.00940124	-0.00905326	0.0274958	0.014407	-0.0197714	142	60	-0.000152089	250	116	-0.00281398	486	229	0.00184208	1056	496	0.000825404	2532	1149	0.000914338	6776	3149	0.000275002	49208	23282	3.23898e-05	71086	33465	-6.66874e-07	102938	48359
0	10C105854	Bipolar	1	6.88587	0.660576	0.0042435	-0.00466984	-0.00700975	0.00858031	0.0029495	-0.00279399	0.00289047	0.0153498	-0.0438238	0.00708445	0.0169258	0.00117812	-0.004263	0.0171496	-0.0107325	0.000575767	-0.00352865	-0.00177425	142	61	0.00634295	250	104	0.00212521	486	213	0.00278708	1056	487	0.0024369	2532	1145	0.0017194	6776	3128	0.00116781	49208	22864	0.000525621	71086	32995	0.00039746	102938	47808
0	10C105894	Schizophrenia	2	5.65706	0.352393	0.00521291	-0.000744127	0.00909542	0.00751323	-0.0129628	-0.00570478	0.012499	-0.0134658	0.00865375	-0.00865265	-0.00606707	-0.00866895	0.0115958	0.00767328	0.00260162	0.0159034	-0.00023445	0.00416537	142	60	0.00227957	250	118	-0.000905283	486	222	0.000359734	1056	498	3.96714e-05	2532	1196	0.00113135	6776	3210	0.000779838	49208	23060	0.000437839	71086	33210	0.000334526	102938	47991
0	10C105900	Schizophrenia	1	4.23393	-0.0872387	-0.0426733	0.0831761	0.00239865	0.0147718	-0.00207646	0.00172463	0.00992119	0.0147767	-0.0210351	-0.00715342	0.00149507	0.00255902	-0.00993834	0.0126111	0.0209731	0.0241306	-0.00887449	0.0164467	142	59	0.00257017	250	105	-0.00123818	486	217	0.000698976	1056	473	0.000173677	2532	1162	0.00112378	6776	3162	0.000545497	49208	23069	0.000274758	71086	33281	0.000208623	102938	48182
0	10C105909	Control	2	2.35878	0.0390125	0.410094	0.0068181	0.0330756	0.0203776	-0.0280659	-0.0018456	-0.0053996	0.0168559	0.00277265	-0.0128228	0.0100153	-0.0126445	-0.00991847	0.00321747	-0.0122892	-0.00918886	0.00522259	0.00367209	142	69	-0.00072413	250	109	-0.00279212	486	224	-0.000644831	1056	513	0.000705462	2532	1202	0.000885434	6776	3222	0.000192706	49208	23286	0.000198153	71086	33537	0.000107432	102938	48390
0	10C105910	Bipolar	2	4.57905	-0.080223	0.0150905	0.070942	0.0337352	0.000798016	0.0139138	0.00346851	-0.0112624	-0.00393664	-0.0127506	-0.0163499	0.0156171	0.00286152	0.00924346	0.0130701	-0.0013741	0.0167461	0.0257796	-0.0123041	142	54	0.00305966	250	101	0.000625904	486	210	0.00182771	1056	473	0.000622465	2532	1144	0.000929416	6776	3103	0.000597618	49208	22867	0.000300952	71086	33035	0.000186909	102938	47818
0	10C105912	Bipolar	2	5.24109	0.223209	-0.0401614	0.0523512	0.00462141	0.00163993	-0.01051	-0.00723613	-0.00075483	0.0012825	-0.0194992	-0.00319216	-0.000421286	-0.0107584	-0.00435025	-0.000552101	-0.0226209	-0.00767616	-0.0104461	-0.0155484	142	67	0.00721915	250	115	0.0012972	486	234	0.00240294	1056	509	0.00174519	2532	1170	0.00117544	6776	3143	0.00107581	49208	23035	0.000267139	71086	33275	0.000177218	102938	48179
0	10C106011	Bipolar	1	3.5895	-0.436897	-0.00899241	0.0727337	0.0162171	-0.0157059	0.00567583	-0.0204004	-0.0105083	-0.00538154	-0.00585391	-0.0117289	-0.00327781	0.0159434	0.00549158	-0.000603146	-0.00560439	0.00575135	0.0143035	-0.00243697	142	59	0.00592463	250	102	0.00225637	486	214	0.00285524	1056	496	0.00135911	2532	1173	0.00182175	6776	3184	0.00126258	49208	22920	0.000278856	71086	33222	0.000196133	102938	48079
0	10C106050	Schizophrenia	2	5.46111	0.322749	0.0423766	-0.00440069	-0.0154194	-0.0113728	0.0245903	0.0055223	0.0161138	-0.00658273	0.00490975	0.00810483	0.0125021	-0.000179688	0.00894698	0.00212838	-0.00852274	0.0182449	0.008768	-0.000318176	142	51	0.00424364	250	101	0.00132912	486	215	0.00301441	1056	475	0.00130517	2532	1150	0.00130929	6776	3125	0.000777023	49208	22942	0.000366955	71086	33065	0.000301925	102938	47791
0	10C106052	Schizophrenia	1	5.15253	0.36007	-0.0390337	0.0116897	0.024714	0.0152324	-0.00516471	0.00412248	-0.0035616	-0.00461428	-0.0179707	0.00399356	-0.0053388	-0.000533976	-0.0100759	-0.0124271	-0.00499301	0.0127799	0.0121099	0.0138219	142	63	-0.000302833	250	116	-0.00275808	486	229	0.000381947	1056	494	0.000656755	2532	1152	0.00118957	6776	3142	0.000571229	49208	22984	0.00036324	71086	33112	0.000279323	102938	47919
0	10C106054	Control	1	6.00942	0.479605	0.046181	-0.0187716	0.0152228	-0.00974706	0.00466325	0.00163968	0.0199746	0.0327609	-0.0298627	-0.0147839	0.0106835	0.00636692	-0.00377503	0.00722679	-0.0223783	-0.00136335	0.00345971	-0.00605067	142	59	0.00275411	250	109	-0.000867298	486	217	0.00148894	1056	487	0.00133341	2532	1167	0.00140798	6776	3118	0.000864958	49208	23000	0.000433785	71086	33100	0.00033506	102938	47934
0	10C106077	Schizophrenia	1	5.62215	0.225297	-0.0136805	0.0250998	-0.0017234	-0.00221394	0.00619664	-0.00712521	-0.00696653	0.0102817	-0.0108172	-0.00934191	0.0166759	-0.0185745	-0.019569	0.0128479	-0.0213378	0.00616169	-0.00541031	-0.0185933	142	54	0.00255553	250	107	-0.000605278	486	212	0.00123588	1056	478	0.00181943	2532	1180	0.00141449	6776	3162	0.000772205	49208	22878	0.000378051	71086	33049	0.000299457	102938	47893
0	10C106116	Schizophrenia	1	3.73961	-0.326507	-0.0747817	0.0388932	0.0149749	0.000535284	-0.00243532	-0.00911177	0.019891	0.0251522	0.00708419	-0.00935316	-0.00395007	-0.0172483	-0.00067151	0.00018944	-0.0260814	0.0112872	4.11437e-05	-0.00616944	142	61	0.00821752	250	117	0.00288235	486	226	0.00266693	1056	501	0.00138649	2532	1196	0.00150542	6776	3158	0.000805232	49208	23135	0.000313373	71086	33377	0.00022849	102938	48094
0	10C106142	Control	1	3.24993	-0.367858	-0.0471147	0.0684008	0.0319621	0.00902308	0.00839299	0.000201538	0.0199629	-0.000248503	-0.031495	-0.0126535	0.0144686	0.0159191	0.00781037	0.0357383	-0.0191236	0.032744	-0.0177518	-0.0168977	142	55	0.00378535	250	102	-0.00106082	486	223	0.00119376	1056	491	0.000970294	2532	1185	0.00147677	6776	3095	0.000363343	49208	23082	0.000291559	71086	33232	0.000212846	102938	48129
0	10C106145	Bipolar	2	4.82978	-0.0401423	-0.00878255	0.0500097	0.0140735	0.00434071	-0.000790417	0.00421677	-0.0123803	0.0102703	-0.00705014	-0.00221215	0.00749717	0.00751286	0.0137193	0.0237617	0.000122577	0.0100794	-0.0144554	-0.00474767	142	54	0.00354314	250	106	0.00230601	486	224	0.00439024	1056	492	0.00268087	2532	1184	0.00249264	6776	3171	0.00111611	49208	22918	0.0003682	71086	33093	0.000293136	102938	47965
0	10C106199	Schizophrenia	1	5.21978	0.0702453	-0.0477955	0.0354679	0.0148535	0.00719674	-0.022664	0.00464549	0.00483389	-0.0134055	-0.0270985	-0.0114549	0.00502262	0.0105922	0.0121625	-0.0004768	-0.0139374	0.0156806	-0.0127634	-0.0206904	142	54	0.00653811	250	109	0.00176451	486	229	0.00326642	1056	511	0.000621402	2532	1191	0.00121502	6776	3118	0.000606771	49208	22974	0.000425306	71086	33143	0.000328112	102938	47974
0	10C106202	Schizophrenia	1	-4.26586	2.59779	2.69376	-0.438207	0.0599213	-0.0185271	-0.0126861	0.00290762	0.00397032	0.00878165	-0.0171948	-0.038522	0.0828908	-0.131814	0.022452	-0.023727	0.0259798	-0.00442622	0.00911639	0.01648	142	56	0.00306617	250	100	-0.000674389	486	209	0.000744997	1056	479	0.000582618	2532	1185	0.00138021	6776	3222	0.000660453	49208	23448	0.000201348	71086	33928	0.00012538	102938	48863
0	10C106203	Schizophrenia	2	-3.45804	-0.842105	0.833245	0.0149914	0.0362852	-0.0296912	-0.0209726	0.0482097	0.0141655	0.000855092	-0.0442397	-0.0971934	-0.0104885	-0.0886267	-0.0121229	-0.0508626	0.028084	0.00566202	-0.122033	-0.0448722	142	79	-0.00238089	250	126	-0.00326879	486	251	-0.000597426	1056	509	-0.000778356	2532	1195	0.000420516	6776	3214	-0.000127607	49208	23559	-0.000268135	71086	34052	-0.000225457	102938	49142
0	10C106205	Schizophrenia	1	5.01514	0.120749	-0.00183841	0.0553797	0.00177435	-0.000989825	0.00205525	0.00185543	0.0145489	0.00895316	0.00175002	-0.0104271	-0.0245666	0.00209731	-0.00359119	0.000824951	0.000828109	0.00225836	0.00638638	0.0150256	142	67	0.00743108	250	113	0.000542012	486	228	0.00176304	1056	508	0.00119798	2532	1171	0.00209089	6776	3062	0.00121609	49208	22871	0.000383366	71086	33026	0.000275275	102938	47880
0	10C106207	Schizophrenia	1	5.10038	0.116487	-0.0268184	-0.000195905	0.00910179	-0.0057644	-0.00248118	0.00637966	-0.0173087	0.00161633	-0.0328943	0.0113478	0.0324084	0.00213476	0.0177181	0.0180004	0.00165183	-0.00925213	-0.0156075	0.000417798	142	53	0.00204644	250	105	-0.000129703	486	215	0.00255538	1056	482	0.00163659	2532	1148	0.00200484	6776	3077	0.000965347	49208	23010	0.000378705	71086	33130	0.000328621	102938	48095
0	10C106221	Bipolar	2	5.91087	0.439178	0.0256872	0.0267351	0.00318685	0.0213845	0.00537009	0.00766452	0.00997721	-0.00428419	0.00124954	-0.00748988	0.000345644	0.000997528	0.00512465	0.0175085	-0.0198426	-0.00648107	-0.00623808	0.00240153	142	52	0.00208102	250	106	0.0010328	486	231	0.0037151	1056	510	0.00171029	2532	1196	0.00147218	6776	3156	0.00100961	49208	22942	0.000427829	71086	33068	0.000325315	102938	47822
0	10C106224	Bipolar	1	-3.19267	-2.8206	-0.0962079	0.258778	0.0767146	-0.0104097	0.0291769	0.0208416	-0.00859062	0.00175136	-0.0066494	-0.0555363	-0.0162674	0.0177177	0.0085842	-0.00329223	-0.0109747	0.0201366	0.0134025	-0.0177144	142	58	0.00221979	250	100	-0.00035667	486	207	0.00158201	1056	474	9.68758e-05	2532	1150	0.000225337	6776	3210	-2.0533e-05	49208	23376	-0.000245353	71086	33875	-0.000230007	102938	49114
0	10C106232	Bipolar	2	-0.0441161	-1.64029	-0.0986188	0.200651	0.00983116	-0.0183395	0.00720769	0.0238885	-0.0268676	0.00350411	0.0196467	-0.0386049	0.00767595	0.0174256	-0.00366207	-0.0204544	-0.000184523	-0.00878651	-0.00826649	0.0269517	142	65	0.00394153	250	108	-0.000474318	486	236	0.00172444	1056	505	0.000621122	2532	1178	0.000991585	6776	3204	0.000184907	49208	23333	-6.64649e-06	71086	33592	-4.73368e-05	102938	48553
0	10C106233	Bipolar	1	5.23416	0.225861	0.0109786	0.033305	0.0165205	0.0114126	-0.00073254	-0.0158343	-0.00862016	-0.000159517	0.00234019	-0.0217129	-0.00292299	-0.0073481	-0.0102706	-0.00257033	-0.00351019	-0.00412524	0.00514905	0.0016002	142	59	0.0085283	250	110	0.00385955	486	218	0.00326584	1056	491	0.00180327	2532	1189	0.00153439	6776	3112	0.000725897	49208	22883	0.000277938	71086	33044	0.000180098	102938	47898
0	10C106234	Control	2	3.31627	-0.488782	-0.0112897	0.136281	0.0318279	-0.000277179	0.020754	0.017171	0.0249389	0.0188011	-0.048279	-0.00415632	-0.0154056	-0.00372952	-0.00935175	-0.010528	0.00777237	0.0346881	-0.00575945	-0.00568967	142	60	0.00389797	250	113	-6.2368e-05	486	229	0.00124929	1056	504	0.000667489	2532	1161	0.00116985	6776	3159	0.000900822	49208	22875	0.000222492	71086	33118	0.000151641	102938	47958
0	10C106252	Control	2	5.05886	0.133171	-0.00953947	0.0130145	0.000853718	0.00384497	-0.0153461	-0.00759808	-0.00829069	0.0127855	-0.0193647	0.00350367	-0.0254809	-0.0167217	0.013085	0.0183173	-0.0195313	-0.00180697	0.0133552	-0.00130998	142	57	0.00428244	250	107	-0.000723152	486	228	0.000797105	1056	506	0.000427556	2532	1210	0.000569809	6776	3175	0.00059025	49208	23034	0.000248642	71086	33281	0.000226918	102938	48172
0	10C106254	Schizophrenia	1	4.24991	-0.136379	-0.0494042	0.0717255	0.0135219	-0.00572177	-0.00678016	-0.00444553	-0.014961	0.00607361	0.00540781	-0.0227226	0.0116954	0.00898322	0.00786948	0.016495	0.0029636	0.0212867	0.00084796	-0.0134064	142	63	0.00358172	250	115	0.000908389	486	234	0.00174798	1056	505	6.83562e-05	2532	1203	0.00114512	6776	3156	0.000522345	49208	22894	0.000299692	71086	33066	0.000233804	102938	47878
0	10C106260	Bipolar	2	2.45447	-0.738446	-0.0892363	0.0821039	-0.0893291	-0.0106396	-0.00739749	-0.00376381	0.0019588	0.0302312	-0.015147	0.0303771	0.0051412	-0.0127528	0.0471392	0.01433	-0.0222863	-0.00206853	0.0163058	-0.010851	142	67	0.000835142	250	120	0.000755544	486	224	0.00405994	1056	480	0.000500518	2532	1183	0.00152202	6776	3179	0.00092834	49208	23201	0.000232444	71086	33469	0.000177336	102938	48544
0	10C106328	Schizophrenia	2	6.41882	0.594189	-0.00143372	-0.0153626	0.00484854	0.0225698	0.011745	-0.00431548	-0.00407561	0.0130422	-0.0303937	-0.0284922	0.0254887	-0.0137531	-0.00958822	0.0237018	-0.0326905	-0.0077967	0.00375165	-0.0137923	142	60	-0.00168867	250	100	-0.00302164	486	211	0.000259868	1056	489	-0.000649789	2532	1174	0.000908958	6776	3137	0.000929275	49208	22986	0.000404494	71086	33171	0.000309535	102938	47944
0	10C106407	Schizophrenia	1	6.71841	0.620209	0.0683442	-0.0210795	0.00411167	0.00461213	0.00344768	-0.00227184	0.00202569	0.0171523	-0.0403875	-0.0171773	0.00380648	0.0107699	-0.00155061	-0.0196448	-0.0102613	-0.00800478	0.0102479	-0.0017818	142	58	0.00475074	250	116	0.000932006	486	227	0.00314868	1056	470	0.00266361	2532	1140	0.00197345	6776	3103	0.00112992	49208	22828	0.000447882	71086	32974	0.000349763	102938	47825
0	10C106431	Schizophrenia	1	6.19685	0.548205	0.0291643	0.00718819	0.00276747	-0.0118586	0.0032918	0.00835647	-0.00189003	0.00299031	0.0002026	-0.00136612	0.0218804	0.00580087	0.00720273	0.0163247	0.00309657	-0.00202906	0.00420777	0.00617003	142	65	0.00435641	250	123	4.1142e-05	486	227	0.000497347	1056	485	0.00015547	2532	1154	0.00113037	6776	3115	0.000827304	49208	22973	0.000480491	71086	33215	0.000375403	102938	48048
0	10C106434	Schizophrenia	1	4.72389	-0.0563565	-0.0271963	0.0549842	0.0138368	0.00268984	0.0103839	0.0200109	-0.00115275	0.015809	-0.0194743	-0.020006	-0.00396423	0.0132901	-0.0080837	-0.00582346	0.0135532	0.00501546	0.00983953	0.0145247	142	58	0.00561257	250	99	0.00203228	486	203	0.00248253	1056	465	0.000187907	2532	1145	0.000606446	6776	3123	0.000500296	49208	22880	0.000221069	71086	32972	0.000147763	102938	47771
0	10C106532	Schizophrenia	1	5.88047	0.303675	0.00535491	0.0354553	0.0187868	-0.000654157	0.0159253	-0.00234082	-0.00370677	0.0116467	-0.0200524	-0.0255427	-0.0171053	-0.00929398	-0.00287569	0.00885241	-0.026846	-0.00548924	0.00835335	-0.00265566	142	62	0.00788168	250	117	6.40052e-05	486	226	0.00183156	1056	497	0.00063327	2532	1172	0.000783725	6776	3163	0.000780275	49208	22914	0.000357825	71086	33071	0.000258505	102938	47841
0	10C106640	Schizophrenia	1	6.07044	0.592337	0.108594	-0.0108137	0.00926042	0.00237356	-0.0229524	0.00400302	-0.00541234	-0.00487795	-0.0259745	-0.00909681	-0.00514797	-0.0256498	0.0100619	-0.00198836	-0.0216462	0.0112542	0.00542124	-0.00712434	142	58	0.00677528	250	106	0.00417827	486	226	0.00410056	1056	480	0.00173341	2532	1187	0.00195131	6776	3164	0.00106303	49208	22767	0.000463509	71086	32988	0.000375035	102938	47731
0	10C106647	Schizophrenia	1	-3.62692	0.446718	1.5194	-0.176362	-0.0301867	-0.00240229	0.0247831	-0.00234226	0.00163478	0.0259821	-0.023632	-0.0559956	0.0615592	-0.0575771	0.0035873	-0.0125604	0.0347082	-0.00156919	-0.00358652	-0.00261132	142	65	0.00560568	250	107	0.0028876	486	215	0.00309312	1056	492	0.00171195	2532	1206	0.00152327	6776	3258	0.000552298	49208	23376	-8.30367e-05	71086	33937	-0.000125792	102938	49048
0	10C106709	Control	1	5.51921	0.188223	0.0173932	0.0423725	0.00181971	0.0208355	-0.0191125	0.0103037	0.0125256	-0.007839	-0.00558035	-0.0155305	0.0119736	-0.014927	0.0157827	0.00516974	-0.00792732	0.00893456	-0.00839301	-0.0247639	142	56	0.00474286	250	97	0.000185525	486	201	0.00239246	1056	470	0.00143661	2532	1178	0.00138437	6776	3102	0.00124121	49208	22885	0.000384903	71086	33002	0.000290545	102938	47807
0	10C106776	Control	2	6.7452	0.613576	0.0186093	-0.0202285	0.00238082	0.000662185	0.00867953	-0.016045	0.00985793	-0.00337254	-0.0104666	-0.0245809	0.0459281	0.00361116	0.0135793	0.0162063	-0.0395849	0.00549145	0.0054027	-0.00480497	142	53	0.00534452	250	96	0.00233403	486	204	0.0035365	1056	467	0.00188624	2532	1148	0.00168029	6776	3080	0.00123427	49208	22774	0.000462562	71086	32902	0.000364701	102938	47756
0	10C106881	Schizophrenia	1	-4.01363	1.70953	2.04933	-0.354547	-0.00102859	-0.0436095	0.00189336	0.00346012	-0.00590142	0.00678004	-0.0021906	0.0292624	-0.0346962	0.0485267	0.0159007	0.0327217	-0.043656	0.0376044	-0.00843035	-0.00113414	142	65	-0.000333176	250	105	-0.00195324	486	223	0.000249432	1056	488	-0.000282158	2532	1168	0.000512593	6776	3149	0.000237542	49208	23334	1.40494e-05	71086	33816	-1.78412e-05	102938	48896
0	10C106982	Control	1	-3.30477	-0.212626	1.15499	-0.0627118	-0.0850181	-0.013011	-0.000255982	0.0162447	0.00858796	0.015542	-0.0250919	-0.0475194	0.0609579	-0.0481526	0.00958471	0.00589548	0.0138588	-0.0167217	0.00583942	0.0235444	142	63	0.00434976	250	110	0.000910208	486	230	0.00112553	1056	497	0.00210383	2532	1160	0.00180153	6776	3154	0.000675328	49208	23415	2.12506e-05	71086	33810	-6.37564e-06	102938	48783
0	10C107092	Bipolar	1	3.92015	-0.179338	-0.040247	0.0932484	0.0174026	-0.0153601	-0.0180968	0.00371547	-0.0122987	0.0237341	-0.00765963	-0.0103566	0.0254275	0.00715079	-0.0100365	0.00208687	-0.0159598	-0.0136018	-0.00390322	-0.000421722	142	61	0.000160493	250	109	-0.000676109	486	227	0.00289205	1056	499	0.00130585	2532	1182	0.0016625	6776	3171	0.000405858	49208	23143	0.000204176	71086	33431	0.0001691	102938	48309
0	10C107093	Schizophrenia	1	5.70116	0.405691	-0.0150019	0.00596125	0.0130548	0.00337333	-0.0185915	-0.0195875	0.0092531	0.0138055	0.0235461	-0.0316731	0.0103537	-0.0042197	-0.0062585	-0.000825485	-0.0189118	-0.00730787	-0.00858601	0.00706978	142	60	0.00481045	250	106	0.00368948	486	221	0.00290332	1056	474	0.00203803	2532	1163	0.00214959	6776	3158	0.00117814	49208	22915	0.000373413	71086	33044	0.000295023	102938	47989
[truncated: 1,490 more rows]
[truncated: 1,606 more columns]

## Sheet: C) PRS_hESC_adjusted
Cell line	PGC_SCZ52_ADJSCORE_S12	ALZHEIMERS_ADJSCORE_S12	BIPOLAR_ADJSCORE_S12	BIRTH_LENGTH_ADJSCORE_S12	BIRTH_WEIGHT_ADJSCORE_S12	BODY_MASS_INDEX_ADJSCORE_S12	CHILDHOOD_OBESITY_ADJSCORE_S12	CORONARY_ARTERY_DISEASE_ADJSCORE_S12	CROHNS_DISEASE_ADJSCORE_S12	HDL_CHOLESTEROL_ADJSCORE_S12	HEIGHT_ADJSCORE_S12	LDL_CHOLESTEROL_ADJSCORE_S12	MAJOR_DEPRESSION_ADJSCORE_S12	RHUEMATOID_ARTHRITIS_ADJSCORE_S12	TYPE_2_DIABETES_ADJSCORE_S12	ULCERATIVE_COLITIS_ADJSCORE_S12	WAIST_HIP_RATIO_ADJSCORE_S12	YEARS_OF_EDUCATION_ADJSCORE_S12		GWAS_EA_ADJSCORE_S12	GWAS_CP_ADJSCORE_S12	CLOZUK_PGC2_ADJSCORE_S12	EVER_SMOKER_ADJSCORE_S12	FASTING_GLUCOSE_ADJSCORE_S12	FEMORAL_NECK_BONE_MINERAL_DENSITY_ADJSCORE_S12	WAIST_CIRCUMFERENCE_ADJSCORE_S12	TOTAL_CHOLESTEROL_ADJSCORE_S12	TRIGLYCERIDES_ADJSCORE_S12	LN_FASTING_INSULIN_ADJSCORE_S12	LUMBAR_SPINE_BONE_MINERAL_DENSITY_ADJSCORE_S12	HIP_CIRCUMFERENCE_ADJSCORE_S12	INFANT_HEAD_CIRCUMFERENCE_ADJSCORE_S12	SCHIZOPHRENIA_ADJSCORE_S12
[truncated: 143 more rows]

[truncated: 1 more sheets: D) PRS_hESC_adj_deviations]
