# Supplementary material for: Whole-genome analysis of human embryonic stem cells enables rational line selection based on genetic variation
Source: Cell Stem Cell. 2022 Mar 3;29(3):472–486.e7. doi: 10.1016/j.stem.2022.01.011 (PMC8900618; doi:10.1016/j.stem.2022.01.011)
Supplement: Table S4. Sequence variants in hESCs, related to Figures 5 and 6 — (A–C) High confidence, high quality SNVs observed in hESCs that are likely deleterious, as defined by being rare in ExAC (AF < 0.001), and having a CADD score of 20 or higher as well as a DANN score of 0.99 or higher. For a description of column headings, please see STAR Methods. Highest confidence variants are shown in red font. Variants are organized by their likely relevance to cancer based on their coding changes in a COSMIC Tier1 gene, the presence of at least two instances of that specific variant in COSMIC, and the bioinformatic prediction (FATHHM) of cancer-association (A), as well as their presence in genes reported to have association with fertility in the literature, are likely loss-intolerant (LOEUF < 0.33) and are associated with autosomal dominantly inherited disease in the CGD database (B). These filters did not capture variants in CFTR, which may contribute to sub-fertility in the heterozygous state. C) Variants in genes that are loss-intolerant (LOEUF <0.33), annotated as associated with autosomal dominant human disease in CGD, and carrying variants that are extremely rare in ExAC (AF <1 × 10−5) and bioinformatically predicted to be pathogenic FATHMM-XF >0.75, DANN >0.999. (D) Validation of variants highlighted in the manuscript text in whole exome sequencing data. Two variants that did not pass automatic QC were manually confirmed by IGV in both WES and WGS datasets. (E) Potentially mosaic variants from whole exome sequencing, reproduced from Merkle et al., Nature, 2017. (F) Summary statistics of large CNV, singleton small CNV, and singleton SNVs in genetically unrelated cell lines used for linear regression. (G) Results of linear regression of genetic variant burden summarized in (F) and variables relevant to cell culture and ancestry. [file mmc5.xlsx]

## Sheet: A) Cancer SNVs
gene	transcript	locus	chr	pos	ref	alt	duplicated_locus	rsid	worst_csq	consequence	hgvsp	hgvsc	hom_count	Select cell lines	het_count	AC	AN	AF	gnomad_global_AC	gnomad_global_AF	exome_global_AC	exome_global_AF	cadd_raw	cadd_phred	dann	fathhm_xf_cod_score	fathhm_xf_nc_score	fathhm_warn	cosmic_id	cosmic_count	cosmic_cds	cosmic_aa	clin_def	clin_sig	clin_vc	clin_db	MIM	Genomic.Location	Haploinsufficiency.Description	Loss.phenotype.OMIM.ID	Dosage	Fertility_Related	Imprinted	X-linked dominant	Tumor Supressors	COSMIC_tier	P53_Pathway	Nissim et al	CONDITION
RET	ENST00000355710	10:43615101:G:A	10	43615101	G	A	TRUE	NA	missense_variant	missense	ENSP00000347942.3:p.Asp839Asn	ENST00000355710.3:c.2515G>A	0	WA21_P28_140528	1	1	286	0.0034965	NA	NA	NA	NA	4.1658	29.8	0.99913	0.94837	NA	pathogenic	COSV60699540	2	c.2515G>A	p.D839N	NA	NA	NA	NA	NA	chr10:43572517-43625799	Sufficient evidence for dosage pathogenicity	142623	ACMG_dosage_sensitive	NA	NA	NA	NA	COSMIC_tier1	NA	NA	Central hypoventilation syndrome, congenital; Multiple endocrine neoplasia, type IIA; Multiple endocrine neoplasia, type IIB; Medullary thyroid carcinoma, familial; Pheochromocytoma; Hirschsprung disease, susceptibility to 1
BRCA2	ENST00000544455	13:32913077:G:A	13	32913077	G	A	TRUE	rs28897728	missense_variant	missense	ENSP00000439902.1:p.Gly1529Arg	ENST00000544455.1:c.4585G>A	0	HUES53_P16_131008	1	1	286	0.0034965	15	0.00047829	98	0.00039147	3.8848	27	0.99939	0.85429	NA	pathogenic	COSV66449793	3	c.4585G>A	p.G1529R	NA	NA	NA	NA	NA	chr13:32889617-32973809	Sufficient evidence for dosage pathogenicity	612555	ACMG_dosage_sensitive	NA	NA	NA	Tumor Suppressor	COSMIC_tier1	NA	NA	Breast-ovarian cancer, familial, susceptibility to; Pancreatic cancer, susceptibility to, 2; Glioma susceptibility 3; Fanconi anemia, complementation group D1; Wilms tumor; Medulloblastoma
KDR	ENST00000263923	4:55955969:C:T	4	55955969	C	T	FALSE	rs56302315	missense_variant	missense	ENSP00000263923.4:p.Ala1065Thr	ENST00000263923.4:c.3193G>A	0	UCLA line	1	1	286	0.0034965	6	0.00019119	134	0.0005337	4.9589	35	0.99912	0.95128	NA	pathogenic	COSV55760254	4	c.3193G>A	p.A1065T	NA	NA	NA	NA	NA	NA	NA	NA	NA	NA	NA	NA	NA	COSMIC_tier1	NA	NA	NA
APC	ENST00000457016	5:112174802:C:T	5	112174802	C	T	TRUE	rs201830995	missense_variant	missense	ENSP00000413133.1:p.Arg1171Cys	ENST00000457016.1:c.3511C>T	0	UM121-7_P10_150925	1	1	286	0.0034965	13	0.00041401	86	0.0003436	3.3114	24.5	0.99002	0.58842	NA	pathogenic	COSV57338779	7	c.3511C>T	p.R1171C	NA	NA	NA	NA	NA	chr5:112043202-112181936	Sufficient evidence for dosage pathogenicity	175100	ACMG_dosage_sensitive	NA	NA	NA	Tumor Suppressor	COSMIC_tier1	NA	NA	Familial adenomatous polyposis; Gardner syndrome; Desmoid disease, hereditary
VHL	ENST00000256474	3:10183772:C:T	3	10183772	C	T	TRUE	rs104893829	missense_variant	missense	ENSP00000256474.2:p.Pro81Ser	ENST00000256474.2:c.241C>T	0	HUES42_P22_131008	1	1	286	0.0034965	11	0.00035094	46	0.00019984	2.7733	23.1	0.99875	0.10991	NA	benign	COSV56546019	19	c.241C>T	p.P81S	NA	NA	NA	NA	NA	chr3:10183319-10195354	Sufficient evidence for dosage pathogenicity	193300	ACMG_dosage_sensitive	NA	NA	NA	Tumor Suppressor	COSMIC_tier1	NA	NA	Von Hippel Lindau; Erythrocytosis, familial, 2 (Chuvash polycythemia); Pheochromocytoma
ATM	ENST00000278616	11:108117799:G:A	11	108117799	G	A	TRUE	rs202160435	missense_variant	missense	ENSP00000278616.4:p.Arg337His	ENST00000278616.4:c.1010G>A	0	UM77-2_P12_150107	1	1	286	0.0034965	NA	NA	20	7.9631e-05	4.1813	30	0.99942	0.82314	NA	pathogenic	COSV53723910	27	c.1010G>A	p.R337H	NA	NA	NA	NA	NA	NA	NA	NA	NA	NA	NA	NA	Tumor Suppressor	COSMIC_tier1	KEGG_P53	NA	Breast cancer, susceptibility to; Ataxia-Telangiectasia
TP53	ENST00000269305	17:7577539:G:A	17	7577539	G	A	TRUE	rs121912651	missense_variant	missense	ENSP00000269305.4:p.Arg248Trp	ENST00000269305.4:c.742C>T	0	HUES71_P28_150210,Mshef10_P22	2	2	286	0.006993	NA	NA	1	3.9765e-06	3.8525	26.8	0.99905	0.85172	NA	pathogenic	COSV52662035	874	c.742C>T	p.R248W	NA	NA	NA	NA	NA	chr17:7571720-7590868	Sufficient evidence for dosage pathogenicity	151623	ACMG_dosage_sensitive	NA	Imprinted Genes	NA	Tumor Suppressor	COSMIC_tier1	KEGG_P53	Growth Restricting	Li-Fraumeni syndrome; Choroid plexus papilloma; Ependymoma, intracranial; Osteogenic sarcoma; Breast cancer, familial; Hepatoblastoma; Non-Hodgkin lymphoma; Adrenocortical carcinoma; Colorectal cancer; Bone marrow failure syndrome 5
TP53	ENST00000269305	17:7578406:C:T	17	7578406	C	T	TRUE	rs28934578	missense_variant	missense	ENSP00000269305.4:p.Arg175His	ENST00000269305.4:c.524G>A	0	CHB11_P25_140722	1	1	286	0.0034965	NA	NA	1	3.9797e-06	3.2035	24.1	0.99943	0.89975	NA	pathogenic	COSV52661038	1566, 1567	c.524G>A, c.524G>A	p.R175H, p.R175H	NA	NA	NA	NA	NA	chr17:7571720-7590868	Sufficient evidence for dosage pathogenicity	151623	ACMG_dosage_sensitive	NA	Imprinted Genes	NA	Tumor Suppressor	COSMIC_tier1	KEGG_P53	Growth Restricting	Li-Fraumeni syndrome; Choroid plexus papilloma; Ependymoma, intracranial; Osteogenic sarcoma; Breast cancer, familial; Hepatoblastoma; Non-Hodgkin lymphoma; Adrenocortical carcinoma; Colorectal cancer; Bone marrow failure syndrome 5
TP53	ENST00000269305	17:7577121:G:C	17	7577121	G	C	TRUE	NA	missense_variant	missense	ENSP00000269305.4:p.Arg273Gly	ENST00000269305.4:c.817C>G	0	ESI035_P36_140617	1	1	286	0.0034965	NA	NA	NA	NA	3.2261	24.2	0.99674	0.77108	NA	pathogenic	COSV52670856	19, 19	c.817C>G, c.782+378C>G	p.R273G, p.?	Ovarian_Neoplasms|Li-Fraumeni_syndrome	Pathogenic	single_nucleotide_variant	MeSH:D010051,MedGen:CN236629|MedGen:C0085390,Orphanet:ORPHA524,SNOMED_CT:428850001	NA	chr17:7571720-7590868	Sufficient evidence for dosage pathogenicity	151623	ACMG_dosage_sensitive	NA	Imprinted Genes	NA	Tumor Suppressor	COSMIC_tier1	KEGG_P53	Growth Restricting	Li-Fraumeni syndrome; Choroid plexus papilloma; Ependymoma, intracranial; Osteogenic sarcoma; Breast cancer, familial; Hepatoblastoma; Non-Hodgkin lymphoma; Adrenocortical carcinoma; Colorectal cancer; Bone marrow failure syndrome 5
ATM	ENST00000278616	11:108216611:C:T	11	108216611	C	T	TRUE	rs201958469	missense_variant	missense	ENSP00000278616.4:p.Arg2854Cys	ENST00000278616.4:c.8560C>T	0	HUES44_P16_131008	1	1	286	0.0034965	2	6.3739e-05	47	0.0001872	4.6991	34	0.99929	0.91213	NA	pathogenic	COSV53748690	2, 2	c.8560C>T, c.641-36813G>A	p.R2854C, p.?	NA	NA	NA	NA	NA	NA	NA	NA	NA	NA	NA	NA	Tumor Suppressor	COSMIC_tier1	KEGG_P53	NA	Breast cancer, susceptibility to; Ataxia-Telangiectasia
MITF	ENST00000352241	3:69928509:C:T	3	69928509	C	T	TRUE	rs190215588	missense_variant	missense	ENSP00000295600.7:p.Thr110Met	ENST00000352241.4:c.329C>T	0	CT2_P11_140622	1	1	286	0.0034965	4	0.00012739	41	0.00016474	2.6922	23	0.99432	0.92217	NA	pathogenic	COSV58882407	2, 2, 2, 2, 2	c.281C>T, c.329C>T, c.326C>T, c.254C>T, c.173C>T	p.T94M, p.T110M, p.T109M, p.T85M, p.T58M	NA	NA	NA	NA	NA	chr3:69788586-70017488	Sufficient evidence for dosage pathogenicity	193510	NA	NA	NA	NA	NA	COSMIC_tier1	NA	NA	Waardenburg syndrome, type 2A; Tietz albinism-deafness syndrome; Coloboma, osteopetrosis, microphthalmia, macrocephaly, albinism, and deafness (COMMAD); Melanoma, cutaneous malignant, susceptibility to, 8; Renal cell carcinoma with or without malignant melanoma
PTPRT	ENST00000373187	20:40733305:G:T	20	40733305	G	T	TRUE	rs201162919	missense_variant	missense	ENSP00000362283.1:p.Asn1148Lys	ENST00000373187.1:c.3444C>A	0	UM14-1_P26_150115	1	1	286	0.0034965	29	0.00092363	239	0.00095832	2.5541	22.7	0.99811	0.52989	NA	pathogenic	COSV61980909	2, 2, 2, 2, 2, 2, 2	c.3414C>A, c.3453C>A, c.3444C>A, c.3441C>A, c.3501C>A, c.3474C>A, c.3471C>A	p.N1138K, p.N1151K, p.N1148K, p.N1147K, p.N1167K, p.N1158K, p.N1157K	NA	NA	NA	NA	NA	NA	NA	NA	NA	NA	NA	NA	Tumor Suppressor	COSMIC_tier1	NA	NA	NA
EGFR	ENST00000275493	7:55233024:G:A	7	55233024	G	A	TRUE	rs144943614	missense_variant	missense	ENSP00000275493.2:p.Val592Ile	ENST00000275493.2:c.1774G>A	0	CT3_P17_140809	1	1	286	0.0034965	2	6.3694e-05	77	0.00030625	2.9805	23.6	0.99837	0.93693	NA	pathogenic	COSV51799199	3, 3, 3	c.1639G>A, c.1774G>A, c.1615G>A	p.V547I, p.V592I, p.V539I	NA	NA	NA	NA	NA	NA	NA	NA	NA	NA	NA	NA	NA	COSMIC_tier1	NA	NA	Acute myeloid leukemia, familial; Lung cancer, familial, susceptibilty to; Inflammatory skin and bowel disease, neonatal, 2
PTPRT	ENST00000373187	20:40743924:G:A	20	40743924	G	A	TRUE	rs199514226	missense_variant	missense	ENSP00000362283.1:p.Thr1005Met	ENST00000373187.1:c.3014C>T	0	CSES25_P26_150119	1	1	286	0.0034965	NA	NA	24	9.6268e-05	3.7005	25.9	0.99911	0.87866	NA	pathogenic	COSV61963196	4, 4, 4, 4, 4, 4, 4	c.3014C>T, c.3044C>T, c.3023C>T, c.2984C>T, c.3041C>T, c.3011C>T, c.3071C>T	p.T1005M, p.T1015M, p.T1008M, p.T995M, p.T1014M, p.T1004M, p.T1024M	NA	NA	NA	NA	NA	NA	NA	NA	NA	NA	NA	NA	Tumor Suppressor	COSMIC_tier1	NA	NA	NA
BRD4	ENST00000263377	19:15355287:G:A	19	15355287	G	A	FALSE	NA	missense_variant	missense	ENSP00000263377.1:p.Pro779Leu	ENST00000263377.2:c.2336C>T	0		1	1	286	0.0034965	NA	NA	2	1.3506e-05	3.1501	24	0.99408	0.15843	NA	benign	COSV54583043	2	c.2336C>T	p.P779L	NA	NA	NA	NA	NA	NA	NA	NA	NA	NA	NA	NA	NA	COSMIC_tier1	NA	NA	NA
FAT1	ENST00000441802	4:187518072:G:A	4	187518072	G	A	FALSE	rs201960763	missense_variant	missense	ENSP00000406229.2:p.Arg4208Trp	ENST00000441802.2:c.12622C>T	0		1	1	286	0.0034965	33	0.0010515	196	0.00078632	2.9764	23.6	0.99675	0.35731	NA	benign	COSV71673407	2	c.12622C>T	p.R4208W	NA	NA	NA	NA	NA	NA	NA	NA	NA	NA	NA	NA	Tumor Suppressor	COSMIC_tier1	NA	NA	NA
FAT1	ENST00000441802	4:187549725:G:A	4	187549725	G	A	FALSE	rs199516712	missense_variant	missense	ENSP00000406229.2:p.Arg1506Cys	ENST00000441802.2:c.4516C>T	0		2	2	286	0.006993	15	0.00047774	101	0.00040552	4.1916	31	0.9994	0.87158	NA	pathogenic	COSV71674386	2	c.4516C>T	p.R1506C	not_provided	Uncertain_significance	single_nucleotide_variant	MedGen:CN517202	NA	NA	NA	NA	NA	NA	NA	NA	Tumor Suppressor	COSMIC_tier1	NA	NA	NA
KMT2C	ENST00000262189	7:151879277:G:C	7	151879277	G	C	TRUE	NA	missense_variant	missense	ENSP00000262189.6:p.Arg1890Gly	ENST00000262189.6:c.5668C>G	0		1	1	286	0.0034965	NA	NA	2	7.9645e-06	2.6073	22.8	0.99013	0.35694	NA	benign	COSV99030856	2	c.5668C>G	p.R1890G	NA	NA	NA	NA	NA	chr7:151832010-152133090	Sufficient evidence for dosage pathogenicity		NA	NA	NA	NA	Tumor Suppressor	COSMIC_tier1	NA	NA	Kleefstra syndrome 2
LPP	ENST00000312675	3:188327322:G:A	3	188327322	G	A	TRUE	rs148818884	missense_variant	missense	ENSP00000318089.4:p.Arg268Gln	ENST00000312675.4:c.803G>A	0		1	1	286	0.0034965	48	0.001529	217	0.00086533	2.1708	21.1	0.99901	0.3544	NA	benign	COSV57083413	2	c.803G>A	p.R268Q	NA	NA	NA	NA	NA	NA	NA	NA	NA	NA	NA	NA	NA	COSMIC_tier1	NA	NA	NA
MPL	ENST00000372470	1:43812138:G:A	1	43812138	G	A	TRUE	rs139770726	missense_variant	missense	ENSP00000361548.3:p.Glu335Lys	ENST00000372470.3:c.1003G>A	0		2	2	286	0.006993	21	0.00066986	31	0.0001233	3.1819	24.1	0.99927	0.37854	NA	benign	COSV65244393	2	c.1003G>A	p.E335K	Essential_thrombocythemia|Congenital_amegakaryocytic_thrombocytopenia	Likely_benign	single_nucleotide_variant	MeSH:D013920,MedGen:C3277671,OMIM:187950|MedGen:C1327915,OMIM:604498,Orphanet:ORPHA3319	187950	NA	NA	NA	NA	NA	NA	NA	NA	COSMIC_tier1	NA	NA	Thrombocythemia 2; Amegakaryocytic thrombocytopenia
NOTCH1	ENST00000277541	9:139417517:C:T	9	139417517	C	T	FALSE	rs375065108	missense_variant	missense	ENSP00000277541.6:p.Arg176Gln	ENST00000277541.6:c.527G>A	0		2	2	286	0.006993	3	9.5633e-05	10	5.2276e-05	2.1958	21.3	0.99763	0.085185	NA	benign	COSV53058648	2	c.527G>A	p.R176Q	Adams-Oliver_syndrome_5	Uncertain_significance	single_nucleotide_variant	MedGen:C4014970,OMIM:616028	616028	NA	NA	NA	NA	NA	NA	NA	Tumor Suppressor	COSMIC_tier1	NA	NA	Aortic valve disease 1
PAX7	ENST00000375375	1:18958102:C:T	1	18958102	C	T	TRUE	NA	missense_variant	missense	ENSP00000364524.3:p.Ala2Val	ENST00000375375.3:c.5C>T	0		1	1	286	0.0034965	NA	NA	3	1.2332e-05	3.2012	24.1	0.99883	0.89466	NA	pathogenic	COSV64749080	2	c.5C>T	p.A2V	NA	NA	NA	NA	NA	NA	NA	NA	NA	NA	NA	NA	NA	COSMIC_tier1	NA	NA	NA
PCM1	ENST00000325083	8:17794733:G:A	8	17794733	G	A	TRUE	rs34804690	missense_variant	missense	ENSP00000327077.8:p.Asp63Asn	ENST00000325083.8:c.187G>A	0		1	1	286	0.0034965	97	0.0030909	199	0.00082017	3.8988	27.1	0.99888	0.88769	NA	pathogenic	COSV99073549	2	c.187G>A	p.D63N	NA	NA	NA	NA	NA	NA	NA	NA	NA	NA	NA	NA	NA	COSMIC_tier1	NA	NA	NA
SETD2	ENST00000409792	3:47164241:T:C	3	47164241	T	C	FALSE	rs145650484	missense_variant	missense	ENSP00000386759.3:p.Lys629Glu	ENST00000409792.3:c.1885A>G	0		1	1	286	0.0034965	12	0.00038204	73	0.0002975	3.5132	25.1	0.99829	0.34763	NA	benign	COSV57430075	2	c.1885A>G	p.K629E	Luscan-lumish_syndrome	Uncertain_significance	single_nucleotide_variant	MedGen:C4085873,OMIM:616831	616831	NA	NA	NA	NA	NA	NA	NA	Tumor Suppressor	COSMIC_tier1	NA	NA	Luscan-Lumish syndrome
SH2B3	ENST00000341259	12:111856076:C:T	12	111856076	C	T	FALSE	NA	missense_variant	missense	ENSP00000345492.2:p.Arg43Cys	ENST00000341259.2:c.127C>T	0		1	1	286	0.0034965	5	0.00016005	36	0.00025446	3.595	25.4	0.99884	0.21852	NA	benign	COSV99049927	2	c.127C>T	p.R43C	NA	NA	NA	NA	NA	NA	NA	NA	NA	NA	NA	NA	Tumor Suppressor	COSMIC_tier1	NA	NA	NA
LRP1B	ENST00000389484	2:141128375:G:A	2	141128375	G	A	FALSE	NA	missense_variant	missense	ENSP00000374135.3:p.Arg3638Trp	ENST00000389484.3:c.10912C>T	0		1	1	284	0.0035211	NA	NA	5	1.9948e-05	3.8013	26.4	0.99908	0.92494	NA	pathogenic	COSV67200323	3	c.10912C>T	p.R3638W	NA	NA	NA	NA	NA	NA	NA	NA	NA	NA	NA	NA	Tumor Suppressor	COSMIC_tier1	NA	NA	NA
LRP1B	ENST00000389484	2:141680690:C:T	2	141680690	C	T	FALSE	NA	missense_variant	missense	ENSP00000374135.3:p.Gly1055Arg	ENST00000389484.3:c.3163G>A	0		1	1	284	0.0035211	4	0.00012744	43	0.00017324	2.5156	22.6	0.99797	0.24138	NA	benign	COSV67233601	3	c.3163G>A	p.G1055R	NA	NA	NA	NA	NA	NA	NA	NA	NA	NA	NA	NA	Tumor Suppressor	COSMIC_tier1	NA	NA	NA
WWTR1	ENST00000465804	3:149243898:G:A	3	149243898	G	A	TRUE	NA	missense_variant	missense	ENSP00000419465.1:p.Ser307Leu	ENST00000465804.1:c.920C>T	0		1	1	286	0.0034965	NA	NA	3	1.2298e-05	4.2231	31	0.99904	0.94647	NA	pathogenic	COSV62290486	3	c.920C>T	p.S307L	NA	NA	NA	NA	NA	NA	NA	NA	NA	NA	NA	NA	NA	COSMIC_tier1	NA	NA	NA
LRP1B	ENST00000389484	2:141081612:C:T	2	141081612	C	T	FALSE	rs201307818	missense_variant	missense	ENSP00000374135.3:p.Asp4122Asn	ENST00000389484.3:c.12364G>A	0		1	1	284	0.0035211	4	0.00012788	42	0.00016833	3.7875	26.4	0.99855	0.92611	NA	pathogenic	COSV67196930	4	c.12364G>A	p.D4122N	NA	NA	NA	NA	NA	NA	NA	NA	NA	NA	NA	NA	Tumor Suppressor	COSMIC_tier1	NA	NA	NA
FAT1	ENST00000441802	4:187510153:C:T	4	187510153	C	T	FALSE	rs367799188	missense_variant	missense	ENSP00000406229.2:p.Glu4454Lys	ENST00000441802.2:c.13360G>A	0		1	1	286	0.0034965	NA	NA	2	8.0242e-06	2.9486	23.5	0.99689	0.90566	NA	pathogenic	COSV71672298	5	c.13360G>A	p.E4454K	NA	NA	NA	NA	NA	NA	NA	NA	NA	NA	NA	NA	Tumor Suppressor	COSMIC_tier1	NA	NA	NA
NOTCH1	ENST00000277541	9:139412350:G:A	9	139412350	G	A	FALSE	rs200562991	missense_variant	missense	ENSP00000277541.6:p.Thr432Met	ENST00000277541.6:c.1295C>T	0		1	1	286	0.0034965	2	6.3812e-05	50	0.00020213	3.9457	27.5	0.99911	0.82869	NA	pathogenic	COSV53032980	5	c.1295C>T	p.T432M	Aortic_valve_disorder|Adams-Oliver_syndrome_5|Cardiovascular_phenotype	Uncertain_significance	single_nucleotide_variant	MedGen:C3887892,OMIM:109730,SNOMED_CT:8722008|MedGen:C4014970,OMIM:616028|MedGen:CN230736	109730	NA	NA	NA	NA	NA	NA	NA	Tumor Suppressor	COSMIC_tier1	NA	NA	Aortic valve disease 1
FAT1	ENST00000441802	4:187557782:G:A	4	187557782	G	A	FALSE	rs200252550	missense_variant	missense	ENSP00000406229.2:p.Ser1310Leu	ENST00000441802.2:c.3929C>T	0		1	1	286	0.0034965	14	0.00044569	112	0.00045054	2.3284	22.1	0.9975	0.55111	NA	pathogenic	COSV71673877	6	c.3929C>T	p.S1310L	NA	NA	NA	NA	NA	NA	NA	NA	NA	NA	NA	NA	Tumor Suppressor	COSMIC_tier1	NA	NA	NA
AFF3	ENST00000356421	2:100210742:C:T	2	100210742	C	T	TRUE	NA	missense_variant	missense	ENSP00000348793.2:p.Ala486Thr	ENST00000356421.2:c.1456G>A	0		1	1	286	0.0034965	NA	NA	6	2.4466e-05	3.3421	24.6	0.99839	0.65037	NA	pathogenic	COSV57838333	2, 2	c.1381G>A, c.1456G>A	p.A461T, p.A486T	NA	NA	NA	NA	NA	NA	NA	NA	NA	NA	NA	NA	NA	COSMIC_tier1	NA	NA	NA
CD79A	ENST00000221972	19:42383351:G:A	19	42383351	G	A	TRUE	rs144367487	missense_variant	missense	ENSP00000221972.3:p.Arg124His	ENST00000221972.3:c.371G>A	0		1	1	286	0.0034965	31	0.00098877	187	0.00076131	3.8077	26.5	0.99946	0.25001	NA	benign	COSV55737919	2, 2	c.371G>A, c.265+106G>A	p.R124H, p.?	Agammaglobulinemia_3,_autosomal_recessive|not_specified	Uncertain_significance	single_nucleotide_variant	MedGen:C3150751,OMIM:613501|MedGen:CN169374	613501	NA	NA	NA	NA	NA	NA	NA	NA	COSMIC_tier1	NA	NA	Agammaglobulinemia 3
FAT4	ENST00000394329	4:126337744:C:T	4	126337744	C	T	TRUE	rs148293496	missense_variant	missense	ENSP00000377862.3:p.Arg2329Cys	ENST00000394329.3:c.6985C>T	0		1	1	286	0.0034965	1	3.188e-05	59	0.00023506	2.1944	21.3	0.9965	0.20892	NA	benign	COSV58673957	2, 2	c.6985C>T, c.1879C>T	p.R2329C, p.R627C	NA	NA	NA	NA	NA	NA	NA	NA	NA	NA	NA	NA	Tumor Suppressor	COSMIC_tier1	NA	NA	Hennekam lymphangiectasia-lymphedema syndrome 2
NCOA2	ENST00000452400	8:71039122:C:T	8	71039122	C	T	TRUE	rs61754972	missense_variant	missense	ENSP00000399968.2:p.Gly1281Asp	ENST00000452400.2:c.3842G>A	0		3	3	286	0.01049	39	0.0012422	243	0.0009753	3.893	27.1	0.99847	0.64559	NA	pathogenic	COSV99069495	2, 2	c.3842G>A, c.1106G>A	p.G1281D, p.G369D	NA	NA	NA	NA	NA	NA	NA	NA	NA	NA	NA	NA	NA	COSMIC_tier1	NA	NA	NA
ARID1B	ENST00000346085	6:157431662:G:A	6	157431662	G	A	TRUE	rs147784000	missense_variant	missense	ENSP00000344546.4:p.Ala780Thr	ENST00000346085.5:c.2338G>A	0		3	3	286	0.01049	11	0.00035081	203	0.00080775	3.3894	24.7	0.99921	0.55054	NA	pathogenic	COSV51653155	2, 2, 2	c.2125G>A, c.2299G>A, c.2338G>A	p.A709T, p.A767T, p.A780T	History_of_neurodevelopmental_disorder	Benign	single_nucleotide_variant	MedGen:C2711754	NA	chr6:157098989-157531913	Sufficient evidence for dosage pathogenicity	135900614562	NA	NA	NA	NA	NA	COSMIC_tier1	NA	NA	Coffin-Siris syndrome 1
GAS7	ENST00000432992	17:9923123:C:T	17	9923123	C	T	TRUE	NA	missense_variant	missense	ENSP00000407552.2:p.Arg92Gln	ENST00000432992.2:c.275G>A	0		1	1	286	0.0034965	2	6.3686e-05	11	4.3767e-05	2.7171	23	0.99889	0.26363	NA	benign	COSV60440106	2, 2, 2	c.83G>A, c.95G>A, c.275G>A	p.R28Q, p.R32Q, p.R92Q	NA	NA	NA	NA	NA	NA	NA	NA	NA	NA	NA	NA	NA	COSMIC_tier1	NA	NA	NA
NUTM1	ENST00000333756	15:34640797:G:A	15	34640797	G	A	TRUE	NA	missense_variant	missense	ENSP00000329448.4:p.Arg215His	ENST00000333756.4:c.644G>A	0		1	1	286	0.0034965	3	9.5535e-05	11	4.4266e-05	3.7831	26.3	0.99956	0.4437	NA	benign	COSV61546194	2, 2, 2	c.728G>A, c.698G>A, c.644G>A	p.R243H, p.R233H, p.R215H	NA	NA	NA	NA	NA	NA	NA	NA	NA	NA	NA	NA	NA	COSMIC_tier1	NA	NA	NA
RNF213	ENST00000582970	17:78346897:G:A	17	78346897	G	A	TRUE	rs144721501	missense_variant	missense	ENSP00000464087.1:p.Val4292Met	ENST00000582970.1:c.12874G>A	1		0	2	286	0.006993	3	9.5853e-05	13	5.1903e-05	2.4815	22.5	0.99809	0.46955	NA	benign	COSV60391905	2, 2, 2	c.12874G>A, c.7093G>A, c.13021G>A	p.V4292M, p.V2365M, p.V4341M	NA	NA	NA	NA	NA	NA	NA	NA	NA	NA	NA	NA	NA	COSMIC_tier1	NA	NA	Moyamoya disease 2
PAX8	ENST00000429538	2:113984771:C:T	2	113984771	C	T	TRUE	rs199820445	missense_variant	missense	ENSP00000395498.3:p.Gly384Ser	ENST00000429538.3:c.1150G>A	0		2	2	286	0.006993	1	3.1855e-05	65	0.00027325	3.1723	24.1	0.99659	0.2603	NA	benign	COSV54508960	2, 2, 2, 2	c.840G>A, c.778-7016G>A, c.1071G>A, c.1150G>A	p.R280=, p.?, p.R357=, p.G384S	NA	NA	NA	NA	NA	NA	NA	NA	NA	NA	NA	NA	NA	COSMIC_tier1	NA	NA	Hypothyroidism, congenital, nongoitrous 2
PTCH1	ENST00000331920	9:98220308:G:A	9	98220308	G	A	TRUE	rs138911275	missense_variant	missense	ENSP00000332353.6:p.Thr1052Met	ENST00000331920.6:c.3155C>T	0		1	1	286	0.0034965	22	0.00070064	163	0.00064926	4.1329	29.4	0.99895	0.88691	NA	pathogenic	COSV59471348	2, 2, 2, 2	c.2702C>T, c.3152C>T, c.2957C>T, c.3155C>T	p.T901M, p.T1051M, p.T986M, p.T1052M	Holoprosencephaly_sequence|Gorlin_syndrome|Hereditary_cancer-predisposing_syndrome|Holoprosencephaly_7|not_specified|not_provided	Likely_benign	single_nucleotide_variant	Human_Phenotype_Ontology:HP:0001360,MedGen:C0079541,Orphanet:ORPHA2162,SNOMED_CT:30915001|MedGen:C0004779,OMIM:109400,Orphanet:ORPHA377,SNOMED_CT:69408002|MedGen:C0027672,SNOMED_CT:699346009|MedGen:C1835820,OMIM:610828|MedGen:CN169374|MedGen:CN517202	109400	chr9:98205264-98279247	Sufficient evidence for dosage pathogenicity	109400	NA	NA	NA	NA	Tumor Suppressor	COSMIC_tier1	NA	NA	Basal cell nevus syndrome
TSC2	ENST00000219476	16:2103389:C:T	16	2103389	C	T	TRUE	rs45482691	missense_variant	missense	ENSP00000219476.3:p.Pro91Leu	ENST00000219476.3:c.272C>T	0		1	1	286	0.0034965	13	0.00041407	194	0.00091659	3.4465	24.9	0.99823	0.90628	NA	pathogenic	COSV54773202	2, 2, 2, 2	c.272C>T, c.226-908C>T, c.305C>T, c.125C>T	p.P91L, p.?, p.P102L, p.P42L	Hereditary_cancer-predisposing_syndrome|Tuberous_sclerosis_syndrome|Tuberous_sclerosis_2|not_specified	Benign/Likely_benign	single_nucleotide_variant	MedGen:C0027672,SNOMED_CT:699346009|MedGen:C0041341,Orphanet:ORPHA805,SNOMED_CT:7199000|MedGen:C1860707,OMIM:613254|MedGen:CN169374	613254	chr16:2097896-2138721	Sufficient evidence for dosage pathogenicity	613254	ACMG_dosage_sensitive	NA	NA	NA	Tumor Suppressor	COSMIC_tier1	KEGG_P53	Growth Restricting	Tuberous sclerosis 2; Lymphangioleiomyomatosis
NCOR2	ENST00000405201	12:124821373:G:A	12	124821373	G	A	TRUE	NA	missense_variant	missense	ENSP00000384018.1:p.Ser2014Leu	ENST00000405201.1:c.6041C>T	0		1	1	286	0.0034965	2	6.3723e-05	44	0.00017822	2.5465	22.7	0.99609	0.33945	NA	benign	COSV62298004	2, 2, 2, 2, 2	c.6062C>T, c.4724C>T, c.6041C>T, c.6014C>T, c.6011C>T	p.S2021L, p.S1575L, p.S2014L, p.S2005L, p.S2004L	NA	NA	NA	NA	NA	NA	NA	NA	NA	NA	NA	NA	NA	COSMIC_tier1	NA	NA	NA
NCOR2	ENST00000405201	12:124829157:G:A	12	124829157	G	A	TRUE	NA	missense_variant	missense	ENSP00000384018.1:p.Pro1567Leu	ENST00000405201.1:c.4700C>T	0		1	1	286	0.0034965	2	6.3743e-05	7	9.0606e-05	2.8637	23.3	0.9956	0.57412	NA	pathogenic	COSV62295161	2, 2, 2, 2, 2	c.4721C>T, c.4670C>T, c.3383C>T, c.4700C>T, c.4673C>T	p.P1574L, p.P1557L, p.P1128L, p.P1567L, p.P1558L	NA	NA	NA	NA	NA	NA	NA	NA	NA	NA	NA	NA	NA	COSMIC_tier1	NA	NA	NA
GAS7	ENST00000432992	17:9837520:G:A	17	9837520	G	A	TRUE	NA	missense_variant	missense	ENSP00000407552.2:p.Ala283Val	ENST00000432992.2:c.848C>T	0		1	1	286	0.0034965	NA	NA	3	1.1955e-05	2.7191	23	0.99698	0.6797	NA	pathogenic	COSV60436509	3, 2, 3, 2, 3, 2, 3, 3, 2	c.195+12691C>T, c.668C>T, c.656C>T, c.656C>T, c.334-16104C>T, c.334-16104C>T, c.428C>T, c.668C>T, c.848C>T	p.?, p.A223V, p.A219V, p.A219V, p.?, p.?, p.A143V, p.A223V, p.A283V	NA	NA	NA	NA	NA	NA	NA	NA	NA	NA	NA	NA	NA	COSMIC_tier1	NA	NA	NA
ATP2B3	ENST00000263519	X:152815061:G:A	X	152815061	G	A	TRUE	NA	missense_variant	missense	ENSP00000263519.4:p.Arg482His	ENST00000263519.4:c.1445G>A	1		0	2	286	0.006993	NA	NA	1	5.4522e-06	4.0624	28.6	0.99959	NA	NA	Predictions not available for allosomal chromosome 'X'	COSV54839891	3, 3	c.1445G>A, c.1403G>A	p.R482H, p.R468H	NA	NA	NA	NA	NA	NA	NA	NA	NA	NA	NA	NA	NA	COSMIC_tier1	NA	NA	Spinocerebellar ataxia, X-linked 1
CDH11	ENST00000268603	16:65022100:G:A	16	65022100	G	A	TRUE	rs373083222	missense_variant	missense	ENSP00000268603.4:p.Thr320Met	ENST00000268603.4:c.959C>T	0		2	2	286	0.006993	NA	NA	33	0.00013202	3.9095	27.2	0.99904	0.89784	NA	pathogenic	COSV51752065	3, 3	c.959C>T, c.581C>T	p.T320M, p.T194M	NA	NA	NA	NA	NA	NA	NA	NA	NA	NA	NA	NA	Tumor Suppressor	COSMIC_tier1	NA	NA	Elsahy-Waters syndrome
CNTRL	ENST00000373855	9:123886324:C:T	9	123886324	C	T	TRUE	rs75008792	missense_variant	missense	ENSP00000362962.1:p.Thr589Met	ENST00000373855.1:c.1766C>T	0		1	1	286	0.0034965	23	0.00073609	203	0.00081356	3.8763	26.9	0.99899	0.62746	NA	pathogenic	COSV53051436	3, 3	c.1766C>T, c.110C>T	p.T589M, p.T37M	NA	NA	NA	NA	NA	NA	NA	NA	NA	NA	NA	NA	NA	COSMIC_tier1	NA	NA	NA
FAT4	ENST00000394329	4:126372735:C:T	4	126372735	C	T	TRUE	rs145569482	missense_variant	missense	ENSP00000377862.3:p.Arg3522Trp	ENST00000394329.3:c.10564C>T	0		1	1	286	0.0034965	9	0.00028666	31	0.00012339	4.1795	30	0.99929	0.42926	NA	benign	COSV58676825	4, 4	c.10564C>T, c.5458C>T	p.R3522W, p.R1820W	NA	NA	NA	NA	NA	NA	NA	NA	NA	NA	NA	NA	Tumor Suppressor	COSMIC_tier1	NA	NA	Hennekam lymphangiectasia-lymphedema syndrome 2
ESR1	ENST00000440973	6:152265352:C:T	6	152265352	C	T	TRUE	rs142712646	missense_variant	missense	ENSP00000405330.1:p.Arg269Cys	ENST00000440973.1:c.805C>T	0		1	1	286	0.0034965	17	0.00054182	226	0.00090345	4.4168	33	0.99931	0.68985	NA	pathogenic	COSV52784109	4, 4, 4, 4	c.805C>T, c.286C>T, c.760+63446C>T, c.453-116774C>T	p.R269C, p.R96C, p.?, p.?	NA	NA	NA	NA	NA	NA	NA	NA	NA	Fertility_v2	NA	NA	Tumor Suppressor	COSMIC_tier1	NA	NA	Estrogen resistance
ATM	ENST00000278616	11:108141988:T:C	11	108141988	T	C	TRUE	rs139552233	missense_variant	missense	ENSP00000278616.4:p.Ser978Pro	ENST00000278616.4:c.2932T>C	0		1	1	286	0.0034965	9	0.00028699	239	0.00095114	4.0301	28.3	0.9989	0.80572	NA	pathogenic	COSV53765841	1	c.2932T>C	p.S978P	NA	NA	NA	NA	NA	NA	NA	NA	NA	NA	NA	NA	Tumor Suppressor	COSMIC_tier1	KEGG_P53	NA	Breast cancer, susceptibility to; Ataxia-Telangiectasia
AXIN1	ENST00000262320	16:364544:C:T	16	364544	C	T	TRUE	rs143974067	missense_variant	missense	ENSP00000262320.3:p.Val340Met	ENST00000262320.3:c.1018G>A	0		1	1	286	0.0034965	1	3.1849e-05	15	5.9929e-05	2.9985	23.6	0.99824	0.23326	NA	benign	COSV51994362	1	c.1018G>A	p.V340M	NA	NA	NA	NA	NA	NA	NA	NA	NA	NA	NA	NA	Tumor Suppressor	COSMIC_tier1	NA	NA	Caudal duplication anomaly
FLT3	ENST00000241453	13:28597522:C:T	13	28597522	C	T	TRUE	rs139776505	missense_variant	missense	ENSP00000241453.7:p.Val795Ile	ENST00000241453.7:c.2383G>A	0		1	1	286	0.0034965	3	9.5535e-05	120	0.00047768	3.798	26.4	0.99849	0.79175	NA	pathogenic	COSV54069225	1	c.2383G>A	p.V795I	NA	NA	NA	NA	NA	NA	NA	NA	NA	NA	NA	NA	Tumor Suppressor	COSMIC_tier1	NA	NA	NA
FLT3	ENST00000241453	13:28602318:A:G	13	28602318	A	G	TRUE	rs199906407	missense_variant	missense	ENSP00000241453.7:p.Ser684Pro	ENST00000241453.7:c.2050T>C	0		1	1	286	0.0034965	1	3.1857e-05	19	7.5857e-05	2.8264	23.3	0.99817	0.72093	NA	pathogenic	COSV54059618	1	c.2050T>C	p.S684P	not_specified	not_provided	single_nucleotide_variant	MedGen:CN169374	NA	NA	NA	NA	NA	NA	NA	NA	Tumor Suppressor	COSMIC_tier1	NA	NA	NA
PDGFRB	ENST00000261799	5:149509379:C:T	5	149509379	C	T	FALSE	rs145823245	missense_variant	missense	ENSP00000261799.4:p.Arg507His	ENST00000261799.4:c.1520G>A	0		1	1	286	0.0034965	2	6.3723e-05	78	0.00031069	3.0188	23.7	0.99796	0.28064	NA	benign	COSV55804429	1	c.1520G>A	p.R507H	NA	NA	NA	NA	NA	NA	NA	NA	NA	NA	NA	NA	NA	COSMIC_tier1	NA	NA	Basal ganglia calcification, idiopathic, 4; Kosaki overgrowth syndrome; Myofibromatosis, infantile 1; Premature aging syndrome, Penttinen type
RB1	ENST00000267163	13:49033830:G:A	13	49033830	G	A	FALSE	rs202031219	missense_variant	missense	ENSP00000267163.4:p.Arg656Gln	ENST00000267163.4:c.1967G>A	0		1	1	286	0.0034965	1	3.1941e-05	28	0.00011136	2.8142	23.2	0.99905	0.58889	NA	pathogenic	COSV57295876	1	c.1967G>A	p.R656Q	Retinoblastoma	Benign	single_nucleotide_variant	Human_Phenotype_Ontology:HP:0009919,MeSH:D012175,MedGen:C0035335,OMIM:180200,Orphanet:ORPHA790	180200	chr13:48877883-49056026	Sufficient evidence for dosage pathogenicity	180200	ACMG_dosage_sensitive	NA	Imprinted Genes	NA	Tumor Suppressor	COSMIC_tier1	NA	NA	Retinoblastoma
RET	ENST00000355710	10:43623605:C:T	10	43623605	C	T	FALSE	NA	missense_variant	missense	ENSP00000347942.3:p.Thr1078Met	ENST00000355710.3:c.3233C>T	0		1	1	286	0.0034965	NA	NA	6	2.3858e-05	3.6789	25.8	0.99803	0.37457	NA	benign	COSV60703707	1	c.3233C>T	p.T1078M	Multiple_endocrine_neoplasia,_type_2	Uncertain_significance	single_nucleotide_variant	MedGen:C4048306,Orphanet:ORPHA653,SNOMED_CT:61808009	NA	chr10:43572517-43625799	Sufficient evidence for dosage pathogenicity	142623	ACMG_dosage_sensitive	NA	NA	NA	NA	COSMIC_tier1	NA	NA	Central hypoventilation syndrome, congenital; Multiple endocrine neoplasia, type IIA; Multiple endocrine neoplasia, type IIB; Medullary thyroid carcinoma, familial; Pheochromocytoma; Hirschsprung disease, susceptibility to 1
UBR5	ENST00000520539	8:103293745:C:T	8	103293745	C	T	TRUE	NA	missense_variant	missense	ENSP00000429084.1:p.Arg1900His	ENST00000520539.1:c.5699G>A	0		1	1	286	0.0034965	1	3.1845e-05	NA	NA	3.5222	25.2	0.99952	0.56809	NA	pathogenic	COSV55281991	1, 1	c.5699G>A, c.5681G>A	p.R1900H, p.R1894H	NA	NA	NA	NA	NA	NA	NA	NA	NA	NA	NA	NA	NA	COSMIC_tier1	NA	NA	NA
CBFA2T3	ENST00000268679	16:88967923:G:A	16	88967923	G	A	TRUE	rs143043820	missense_variant	missense	ENSP00000268679.4:p.Thr98Met	ENST00000268679.4:c.293C>T	0		1	1	286	0.0034965	16	0.00051082	116	0.00076847	3.544	25.2	0.99421	0.93826	NA	pathogenic	COSV51929761	1, 1, 1	c.110C>T, c.152-9030C>T, c.293C>T	p.T37M, p.?, p.T98M	NA	NA	NA	NA	NA	NA	NA	NA	NA	NA	NA	NA	Tumor Suppressor	COSMIC_tier1	NA	NA	NA
RHOA	ENST00000418115	3:49397745:G:A	3	49397745	G	A	TRUE	NA	missense_variant	missense	ENSP00000400175.1:p.Ser160Leu	ENST00000418115.1:c.479C>T	0		1	1	286	0.0034965	NA	NA	NA	NA	4.4366	33	0.9992	0.94145	NA	pathogenic	COSV69041959	1, 1, 1	c.*85C>T, c.479C>T, c.*54C>T	p.?, p.S160L, p.?	NA	NA	NA	NA	NA	NA	NA	NA	NA	NA	NA	NA	Tumor Suppressor	COSMIC_tier1	NA	NA	NA
FGFR3	ENST00000340107	4:1808930:G:A	4	1808930	G	A	TRUE	rs371433215	missense_variant	missense	ENSP00000339824.4:p.Val790Met	ENST00000340107.4:c.2368G>A	0		1	1	286	0.0034965	1	3.1904e-05	20	8.5861e-05	3.9245	27.3	0.99603	0.93998	NA	pathogenic	COSV53391793	1, 1, 1, 1	c.2294G>A, c.2368G>A, c.2362G>A, c.2026G>A	p.R765H, p.V790M, p.V788M, p.V676M	NA	NA	NA	NA	NA	NA	NA	NA	NA	NA	NA	NA	NA	COSMIC_tier1	NA	NA	Camptodactyly, tall stature, and hearing loss (CATSHL) syndrome; Crouzon syndrome with acanthosis nigricans; Lacrimoauriculodentodigital syndrome; Muenke syndrome
RAF1	ENST00000251849	3:12626146:G:A	3	12626146	G	A	TRUE	NA	missense_variant	missense	ENSP00000251849.4:p.Ser605Phe	ENST00000251849.4:c.1814C>T	0		1	1	286	0.0034965	1	3.1861e-05	6	2.3872e-05	4.465	33	0.99748	0.91022	NA	pathogenic	COSV50107134	1, 1, 1, 1	c.1874C>T, c.1571C>T, c.1169C>T, c.1814C>T	p.S625F, p.S524F, p.S390F, p.S605F	LEOPARD_syndrome_2|Noonan_syndrome_5|Cardiomyopathy,_dilated,_1NN|Rasopathy|not_specified|Cardiovascular_phenotype	Uncertain_significance	single_nucleotide_variant	MedGen:C1969056,OMIM:611554|MedGen:C1969057,OMIM:611553|MedGen:C4014656,OMIM:615916|MedGen:CN166718,Orphanet:ORPHA536391|MedGen:CN169374|MedGen:CN230736	611554	NA	NA	NA	NA	NA	NA	NA	NA	COSMIC_tier1	NA	NA	Cardiomyopathy, dilated, 1NN; LEOPARD syndrome 2; Noonan syndrome 5
APC	ENST00000457016	5:112178805:G:A	5	112178805	G	A	TRUE	rs147549623	missense_variant	missense	ENSP00000413133.1:p.Arg2505Gln	ENST00000457016.1:c.7514G>A	0		1	1	286	0.0034965	28	0.00089195	207	0.00082394	3.7991	26.4	0.99941	0.53645	NA	pathogenic	COSV57337857	1	c.7514G>A	p.R2505Q	Hereditary_cancer-predisposing_syndrome|Familial_adenomatous_polyposis_1|not_specified|not_provided	Benign/Likely_benign	single_nucleotide_variant	MedGen:C0027672,SNOMED_CT:699346009|MedGen:C2713442,OMIM:175100|MedGen:CN169374|MedGen:CN517202	175100	chr5:112043202-112181936	Sufficient evidence for dosage pathogenicity	175100	ACMG_dosage_sensitive	NA	NA	NA	Tumor Suppressor	COSMIC_tier1	NA	NA	Familial adenomatous polyposis; Gardner syndrome; Desmoid disease, hereditary
APC	ENST00000457016	5:112179008:A:G	5	112179008	A	G	TRUE	rs145444830	missense_variant	missense	ENSP00000413133.1:p.Ile2573Val	ENST00000457016.1:c.7717A>G	0		1	1	286	0.0034965	NA	NA	22	8.7713e-05	2.5491	22.7	0.99291	0.52338	NA	pathogenic	COSV57339297	1	c.7717A>G	p.I2573V	NA	NA	NA	NA	NA	chr5:112043202-112181936	Sufficient evidence for dosage pathogenicity	175100	ACMG_dosage_sensitive	NA	NA	NA	Tumor Suppressor	COSMIC_tier1	NA	NA	Familial adenomatous polyposis; Gardner syndrome; Desmoid disease, hereditary
ATM	ENST00000278616	11:108115727:C:T	11	108115727	C	T	TRUE	NA	missense_variant	missense	ENSP00000278616.4:p.Pro292Leu	ENST00000278616.4:c.875C>T	0		1	1	286	0.0034965	1	3.1869e-05	2	8.0587e-06	3.9813	27.8	0.99869	0.76599	NA	pathogenic	COSV53732933	1	c.875C>T	p.P292L	Ataxia-telangiectasia_syndrome|Hereditary_cancer-predisposing_syndrome|not_provided	Likely_pathogenic	single_nucleotide_variant	MedGen:C0004135,OMIM:208900,Orphanet:ORPHA100,SNOMED_CT:68504005|MedGen:C0027672,SNOMED_CT:699346009|MedGen:CN517202	208900	NA	NA	NA	NA	NA	NA	NA	Tumor Suppressor	COSMIC_tier1	KEGG_P53	NA	Breast cancer, susceptibility to; Ataxia-Telangiectasia
BCR	ENST00000305877	22:23613735:G:A	22	23613735	G	A	TRUE	rs147105969	missense_variant	missense	ENSP00000303507.8:p.Ser626Asn	ENST00000305877.8:c.1877G>A	0		1	1	286	0.0034965	9	0.00028662	88	0.0003501	2.9772	23.6	0.99151	0.75419	NA	pathogenic	COSV59931357	1	c.1877G>A	p.S626N	NA	NA	NA	NA	NA	NA	NA	NA	NA	NA	NA	NA	Tumor Suppressor	COSMIC_tier1	NA	NA	CML treatment, response to
BRCA2	ENST00000544455	13:32893369:G:C	13	32893369	G	C	TRUE	rs28897701	missense_variant	missense	ENSP00000439902.1:p.Ala75Pro	ENST00000544455.1:c.223G>C	0		1	1	286	0.0034965	6	0.00019116	65	0.0002586	3.7581	26.2	0.99796	0.70434	NA	pathogenic	COSV99061709	1	c.223G>C	p.A75P	NA	NA	NA	NA	NA	chr13:32889617-32973809	Sufficient evidence for dosage pathogenicity	612555	ACMG_dosage_sensitive	NA	NA	NA	Tumor Suppressor	COSMIC_tier1	NA	NA	Breast-ovarian cancer, familial, susceptibility to; Pancreatic cancer, susceptibility to, 2; Glioma susceptibility 3; Fanconi anemia, complementation group D1; Wilms tumor; Medulloblastoma
BRD4	ENST00000263377	19:15366161:C:T	19	15366161	C	T	TRUE	NA	missense_variant	missense	ENSP00000263377.1:p.Arg665His	ENST00000263377.2:c.1994G>A	0		1	1	286	0.0034965	1	3.1937e-05	NA	NA	4.1484	29.6	0.99894	0.89858	NA	pathogenic	COSV54584588	1	c.1994G>A	p.R665H	NA	NA	NA	NA	NA	NA	NA	NA	NA	NA	NA	NA	NA	COSMIC_tier1	NA	NA	NA
DICER1	ENST00000526495	14:95582133:G:A	14	95582133	G	A	TRUE	NA	missense_variant	missense	ENSP00000437256.1:p.Ser593Leu	ENST00000526495.1:c.1778C>T	0		2	2	286	0.006993	NA	NA	1	3.977e-06	2.4204	22.4	0.99505	0.81091	NA	pathogenic	COSV58620763	1	c.1778C>T	p.S593L	NA	NA	NA	NA	NA	chr14:95552565-95624347	Sufficient evidence for dosage pathogenicity	1.38801e+17	NA	NA	NA	NA	Tumor Suppressor	COSMIC_tier1	NA	NA	DICER1 syndrome
ERC1	ENST00000397203	12:1137575:G:A	12	1137575	G	A	TRUE	rs200160550	missense_variant	missense	ENSP00000380386.2:p.Arg169Gln	ENST00000397203.2:c.506G>A	0		1	1	286	0.0034965	NA	NA	9	3.5796e-05	3.4988	25.1	0.99918	0.85356	NA	pathogenic	COSV61697421	1	c.506G>A	p.R169Q	NA	NA	NA	NA	NA	NA	NA	NA	NA	NA	NA	NA	NA	COSMIC_tier1	NA	NA	NA
FAT1	ENST00000441802	4:187584610:C:G	4	187584610	C	G	FALSE	rs188190037	missense_variant	missense	ENSP00000406229.2:p.Glu1141Asp	ENST00000441802.2:c.3423G>C	0		1	1	286	0.0034965	5	0.00015921	79	0.000317	2.3002	22	0.99428	0.48572	NA	benign	COSV71672107	1	c.3423G>C	p.E1141D	NA	NA	NA	NA	NA	NA	NA	NA	NA	NA	NA	NA	Tumor Suppressor	COSMIC_tier1	NA	NA	NA
JAK3	ENST00000458235	19:17952226:C:T	19	17952226	C	T	TRUE	NA	missense_variant	missense	ENSP00000391676.1:p.Val372Met	ENST00000458235.1:c.1114G>A	0		1	1	286	0.0034965	NA	NA	0	0	2.33	22.1	0.99381	0.060749	NA	benign	COSV71688234	1	c.1114G>A	p.V372M	NA	NA	NA	NA	NA	NA	NA	NA	NA	NA	NA	NA	NA	COSMIC_tier1	NA	NA	Severe combined immunodeficiency, autosomal recessive, T cell-negative, B cell-positive, natural killer cell-negative
KDR	ENST00000263923	4:55970847:C:A	4	55970847	C	A	FALSE	NA	missense_variant	missense	ENSP00000263923.4:p.Lys650Asn	ENST00000263923.4:c.1950G>T	0		1	1	286	0.0034965	NA	NA	NA	NA	2.7616	23.1	0.99687	0.83426	NA	pathogenic	COSV55763817	1	c.1950G>T	p.K650N	NA	NA	NA	NA	NA	NA	NA	NA	NA	NA	NA	NA	NA	COSMIC_tier1	NA	NA	NA
KMT2C	ENST00000262189	7:151856069:C:T	7	151856069	C	T	TRUE	NA	missense_variant	missense	ENSP00000262189.6:p.Arg3850Gln	ENST00000262189.6:c.11549G>A	0		1	1	286	0.0034965	NA	NA	7	2.7839e-05	4.4671	33	0.99897	0.65338	NA	pathogenic	COSV51427281	1	c.11549G>A	p.R3850Q	NA	NA	NA	NA	NA	chr7:151832010-152133090	Sufficient evidence for dosage pathogenicity		NA	NA	NA	NA	Tumor Suppressor	COSMIC_tier1	NA	NA	Kleefstra syndrome 2
LIFR	ENST00000263409	5:38489213:T:C	5	38489213	T	C	TRUE	rs139848756	missense_variant	missense	ENSP00000263409.4:p.Arg768Gly	ENST00000263409.4:c.2302A>G	0		2	2	286	0.006993	31	0.00098739	225	0.00089606	3.287	24.4	0.99194	0.28852	NA	benign	COSV99070563	1	c.2302A>G	p.R768G	Stuve-Wiedemann_syndrome|not_provided	Uncertain_significance	single_nucleotide_variant	MedGen:C0796176,OMIM:601559,Orphanet:ORPHA3206|MedGen:CN517202	601559	NA	NA	NA	NA	NA	NA	NA	Tumor Suppressor	COSMIC_tier1	NA	NA	Stuve-Wiedemann syndrome
MN1	ENST00000302326	22:28194982:G:A	22	28194982	G	A	FALSE	NA	missense_variant	missense	ENSP00000304956.4:p.Pro517Leu	ENST00000372991.4:c.499C>T	0		2	2	286	0.006993	NA	NA	9	3.8709e-05	2.5565	22.7	0.99812	0.40312	NA	benign	COSV56562342	1	c.1550C>T	p.P517L	NA	NA	NA	NA	NA	NA	NA	NA	NA	NA	NA	NA	NA	COSMIC_tier1	NA	NA	Meningioma, familial
MTOR	ENST00000361445	1:11272508:C:T	1	11272508	C	T	FALSE	NA	missense_variant	missense	ENSP00000354558.4:p.Arg1141His	ENST00000361445.4:c.3422G>A	0		1	1	286	0.0034965	1	3.1863e-05	1	3.9852e-06	2.8434	23.3	0.99564	0.89754	NA	pathogenic	COSV63878352	1	c.3422G>A	p.R1141H	NA	NA	NA	NA	NA	NA	NA	NA	NA	NA	NA	NA	NA	COSMIC_tier1	NA	NA	Smith-Kingsmore syndrome
MYH9	ENST00000216181	22:36696277:C:T	22	36696277	C	T	FALSE	rs151036570	missense_variant	missense	ENSP00000216181.5:p.Ala958Thr	ENST00000216181.5:c.2872G>A	0		1	1	286	0.0034965	19	0.0006051	185	0.00073807	3.0471	23.7	0.99864	0.74433	NA	pathogenic	COSV53388506	1	c.2872G>A	p.A958T	NA	NA	NA	NA	NA	NA	NA	NA	NA	NA	NA	NA	Tumor Suppressor	COSMIC_tier1	NA	NA	Macrothrombocytopenia and granulocyte inclusions with or without nephritis or sensorineural hearing loss
TCF3	ENST00000262965	19:1650209:G:C	19	1650209	G	C	TRUE	rs373351484	missense_variant	missense	ENSP00000262965.4:p.Asp13Glu	ENST00000262965.5:c.39C>G	0		1	1	286	0.0034965	NA	NA	0	0	3.6237	25.6	0.99752	0.76743	NA	pathogenic	COSV53655079	1	c.39C>G	p.D13E	NA	NA	NA	NA	NA	NA	NA	NA	NA	NA	NA	NA	Tumor Suppressor	COSMIC_tier1	NA	NA	Agammaglobulinemia 8, autosomal dominant
WHSC1	ENST00000382895	4:1918721:A:T	4	1918721	A	T	TRUE	rs144431814	missense_variant	missense	ENSP00000372351.3:p.Gln295Leu	ENST00000382895.3:c.884A>T	0		1	1	286	0.0034965	15	0.00047752	132	0.00052529	3.8407	26.7	0.99634	0.72734	NA	pathogenic	COSV99043932	1	c.884A>T	p.Q295L	4p_partial_monosomy_syndrome	Likely_benign	single_nucleotide_variant	MedGen:C1956097,OMIM:194190,Orphanet:ORPHA280,SNOMED_CT:17122004	194190	NA	NA	NA	NA	NA	NA	NA	NA	COSMIC_tier1	NA	NA	NA
ALK	ENST00000389048	2:29606646:G:A	2	29606646	G	A	TRUE	rs147102592	missense_variant	missense	ENSP00000373700.3:p.Arg412Cys	ENST00000389048.3:c.1234C>T	0		1	1	286	0.0034965	13	0.00041404	129	0.00051348	4.1095	29.2	0.99942	0.27887	NA	benign	COSV66590380	1, 1	c.792-175735C>T, c.1234C>T	p.?, p.R412C	Neuroblastoma_3|not_specified	Benign/Likely_benign	single_nucleotide_variant	MedGen:C2751681,OMIM:613014|MedGen:CN169374	613014	NA	NA	NA	NA	NA	NA	NA	NA	COSMIC_tier1	NA	NA	Neuroblastoma, susceptibility to, 3
ALK	ENST00000389048	2:29754946:T:C	2	29754946	T	C	TRUE	NA	missense_variant	missense	ENSP00000373700.3:p.Lys330Arg	ENST00000389048.3:c.989A>G	0		1	1	286	0.0034965	1	3.1896e-05	3	1.1943e-05	2.3367	22.1	0.99829	0.16873	NA	benign	COSV66563187	1, 1	c.791+185494A>G, c.989A>G	p.?, p.K330R	NA	NA	NA	NA	NA	NA	NA	NA	NA	NA	NA	NA	NA	COSMIC_tier1	NA	NA	Neuroblastoma, susceptibility to, 3
ARID1A	ENST00000324856	1:27088723:G:A	1	27088723	G	A	TRUE	NA	missense_variant	missense	ENSP00000320485.7:p.Gly778Arg	ENST00000324856.7:c.2332G>A	0		2	2	286	0.006993	NA	NA	3	1.1934e-05	4.2334	31	0.99896	0.91682	NA	pathogenic	COSV61377609	1, 1	c.2332G>A, c.1183G>A	p.G778R, p.G395R	NA	NA	NA	NA	NA	chr1:27022522-27108601	Sufficient evidence for dosage pathogenicity	614607	NA	NA	NA	NA	Tumor Suppressor	COSMIC_tier1	NA	NA	Mental retardation, autosomal dominant 14; Coffin-Siris syndrome 2
CLTCL1	ENST00000263200	22:19175143:G:A	22	19175143	G	A	TRUE	rs201296558	missense_variant	missense	ENSP00000445677.1:p.Ala1511Val	ENST00000263200.10:c.4532C>T	0		1	1	286	0.0034965	15	0.00047786	249	0.00099967	2.0909	20.2	0.99622	0.65534	NA	pathogenic	COSV54230746	1, 1	c.4434+350C>T, c.4532C>T	p.?, p.A1511V	NA	NA	NA	NA	NA	NA	NA	NA	NA	NA	NA	NA	NA	COSMIC_tier1	NA	NA	NA
EXT2	ENST00000395673	11:44151602:G:A	11	44151602	G	A	TRUE	rs138943091	missense_variant	missense	ENSP00000379032.3:p.Val396Met	ENST00000395673.3:c.1186G>A	0		2	2	286	0.006993	11	0.00035027	108	0.00042951	4.2143	31	0.9988	0.92424	NA	pathogenic	COSV59150779	1, 1	c.1087G>A, c.1186G>A	p.V363M, p.V396M	Multiple_exostoses_type_2|Hereditary_Multiple_Osteochondromatosis	Conflicting_interpretations_of_pathogenicity	single_nucleotide_variant	MedGen:C1851413,OMIM:133701|MedGen:CN239374	133701	chr11:44117099-44266980	Sufficient evidence for dosage pathogenicity	133701	NA	NA	NA	NA	Tumor Suppressor	COSMIC_tier1	NA	NA	Exostoses, multiple, type 2
FAT4	ENST00000394329	4:126329821:A:G	4	126329821	A	G	TRUE	rs139716832	missense_variant	missense	ENSP00000377862.3:p.Tyr1931Cys	ENST00000394329.3:c.5792A>G	0		1	1	286	0.0034965	16	0.00050972	114	0.0004566	3.9895	27.9	0.99819	0.91067	NA	pathogenic	COSV58680597	1, 1	c.686A>G, c.5792A>G	p.Y229C, p.Y1931C	NA	NA	NA	NA	NA	NA	NA	NA	NA	NA	NA	NA	Tumor Suppressor	COSMIC_tier1	NA	NA	Hennekam lymphangiectasia-lymphedema syndrome 2
NCOA2	ENST00000452400	8:71033566:T:C	8	71033566	T	C	TRUE	rs61754973	missense_variant	missense	ENSP00000399968.2:p.Met1452Val	ENST00000452400.2:c.4354A>G	0		3	3	286	0.01049	33	0.0010506	120	0.00048363	2.4613	22.5	0.99198	0.13653	NA	benign	COSV99069501	1, 1	c.1618A>G, c.4354A>G	p.M540V, p.M1452V	NA	NA	NA	NA	NA	NA	NA	NA	NA	NA	NA	NA	NA	COSMIC_tier1	NA	NA	NA
PDGFB	ENST00000331163	22:39621784:G:A	22	39621784	G	A	TRUE	rs146468845	missense_variant	missense	ENSP00000330382.6:p.Arg224Trp	ENST00000331163.6:c.670C>T	0		1	1	286	0.0034965	15	0.00047774	210	0.0008357	3.5369	25.2	0.99895	0.52507	NA	pathogenic	COSV58647120	1, 1	c.670C>T, c.625C>T	p.R224W, p.R209W	Dermatofibrosarcoma_protuberans	Uncertain_significance	single_nucleotide_variant	MedGen:C3693482,OMIM:607907	607907	NA	NA	NA	NA	NA	NA	NA	NA	COSMIC_tier1	NA	NA	Basal ganglia calcification, idiopathic, 5
SFRP4	ENST00000436072	7:37953841:G:A	7	37953841	G	A	TRUE	rs149860855	missense_variant	missense	ENSP00000410715.2:p.Thr189Met	ENST00000436072.2:c.566C>T	0		1	1	286	0.0034965	10	0.00031843	99	0.00039368	3.3205	24.5	0.99885	0.51178	NA	pathogenic	COSV71412714	1, 1	c.566C>T, c.-37-34601G>A	p.T189M, p.?	NA	NA	NA	NA	NA	NA	NA	NA	NA	NA	NA	NA	Tumor Suppressor	COSMIC_tier1	NA	NA	Pyle disease
SH2B3	ENST00000341259	12:111885310:G:A	12	111885310	G	A	TRUE	rs72650673	missense_variant	missense	ENSP00000345492.2:p.Glu400Lys	ENST00000341259.2:c.1198G>A	0		1	1	282	0.0035461	19	0.00061756	144	0.00058244	4.2727	32	0.99934	0.92679	NA	pathogenic	COSV57985448	1, 1	c.1198G>A, c.592G>A	p.E400K, p.E198K	Myelofibrosis|Essential_thrombocythemia|Familial_erythrocytosis,_1|not_provided	Uncertain_significance	single_nucleotide_variant	Human_Phenotype_Ontology:HP:0011974,MeSH:D055728,MedGen:C0001815,OMIM:254450|MeSH:D013920,MedGen:C3277671,OMIM:187950|MedGen:C1851490,OMIM:133100|MedGen:CN517202	254450	NA	NA	NA	NA	NA	NA	NA	Tumor Suppressor	COSMIC_tier1	NA	NA	NA
SLC34A2	ENST00000382051	4:25676210:G:A	4	25676210	G	A	TRUE	rs377112763	missense_variant	missense	ENSP00000371483.3:p.Ala473Thr	ENST00000382051.3:c.1417G>A	0		2	2	286	0.006993	4	0.00012736	8	3.1812e-05	3.6778	25.8	0.99903	0.92682	NA	pathogenic	COSV65941280	1, 1	c.1417G>A, c.1414G>A	p.A473T, p.A472T	NA	NA	NA	NA	NA	NA	NA	NA	NA	NA	NA	NA	NA	COSMIC_tier1	NA	NA	Pulmonary alveolar microlithiasis
ZFHX3	ENST00000268489	16:72993470:G:A	16	72993470	G	A	TRUE	NA	missense_variant	missense	ENSP00000268489.5:p.Pro192Leu	ENST00000268489.5:c.575C>T	0		1	1	286	0.0034965	NA	NA	NA	NA	3.9982	28	0.99768	0.89532	NA	pathogenic	COSV51730232	1, 1	c.575C>T, c.-23-8606C>T	p.P192L, p.?	NA	NA	NA	NA	NA	NA	NA	NA	NA	NA	NA	NA	Tumor Suppressor	COSMIC_tier1	NA	NA	NA
ARID1A	ENST00000324856	1:27100181:C:T	1	27100181	C	T	TRUE	NA	missense_variant	missense	ENSP00000320485.7:p.Pro1326Leu	ENST00000324856.7:c.3977C>T	0		1	1	284	0.0035211	1	3.1971e-05	4	1.6405e-05	2.6713	22.9	0.9936	0.44254	NA	benign	COSV61390519	1, 1, 1	c.-148C>T, c.2828C>T, c.3977C>T	p.?, p.P943L, p.P1326L	NA	NA	NA	NA	NA	chr1:27022522-27108601	Sufficient evidence for dosage pathogenicity	614607	NA	NA	NA	NA	Tumor Suppressor	COSMIC_tier1	NA	NA	Mental retardation, autosomal dominant 14; Coffin-Siris syndrome 2
ERCC5	ENST00000355739	13:103524687:G:A	13	103524687	G	A	TRUE	rs146344855	missense_variant	missense	ENSP00000347978.4:p.Val940Met	ENST00000355739.4:c.2818G>A	0		2	2	286	0.006993	41	0.0013056	222	0.0008828	3.8867	27	0.99898	0.35936	NA	benign	COSV99053839	1, 1, 1	c.517G>A, c.4094G>A, c.2818G>A	p.V173M, p.V1366M, p.V940M	Xeroderma_pigmentosum|Xeroderma_pigmentosum,_group_G|Cerebrooculofacioskeletal_syndrome_3	Uncertain_significance	single_nucleotide_variant	MedGen:C0043346,Orphanet:ORPHA910,SNOMED_CT:44600005|MedGen:C0268141,OMIM:278780,SNOMED_CT:36454001|MedGen:C1851443,OMIM:616570	278780	NA	NA	NA	NA	NA	NA	NA	NA	COSMIC_tier1	NA	NA	Xeroderma pigmentosum, complementation group G; Xeroderma pigmentosum, complementation group G/Cockayne syndrome
MYH11	ENST00000396324	16:15809038:C:T	16	15809038	C	T	TRUE	rs148743922	missense_variant	missense	ENSP00000379616.3:p.Glu1873Lys	ENST00000396324.3:c.5617G>A	0		1	1	286	0.0034965	1	3.1859e-05	10	3.98e-05	4.2613	32	0.99915	0.95965	NA	pathogenic	COSV55569720	1, 1, 1	c.5617G>A, c.948-9010C>T, c.5596G>A	p.E1873K, p.?, p.E1866K	Aortic_aneurysm,_familial_thoracic_4|Thoracic_aortic_aneurysm_and_aortic_dissection|Cardiovascular_phenotype	Uncertain_significance	single_nucleotide_variant	MedGen:C1851504,OMIM:132900|MedGen:C4707243,Orphanet:ORPHA91387|MedGen:CN230736	132900	NA	NA	NA	ACMG_dosage_sensitive	NA	NA	NA	NA	COSMIC_tier1	NA	NA	Aortic aneurysm, familial thoracic 4
MYH11	ENST00000396324	16:15812194:C:T	16	15812194	C	T	TRUE	rs142546324	missense_variant	missense	ENSP00000379616.3:p.Arg1765Gln	ENST00000396324.3:c.5294G>A	0		1	1	286	0.0034965	12	0.00038268	43	0.00017359	4.1329	29.4	0.99948	0.90166	NA	pathogenic	COSV55556203	1, 1, 1	c.5273G>A, c.5294G>A, c.948-5854C>T	p.R1758Q, p.R1765Q, p.?	Aortic_aneurysm,_familial_thoracic_4|Thoracic_aortic_aneurysm_and_aortic_dissection|not_provided	Uncertain_significance	single_nucleotide_variant	MedGen:C1851504,OMIM:132900|MedGen:C4707243,Orphanet:ORPHA91387|MedGen:CN517202	132900	NA	NA	NA	ACMG_dosage_sensitive	NA	NA	NA	NA	COSMIC_tier1	NA	NA	Aortic aneurysm, familial thoracic 4
PBRM1	ENST00000394830	3:52643398:C:T	3	52643398	C	T	TRUE	NA	missense_variant	missense	ENSP00000378307.3:p.Arg833His	ENST00000394830.3:c.2498G>A	0		1	1	286	0.0034965	1	3.1843e-05	2	7.9579e-06	2.7272	23.1	0.99898	0.61353	NA	pathogenic	COSV56276373	1, 1, 1	c.2543G>A, c.2498G>A, c.2402G>A	p.R848H, p.R833H, p.R801H	NA	NA	NA	NA	NA	NA	NA	NA	NA	NA	NA	NA	Tumor Suppressor	COSMIC_tier1	NA	NA	Clear cell renal cell carcinoma
PRDM1	ENST00000369096	6:106547368:G:A	6	106547368	G	A	TRUE	NA	missense_variant	missense	ENSP00000358092.4:p.Arg202Gln	ENST00000369096.4:c.605G>A	0		1	1	286	0.0034965	NA	NA	2	7.9531e-06	2.612	22.8	0.9961	0.305	NA	benign	COSV64846400	1, 1, 1	c.605G>A, c.203G>A, c.497G>A	p.R202Q, p.R68Q, p.R166Q	NA	NA	NA	NA	NA	NA	NA	NA	NA	NA	NA	NA	Tumor Suppressor	COSMIC_tier1	NA	NA	NA
CD74	ENST00000009530	5:149782705:G:A	5	149782705	G	A	TRUE	rs149390659	missense_variant	missense	ENSP00000009530.7:p.Arg266Cys	ENST00000009530.7:c.796C>T	0		1	1	286	0.0034965	21	0.00066896	126	0.00050622	4.6811	34	0.99946	0.92604	NA	pathogenic	COSV99060607	1, 1, 1, 1	c.626-517C>T, c.796C>T, c.442-517C>T, c.442-1138C>T	p.?, p.R266C, p.?, p.?	NA	NA	NA	NA	NA	NA	NA	NA	NA	NA	NA	NA	NA	COSMIC_tier1	NA	NA	NA
PTCH1	ENST00000331920	9:98211440:G:A	9	98211440	G	A	TRUE	NA	missense_variant	missense	ENSP00000332353.6:p.Arg1239Trp	ENST00000331920.6:c.3715C>T	0		1	1	286	0.0034965	1	3.1841e-05	4	1.6124e-05	2.1038	20.4	0.99772	0.5519	NA	pathogenic	COSV59499538	1, 1, 1, 1	c.3262C>T, c.3517C>T, c.3715C>T, c.3712C>T	p.R1088W, p.R1173W, p.R1239W, p.R1238W	Gorlin_syndrome	Uncertain_significance	single_nucleotide_variant	MedGen:C0004779,OMIM:109400,Orphanet:ORPHA377,SNOMED_CT:69408002	109400	chr9:98205264-98279247	Sufficient evidence for dosage pathogenicity	109400	NA	NA	NA	NA	Tumor Suppressor	COSMIC_tier1	NA	NA	Basal cell nevus syndrome
PTPRB	ENST00000334414	12:70981024:G:A	12	70981024	G	A	TRUE	rs201530050	missense_variant	missense	ENSP00000334928.6:p.Arg692Cys	ENST00000334414.6:c.2074C>T	0		2	2	286	0.006993	1	3.1839e-05	12	4.8289e-05	2.7628	23.1	0.99596	0.69105	NA	pathogenic	COSV54240384	1, 1, 1, 1	c.1420C>T, c.2074C>T, c.1150C>T, c.2071C>T	p.R474C, p.R692C, p.R384C, p.R691C	NA	NA	NA	NA	NA	NA	NA	NA	NA	NA	NA	NA	NA	COSMIC_tier1	NA	NA	NA
CCND3	ENST00000372991	6:41905048:G:A	6	41905048	G	A	TRUE	NA	missense_variant	missense	ENSP00000362082.4:p.Arg167Trp	ENST00000372991.4:c.499C>T	0		1	1	286	0.0034965	2	6.3747e-05	12	4.7716e-05	3.3859	24.7	0.9975	0.80816	NA	pathogenic	COSV57828489	1, 1, 1, 1, 1	c.283C>T, c.-90C>T, c.256C>T, c.349C>T, c.499C>T	p.R95W, p.?, p.R86W, p.R117W, p.R167W	NA	NA	NA	NA	NA	NA	NA	NA	NA	NA	NA	NA	NA	COSMIC_tier1	KEGG_P53	NA	NA
PTPRB	ENST00000334414	12:70953216:G:A	12	70953216	G	A	TRUE	NA	missense_variant	missense	ENSP00000334928.6:p.Arg1541Cys	ENST00000334414.6:c.4621C>T	0		1	1	286	0.0034965	2	6.3674e-05	13	5.2164e-05	3.8058	26.5	0.99918	0.75423	NA	pathogenic	COSV54247273	1, 1, 1, 1, 1	c.3697C>T, c.4621C>T, c.4618C>T, c.3967C>T, c.4357C>T	p.R1233C, p.R1541C, p.R1540C, p.R1323C, p.R1453C	NA	NA	NA	NA	NA	NA	NA	NA	NA	NA	NA	NA	NA	COSMIC_tier1	NA	NA	NA
RAP1GDS1	ENST00000339360	4:99358192:G:A	4	99358192	G	A	TRUE	rs368241739	missense_variant	missense	ENSP00000340454.5:p.Val558Ile	ENST00000339360.5:c.1672G>A	0		1	1	286	0.0034965	5	0.00015927	41	0.00016583	2.6284	22.8	0.99494	0.52852	NA	pathogenic	COSV52785960	1, 1, 1, 1, 1	c.1669G>A, c.1672G>A, c.1522G>A, c.1525G>A, c.1396G>A	p.V557I, p.V558I, p.V508I, p.V509I, p.V466I	NA	NA	NA	NA	NA	NA	NA	NA	NA	NA	NA	NA	NA	COSMIC_tier1	NA	NA	NA
PAX5	ENST00000358127	9:36840565:G:A	9	36840565	G	A	TRUE	NA	missense_variant	missense	ENSP00000350844.4:p.Arg390Cys	ENST00000358127.4:c.1168C>T	0		3	3	286	0.01049	NA	NA	3	1.4697e-05	4.5763	34	0.99783	0.93609	NA	pathogenic	COSV63907146	1, 1, 1, 1, 1, 1, 1, 1, 1, 1, 1	c.1039C>T, c.952C>T, c.1168C>T, c.655C>T, c.1066C>T, c.936C>T, c.979C>T, c.849C>T, c.868C>T, c.844C>T, c.1081C>T	p.R347C, p.R318C, p.R390C, p.R219C, p.R356C, p.T312=, p.R327C, p.T283=, p.R290C, p.R282C, p.R361C	NA	NA	NA	NA	NA	NA	NA	NA	NA	NA	NA	NA	Tumor Suppressor	COSMIC_tier1	NA	NA	Leukemia, acute lymphoblastic, susceptibility to, 3
AADACL2	ENST00000356517	3:151458621:A:G	3	151458621	A	G	FALSE	rs147339731	missense_variant	missense	ENSP00000348911.3:p.Tyr109Cys	ENST00000356517.3:c.326A>G	0		1	1	286	0.0034965	16	0.00050988	246	0.00097904	2.3884	22.3	0.99514	0.18566	NA	benign	COSV62930483	1	c.326A>G	p.Y109C	NA	NA	NA	NA	NA	NA	NA	NA	NA	NA	NA	NA	NA	NA	NA	NA	NA
AATF	ENST00000225402	17:35345964:G:A	17	35345964	G	A	FALSE	NA	missense_variant	missense	ENSP00000225402.4:p.Arg365His	ENST00000225402.5:c.1094G>A	0		1	1	286	0.0034965	NA	NA	10	3.9808e-05	2.2927	21.9	0.99403	0.24067	NA	benign	COSV56625251	1	c.1094G>A	p.R365H	NA	NA	NA	NA	NA	NA	NA	NA	NA	NA	NA	NA	NA	NA	NA	NA	NA
AATK	ENST00000326724	17:79108224:C:T	17	79108224	C	T	FALSE	rs201194092	missense_variant	missense	ENSP00000324196.4:p.Val45Ile	ENST00000326724.4:c.133G>A	0		1	1	286	0.0034965	2	6.3735e-05	13	5.26e-05	2.5767	22.7	0.99787	0.43954	NA	benign	COSV58687865	1	c.133G>A	p.V45I	NA	NA	NA	NA	NA	NA	NA	NA	NA	NA	NA	NA	NA	NA	NA	NA	NA
ABCA13	ENST00000435803	7:48452070:C:A	7	48452070	C	A	FALSE	rs371663666	missense_variant	missense	ENSP00000411096.1:p.Pro4117Thr	ENST00000435803.1:c.12349C>A	0		1	1	286	0.0034965	4	0.00012769	32	0.00012838	2.4506	22.5	0.99306	0.43342	NA	benign	COSV71295060	1	c.12349C>A	p.P4117T	NA	NA	NA	NA	NA	NA	NA	NA	NA	NA	NA	NA	NA	NA	NA	NA	NA
ABCB11	ENST00000263817	2:169788930:C:T	2	169788930	C	T	FALSE	rs200174512	missense_variant	missense	ENSP00000263817.6:p.Arg1057Gln	ENST00000263817.6:c.3170G>A	0		2	2	286	0.006993	4	0.00012742	68	0.00032298	3.6406	25.6	0.99954	0.5324	NA	pathogenic	COSV55590870	1	c.3170G>A	p.R1057Q	NA	NA	NA	NA	NA	NA	NA	NA	NA	NA	NA	NA	NA	NA	NA	NA	Cholestasis, progressive familial intrahepatic 2
ABCB5	ENST00000404938	7:20682892:C:T	7	20682892	C	T	FALSE	rs141511940	stop_gained	lofs	ENSP00000384881.2:p.Arg134Ter	ENST00000404938.2:c.400C>T	0		1	1	286	0.0034965	58	0.0018468	206	0.00082942	6.5684	36	0.99611	0.20734	NA	benign	COSV51711732	1	c.400C>T	p.R134*	NA	NA	NA	NA	NA	NA	NA	NA	NA	NA	NA	NA	NA	NA	NA	NA	NA
ABCC11	ENST00000394747	16:48210843:G:A	16	48210843	G	A	TRUE	NA	missense_variant	missense	ENSP00000378230.1:p.Thr1177Met	ENST00000394747.1:c.3530C>T	0		1	1	286	0.0034965	2	6.371e-05	4	1.5956e-05	3.6332	25.6	0.999	0.54491	NA	pathogenic	COSV62323604	1	c.3530C>T	p.T1177M	NA	NA	NA	NA	NA	NA	NA	NA	NA	NA	NA	NA	NA	NA	NA	NA	Apocrine gland secretion, variation in
ABCC3	ENST00000285238	17:48750846:C:T	17	48750846	C	T	FALSE	rs34675700	missense_variant	missense	ENSP00000285238.8:p.Thr809Met	ENST00000285238.8:c.2426C>T	0		1	1	286	0.0034965	17	0.00054202	179	0.00071353	4.0726	28.7	0.99913	0.96403	NA	pathogenic	COSV53330372	1	c.2426C>T	p.T809M	NA	NA	NA	NA	NA	NA	NA	NA	NA	NA	NA	NA	NA	NA	NA	NA	NA
ABCC3	ENST00000285238	17:48755518:G:A	17	48755518	G	A	FALSE	rs202122194	missense_variant	missense	ENSP00000285238.8:p.Val1215Ile	ENST00000285238.8:c.3643G>A	0		1	1	286	0.0034965	4	0.00012771	29	0.00014461	3.5063	25.1	0.99895	0.95442	NA	pathogenic	COSV53316798	1	c.3643G>A	p.V1215I	NA	NA	NA	NA	NA	NA	NA	NA	NA	NA	NA	NA	NA	NA	NA	NA	NA
AC079354.1	ENST00000541917	2:202939717:C:T	2	202939717	C	T	TRUE	NA	missense_variant	missense	ENSP00000437957.1:p.Thr63Ile	ENST00000541917.1:c.188C>T	0		3	3	286	0.01049	1	3.1851e-05	2	1.3331e-05	3.827	26.6	0.99917	0.50063	NA	pathogenic	COSV55574473	1	c.188C>T	p.T63I	NA	NA	NA	NA	NA	NA	NA	NA	NA	NA	NA	NA	NA	NA	NA	NA	NA
ADAM12	ENST00000368679	10:127737962:T:C	10	127737962	T	C	TRUE	rs143938135	missense_variant	missense	ENSP00000357668.4:p.Thr596Ala	ENST00000368679.4:c.1786A>G	0		1	1	286	0.0034965	6	0.00019106	66	0.00026246	3.8462	26.7	0.99804	0.93106	NA	pathogenic	COSV64115491	1	c.1786A>G	p.T596A	NA	NA	NA	NA	NA	NA	NA	NA	NA	NA	NA	NA	NA	NA	NA	NA	NA
ADAMTS15	ENST00000299164	11:130343135:C:T	11	130343135	C	T	FALSE	rs200840813	missense_variant	missense	ENSP00000299164.2:p.Arg758Trp	ENST00000299164.2:c.2272C>T	0		1	1	286	0.0034965	35	0.0011149	166	0.00066262	4.1079	29.1	0.99918	0.83458	NA	pathogenic	COSV54504295	1	c.2272C>T	p.R758W	NA	NA	NA	NA	NA	NA	NA	NA	NA	NA	NA	NA	NA	NA	NA	NA	NA
ADAMTS16	ENST00000274181	5:5262857:C:T	5	5262857	C	T	FALSE	rs192673903	missense_variant	missense	ENSP00000274181.7:p.Thr917Met	ENST00000274181.7:c.2750C>T	0		3	3	286	0.01049	3	9.5541e-05	11	4.408e-05	3.3363	24.5	0.99823	0.55227	NA	pathogenic	COSV56989053	1	c.2750C>T	p.T917M	NA	NA	NA	NA	NA	NA	NA	NA	NA	NA	Imprinted Genes	NA	NA	NA	NA	NA	NA
ADAMTS16	ENST00000274181	5:5303457:C:T	5	5303457	C	T	FALSE	NA	missense_variant	missense	ENSP00000274181.7:p.Arg956Trp	ENST00000274181.7:c.2866C>T	0		1	1	286	0.0034965	NA	NA	1	4.4716e-06	2.7232	23	0.99844	0.2761	NA	benign	COSV57005904	1	c.2866C>T	p.R956W	NA	NA	NA	NA	NA	NA	NA	NA	NA	NA	Imprinted Genes	NA	NA	NA	NA	NA	NA
ADAMTS19	ENST00000274487	5:128983570:G:A	5	128983570	G	A	FALSE	NA	missense_variant	missense	ENSP00000274487.4:p.Arg656Gln	ENST00000274487.4:c.1967G>A	0		1	1	286	0.0034965	NA	NA	2	7.9583e-06	4.4688	33	0.99943	0.86776	NA	pathogenic	COSV50768682	1	c.1967G>A	p.R656Q	NA	NA	NA	NA	NA	NA	NA	NA	NA	NA	NA	NA	NA	NA	NA	NA	NA
ADAMTS2	ENST00000251582	5:178699927:G:A	5	178699927	G	A	TRUE	rs137853146	stop_gained	lofs	ENSP00000251582.7:p.Gln225Ter	ENST00000251582.7:c.673C>T	0		1	1	286	0.0034965	NA	NA	37	0.0001492	7.2752	38	0.99748	0.12353	NA	benign	COSV51081254	1	c.673C>T	p.Q225*	Ehlers-Danlos_syndrome,_type_vii,_autosomal_recessive|not_provided	Pathogenic	single_nucleotide_variant	MedGen:C2700425,OMIM:225410,Orphanet:ORPHA1901,SNOMED_CT:55711009|MedGen:CN517202	225410	NA	NA	NA	NA	NA	NA	NA	NA	NA	NA	NA	Ehlers-Danlos syndrome, dermatosparaxis type
ADCK2	ENST00000072869	7:140379042:C:T	7	140379042	C	T	TRUE	rs150090657	missense_variant	missense	ENSP00000072869.4:p.Arg390Cys	ENST00000072869.4:c.1168C>T	0		1	1	286	0.0034965	21	0.00066917	64	0.00025449	3.5562	25.3	0.99924	0.46241	NA	benign	COSV50783957	1	c.1168C>T	p.R390C	NA	NA	NA	NA	NA	NA	NA	NA	NA	NA	NA	NA	NA	NA	NA	NA	NA
ADNP2	ENST00000262198	18:77894782:C:T	18	77894782	C	T	FALSE	rs372177595	missense_variant	missense	ENSP00000262198.3:p.Arg496Trp	ENST00000262198.4:c.1486C>T	0		1	1	286	0.0034965	NA	NA	4	1.5923e-05	2.5149	22.6	0.99807	0.14618	NA	benign	COSV51536211	1	c.1486C>T	p.R496W	NA	NA	NA	NA	NA	NA	NA	NA	NA	NA	NA	NA	NA	NA	NA	NA	NA
ADRA2B	ENST00000409345	2:96781549:C:T	2	96781549	C	T	FALSE	rs369790085	missense_variant	missense	ENSP00000387281.3:p.Val114Met	ENST00000409345.3:c.340G>A	0		1	1	286	0.0034965	2	6.3755e-05	7	2.8195e-05	3.7778	26.3	0.99857	0.4248	NA	benign	COSV69787408	1	c.340G>A	p.V114M	NA	NA	NA	NA	NA	NA	NA	NA	NA	NA	NA	NA	NA	NA	NA	NA	Epilepsy, myoclonic, familial adult, 2
ADRBK1	ENST00000308595	11:67048603:C:T	11	67048603	C	T	TRUE	NA	missense_variant	missense	ENSP00000312262.5:p.Arg199Cys	ENST00000308595.5:c.595C>T	0		1	1	286	0.0034965	NA	NA	NA	NA	4.3135	32	0.9993	0.68188	NA	pathogenic	COSV57953780	1	c.595C>T	p.R199C	NA	NA	NA	NA	NA	NA	NA	NA	NA	NA	NA	NA	NA	NA	NA	NA	NA
AGBL5	ENST00000360131	2:27282200:C:T	2	27282200	C	T	TRUE	NA	missense_variant	missense	ENSP00000353249.4:p.Arg673Trp	ENST00000360131.4:c.2017C>T	0		1	1	286	0.0034965	1	3.1855e-05	2	7.9571e-06	4.1806	30	0.99929	0.32317	NA	benign	COSV59935762	1	c.2017C>T	p.R673W	NA	NA	NA	NA	NA	NA	NA	NA	NA	NA	NA	NA	NA	NA	NA	NA	Retinitis pigmentosa 75
AHDC1	ENST00000374011	1:27874243:T:G	1	27874243	T	G	TRUE	rs145080672	missense_variant	missense	ENSP00000363123.2:p.Lys1462Gln	ENST00000374011.2:c.4384A>C	0		1	1	286	0.0034965	7	0.00022326	171	0.0007538	3.8065	26.5	0.99398	0.60042	NA	pathogenic	COSV99059887	1	c.4384A>C	p.K1462Q	NA	NA	NA	NA	NA	chr1:27860756-27930143	Sufficient evidence for dosage pathogenicity	615829	NA	NA	NA	NA	NA	NA	NA	NA	Mental retardation, autosomal dominant 25 (Xia-Gibbs syndrome)
AHDC1	ENST00000374011	1:27875979:C:T	1	27875979	C	T	TRUE	rs202145401	missense_variant	missense	ENSP00000363123.2:p.Arg883Gln	ENST00000374011.2:c.2648G>A	0		1	1	286	0.0034965	NA	NA	7	2.8279e-05	3.8647	26.8	0.99934	0.65863	NA	pathogenic	COSV55936877	1	c.2648G>A	p.R883Q	NA	NA	NA	NA	NA	chr1:27860756-27930143	Sufficient evidence for dosage pathogenicity	615829	NA	NA	NA	NA	NA	NA	NA	NA	Mental retardation, autosomal dominant 25 (Xia-Gibbs syndrome)
AHNAK2	ENST00000333244	14:105423814:C:T	14	105423814	C	T	FALSE	rs373841247	missense_variant	missense	ENSP00000353114.4:p.Arg49Gln	ENST00000333244.5:c.146G>A	0		1	1	286	0.0034965	NA	NA	2	8.4458e-06	2.784	23.2	0.99805	0.10083	NA	benign	COSV60931478	1	c.146G>A	p.R49Q	NA	NA	NA	NA	NA	NA	NA	NA	NA	NA	NA	NA	NA	NA	NA	NA	NA
ALG8	ENST00000299626	11:77817940:C:T	11	77817940	C	T	TRUE	NA	missense_variant	missense	ENSP00000299626.5:p.Arg364Gln	ENST00000299626.5:c.1091G>A	0		1	1	286	0.0034965	NA	NA	7	2.7844e-05	3.041	23.7	0.99737	0.69032	NA	pathogenic	COSV55202665	1	c.1091G>A	p.R364Q	NA	NA	NA	NA	NA	NA	NA	NA	NA	NA	NA	NA	NA	NA	NA	NA	Congenital disorder of glycosylation, type Ih
ALOX12B	ENST00000319144	17:7980427:G:A	17	7980427	G	A	FALSE	NA	missense_variant	missense	ENSP00000315167.4:p.Arg386Cys	ENST00000319144.4:c.1156C>T	0		1	1	286	0.0034965	1	3.1857e-05	8	3.1907e-05	4.1331	29.4	0.99937	0.64405	NA	pathogenic	COSV59872355	1	c.1156C>T	p.R386C	not_provided	Likely_pathogenic	single_nucleotide_variant	MedGen:CN517202	NA	NA	NA	NA	NA	NA	NA	NA	NA	NA	NA	NA	Ichthyosis, congenital, autosomal recessive 2
AMFR	ENST00000290649	16:56436952:G:A	16	56436952	G	A	FALSE	NA	missense_variant	missense	ENSP00000290649.5:p.Arg307Cys	ENST00000290649.5:c.919C>T	0		1	1	286	0.0034965	1	3.1839e-05	5	1.9883e-05	3.7683	26.2	0.99945	0.77413	NA	pathogenic	COSV51920977	1	c.919C>T	p.R307C	NA	NA	NA	NA	NA	NA	NA	NA	NA	NA	NA	NA	NA	NA	NA	NA	NA
ANKEF1	ENST00000378380	20:10036204:C:T	20	10036204	C	T	TRUE	rs200572571	stop_gained	lofs	ENSP00000367631.3:p.Arg743Ter	ENST00000378380.3:c.2227C>T	0		1	1	286	0.0034965	3	9.5572e-05	28	0.00011155	7.0456	37	0.99551	0.21966	NA	benign	COSV65692858	1	c.2227C>T	p.R743*	NA	NA	NA	NA	NA	NA	NA	NA	NA	NA	NA	NA	NA	NA	NA	NA	NA
ANKFN1	ENST00000318698	17:54520282:G:T	17	54520282	G	T	TRUE	rs138216458	missense_variant	missense	ENSP00000321627.2:p.Ala366Ser	ENST00000318698.2:c.1096G>T	0		1	1	286	0.0034965	8	0.00025492	182	0.00072714	4.0175	28.2	0.997	0.8884	NA	pathogenic	COSV59461336	1	c.1096G>T	p.A366S	NA	NA	NA	NA	NA	NA	NA	NA	NA	NA	NA	NA	NA	NA	NA	NA	NA
ANKFN1	ENST00000318698	17:54543772:G:A	17	54543772	G	A	TRUE	rs149688029	missense_variant	missense	ENSP00000321627.2:p.Arg541Gln	ENST00000318698.2:c.1622G>A	0		1	1	286	0.0034965	17	0.00054182	241	0.00095875	3.621	25.6	0.99929	0.89491	NA	pathogenic	COSV59461217	1	c.1622G>A	p.R541Q	NA	NA	NA	NA	NA	NA	NA	NA	NA	NA	NA	NA	NA	NA	NA	NA	NA
ANKRD34C	ENST00000421388	15:79586959:C:T	15	79586959	C	T	TRUE	NA	stop_gained	lofs	ENSP00000401089.2:p.Arg445Ter	ENST00000421388.2:c.1333C>T	0		1	1	286	0.0034965	NA	NA	1	6.4908e-06	6.1978	36	0.99614	0.38133	NA	benign	COSV69855403	1	c.1333C>T	p.R445*	NA	NA	NA	NA	NA	NA	NA	NA	NA	NA	NA	NA	NA	NA	NA	NA	NA
ANO5	ENST00000324559	11:22294441:C:G	11	22294441	C	G	FALSE	rs200631556	missense_variant	missense	ENSP00000315371.8:p.Thr714Ser	ENST00000324559.8:c.2141C>G	0		1	1	286	0.0034965	27	0.00085987	223	0.00088688	3.2199	24.2	0.99474	0.9431	NA	pathogenic	COSV99048682	1	c.2141C>G	p.T714S	Gnathodiaphyseal_dysplasia|Limb-girdle_muscular_dystrophy,_type_2L|not_provided	Uncertain_significance	single_nucleotide_variant	MedGen:C1833736,OMIM:166260,Orphanet:ORPHA53697|MedGen:C1969785,OMIM:611307,Orphanet:ORPHA206549|MedGen:CN517202	166260	NA	NA	NA	NA	NA	NA	NA	NA	NA	NA	NA	Gnathodiaphyseal dysplasia
ANO9	ENST00000332826	11:432044:G:A	11	432044	G	A	FALSE	rs200422652	stop_gained	lofs	ENSP00000332788.6:p.Arg121Ter	ENST00000332826.6:c.361C>T	0		1	1	286	0.0034965	4	0.00012784	8	3.1947e-05	6.2108	36	0.99524	0.15644	NA	benign	COSV60450101	1	c.361C>T	p.R121*	NA	NA	NA	NA	NA	NA	NA	NA	NA	NA	NA	NA	NA	NA	NA	NA	NA
APCDD1	ENST00000355285	18:10487822:C:A	18	10487822	C	A	FALSE	rs200082076	missense_variant	missense	ENSP00000347433.4:p.Ser444Arg	ENST00000355285.5:c.1332C>A	0		2	2	286	0.006993	10	0.00031847	139	0.00055347	2.4695	22.5	0.99572	NA	NA	No prediction found	COSV62373515	1	c.1332C>A	p.S444R	NA	NA	NA	NA	NA	NA	NA	NA	NA	NA	NA	NA	NA	NA	NA	NA	Hypotrichosis 1
APEX2	ENST00000374987	X:55033665:C:T	X	55033665	C	T	FALSE	rs147390902	missense_variant	missense	ENSP00000364126.3:p.Arg452Trp	ENST00000374987.3:c.1354C>T	0		1	1	284	0.0035211	3	0.0001369	27	0.00014769	2.1768	21.1	0.9936	NA	NA	Predictions not available for allosomal chromosome 'X'	COSV58193138	1	c.1354C>T	p.R452W	NA	NA	NA	NA	NA	NA	NA	NA	NA	NA	NA	NA	NA	NA	NA	NA	NA
APLNR	ENST00000606794	11:57004322:C:T	11	57004322	C	T	FALSE	rs145108815	missense_variant	missense	ENSP00000475344.1:p.Val53Met	ENST00000606794.1:c.157G>A	0		2	2	286	0.006993	12	0.00038226	199	0.00079215	2.9342	23.5	0.99838	0.25744	NA	benign	COSV57243481	1	c.157G>A	p.V53M	NA	NA	NA	NA	NA	NA	NA	NA	NA	NA	NA	NA	NA	NA	NA	NA	NA
APOA5	ENST00000542499	11:116661001:G:A	11	116661001	G	A	TRUE	rs143292359	missense_variant	missense	ENSP00000445002.1:p.Ala315Val	ENST00000542499.1:c.944C>T	0		1	1	286	0.0034965	18	0.00057336	149	0.00059292	3.302	24.4	0.99919	0.52521	NA	pathogenic	COSV57064199	1	c.944C>T	p.A315V	not_provided	Benign	single_nucleotide_variant	MedGen:CN517202	NA	NA	NA	NA	NA	NA	NA	NA	NA	NA	NA	NA	Hyperlipoproteinemia, type V
ARHGAP18	ENST00000368149	6:129959721:C:T	6	129959721	C	T	FALSE	rs150003221	missense_variant	missense	ENSP00000357131.2:p.Gly124Arg	ENST00000368149.2:c.370G>A	0		1	1	286	0.0034965	15	0.00047786	153	0.0006088	3.3315	24.5	0.99927	0.21317	NA	benign	COSV99080804	1	c.370G>A	p.G124R	NA	NA	NA	NA	NA	NA	NA	NA	NA	NA	NA	NA	NA	NA	NA	NA	NA
ASTN1	ENST00000361833	1:177030377:A:T	1	177030377	A	T	TRUE	NA	missense_variant	missense	ENSP00000354536.2:p.Ile103Asn	ENST00000361833.2:c.308T>A	0		1	1	286	0.0034965	NA	NA	2	8.8959e-06	4.1161	29.2	0.99493	0.93723	NA	pathogenic	COSV56085356	1	c.308T>A	p.I103N	NA	NA	NA	NA	NA	NA	NA	NA	NA	NA	NA	NA	NA	NA	NA	NA	NA
ATP2C2	ENST00000262429	16:84456014:G:T	16	84456014	G	T	TRUE	rs200348030	missense_variant	missense	ENSP00000262429.4:p.Asp215Tyr	ENST00000262429.4:c.643G>T	0		2	2	286	0.006993	3	9.5566e-05	95	0.0003809	4.0891	28.9	0.99409	0.90568	NA	pathogenic	COSV99066117	1	c.643G>T	p.D215Y	NA	NA	NA	NA	NA	NA	NA	NA	NA	NA	NA	NA	NA	NA	NA	NA	NA
ATP6V0A2	ENST00000330342	12:124209215:G:T	12	124209215	G	T	FALSE	rs144499089	missense_variant	missense	ENSP00000332247.2:p.Lys103Asn	ENST00000330342.3:c.309G>T	0		1	1	284	0.0035211	5	0.00015949	34	0.00013521	3.1961	24.1	0.99741	0.16649	NA	benign	COSV57749712	1	c.309G>T	p.K103N	Cutis_laxa_with_osteodystrophy|Wrinkly_skin_syndrome|Cutis_laxa,_recessive|not_specified|not_provided	Uncertain_significance	single_nucleotide_variant	MedGen:C0268355,OMIM:219200,Orphanet:ORPHA357058,SNOMED_CT:73856006|MedGen:C0406587,OMIM:278250,Orphanet:ORPHA2834,SNOMED_CT:238875009|MedGen:C2931134|MedGen:CN169374|MedGen:CN517202	219200	NA	NA	NA	NA	NA	NA	NA	NA	NA	NA	NA	Cutis laxa, autosomal recessive, type IIA; Wrinkly skin syndrome
ATP6V0A4	ENST00000310018	7:138400508:C:T	7	138400508	C	T	TRUE	rs145809731	splice_donor_variant	lofs	NA	ENST00000310018.2:c.2257+1G>A	0		1	1	286	0.0034965	NA	NA	5	1.9884e-05	4.8572	34	0.99563	NA	0.98598	pathogenic (high conf.)	COSV59479122	1	c.2257+1G>A	p.?	NA	NA	NA	NA	NA	NA	NA	NA	NA	NA	NA	NA	NA	NA	NA	NA	Renal tubular acidosis, distal, autosomal recessive
ATP6V1E2	ENST00000306448	2:46739447:C:T	2	46739447	C	T	TRUE	rs142304043	missense_variant	missense	ENSP00000304891.4:p.Arg135His	ENST00000306448.4:c.404G>A	0		1	1	286	0.0034965	8	0.00025487	82	0.00032819	2.9807	23.6	0.9977	0.54628	NA	pathogenic	COSV60575793	1	c.404G>A	p.R135H	NA	NA	NA	NA	NA	NA	NA	NA	NA	NA	NA	NA	NA	NA	NA	NA	NA
ATXN7L2	ENST00000369870	1:110029764:C:T	1	110029764	C	T	FALSE	rs201025666	missense_variant	missense	ENSP00000358886.3:p.Ser145Phe	ENST00000369870.3:c.434C>T	0		1	1	286	0.0034965	9	0.00028677	39	0.00016511	3.5456	25.3	0.99718	0.11264	NA	benign	COSV63992414	1	c.434C>T	p.S145F	NA	NA	NA	NA	NA	NA	NA	NA	NA	NA	NA	NA	NA	NA	NA	NA	NA
ATXN7L2	ENST00000369870	1:110033813:C:T	1	110033813	C	T	FALSE	NA	missense_variant	missense	ENSP00000358886.3:p.Pro543Leu	ENST00000369870.3:c.1628C>T	0		1	1	286	0.0034965	1	3.1839e-05	10	3.991e-05	3.3481	24.6	0.99879	0.30568	NA	benign	COSV60205083	1	c.1628C>T	p.P543L	NA	NA	NA	NA	NA	NA	NA	NA	NA	NA	NA	NA	NA	NA	NA	NA	NA
AVEN	ENST00000306730	15:34159962:C:A	15	34159962	C	A	FALSE	rs137887529	missense_variant	missense	ENSP00000306822.3:p.Gly236Val	ENST00000306730.3:c.707G>T	0		1	1	286	0.0034965	11	0.00035023	241	0.00095952	2.9308	23.5	0.99444	NA	NA	No prediction found	COSV60734196	1	c.707G>T	p.G236V	NA	NA	NA	NA	NA	NA	NA	NA	NA	NA	NA	NA	NA	NA	NA	NA	NA
AVPI1	ENST00000370626	10:99439439:C:T	10	99439439	C	T	FALSE	rs145546193	missense_variant	missense	ENSP00000359660.3:p.Arg75His	ENST00000370626.3:c.224G>A	0		1	1	286	0.0034965	4	0.00012741	69	0.00027569	2.3802	22.3	0.99933	0.33502	NA	benign	COSV65697936	1	c.224G>A	p.R75H	NA	NA	NA	NA	NA	NA	NA	NA	NA	NA	NA	NA	NA	NA	NA	NA	NA
BAIAP2L2	ENST00000381669	22:38482409:C:T	22	38482409	C	T	FALSE	rs201761880	missense_variant	missense	ENSP00000371085.3:p.Arg436Gln	ENST00000381669.3:c.1307G>A	0		1	1	278	0.0035971	10	0.00033358	110	0.00072906	2.1213	20.6	0.99904	0.089748	NA	benign	COSV57634702	1	c.1307G>A	p.R436Q	NA	NA	NA	NA	NA	NA	NA	NA	NA	NA	NA	NA	NA	NA	NA	NA	NA
BCL2L11	ENST00000393256	2:111881416:G:A	2	111881416	G	A	TRUE	rs200974474	missense_variant	missense	ENSP00000376943.2:p.Ala32Thr	ENST00000393256.3:c.94G>A	0		1	1	286	0.0034965	7	0.00022316	12	5.8035e-05	3.8465	26.7	0.99893	0.57357	NA	pathogenic	COSV58032673	1	c.94G>A	p.A32T	NA	NA	NA	NA	NA	NA	NA	NA	NA	NA	NA	NA	Tumor Suppressor	NA	NA	NA	NA
BMP4	ENST00000245451	14:54417301:G:A	14	54417301	G	A	TRUE	rs140590144	missense_variant	missense	ENSP00000245451.4:p.Arg226Trp	ENST00000245451.4:c.676C>T	0		1	1	286	0.0034965	8	0.00025479	89	0.00035398	4.1505	29.6	0.99896	0.84189	NA	pathogenic	COSV55416627	1	c.676C>T	p.R226W	not_provided	Uncertain_significance	single_nucleotide_variant	MedGen:CN517202	NA	NA	NA	NA	NA	NA	NA	NA	Tumor Suppressor	NA	NA	NA	Microphthalmia, syndromic 6; Orofacial cleft 11
BMP4	ENST00000245451	14:54418835:C:T	14	54418835	C	T	TRUE	NA	missense_variant	missense	ENSP00000245451.4:p.Ala36Thr	ENST00000245451.4:c.106G>A	0		1	1	286	0.0034965	NA	NA	4	1.592e-05	2.4422	22.4	0.99643	0.35943	NA	benign	COSV55416549	1	c.106G>A	p.A36T	NA	NA	NA	NA	NA	NA	NA	NA	NA	NA	NA	NA	Tumor Suppressor	NA	NA	NA	Microphthalmia, syndromic 6; Orofacial cleft 11
BMPER	ENST00000297161	7:34125473:G:A	7	34125473	G	A	TRUE	rs189187507	missense_variant	missense	ENSP00000297161.2:p.Arg505His	ENST00000297161.2:c.1514G>A	0		1	1	286	0.0034965	1	3.1845e-05	50	0.00019883	3.9192	27.3	0.99929	0.94033	NA	pathogenic	COSV51832721	1	c.1514G>A	p.R505H	NA	NA	NA	NA	NA	NA	NA	NA	NA	NA	NA	NA	NA	NA	NA	NA	Diaphanospondylodysostosis
BOC	ENST00000495514	3:112993431:C:T	3	112993431	C	T	TRUE	rs138233485	missense_variant	missense	ENSP00000418663.1:p.Arg482Cys	ENST00000495514.1:c.1444C>T	0		1	1	286	0.0034965	2	6.3719e-05	20	8.0554e-05	3.7197	26	0.99924	0.50268	NA	pathogenic	COSV56353420	1	c.1444C>T	p.R482C	NA	NA	NA	NA	NA	NA	NA	NA	NA	NA	NA	NA	NA	NA	NA	NA	NA
BOK	ENST00000318407	2:242501783:C:T	2	242501783	C	T	FALSE	rs146987702	missense_variant	missense	ENSP00000314132.3:p.Arg81Trp	ENST00000318407.3:c.241C>T	0		1	1	286	0.0034965	NA	NA	11	4.479e-05	4.1575	29.7	0.99925	0.67217	NA	pathogenic	COSV59193376	1	c.241C>T	p.R81W	NA	NA	NA	NA	NA	NA	NA	NA	NA	NA	NA	NA	NA	NA	NA	NA	NA
BRAT1	ENST00000340611	7:2578022:G:A	7	2578022	G	A	FALSE	rs140802292	missense_variant	missense	ENSP00000339637.4:p.Ala716Val	ENST00000340611.4:c.2147C>T	0		2	2	286	0.006993	13	0.0004143	63	0.00025178	3.9039	27.1	0.99938	0.4203	NA	benign	COSV61394470	1	c.2147C>T	p.A716V	Rigidity_and_multifocal_seizure_syndrome,_lethal_neonatal	Uncertain_significance	single_nucleotide_variant	MedGen:C3281029,OMIM:614498	614498	NA	NA	NA	NA	NA	NA	NA	NA	NA	NA	NA	Rigidity and multifocal seizure syndrome, lethal neonatal
C11orf94	ENST00000449465	11:45928462:C:T	11	45928462	C	T	FALSE	rs201714776	missense_variant	missense	ENSP00000401498.1:p.Ala45Thr	ENST00000449465.1:c.133G>A	0		2	2	286	0.006993	11	0.00035119	175	0.00070263	2.5308	22.6	0.99862	0.15194	NA	benign	COSV53797398	1	c.133G>A	p.A45T	NA	NA	NA	NA	NA	NA	NA	NA	NA	NA	NA	NA	NA	NA	NA	NA	NA
C1orf174	ENST00000361605	1:3807536:T:C	1	3807536	T	C	FALSE	NA	missense_variant	missense	ENSP00000355306.3:p.Gln72Arg	ENST00000361605.3:c.215A>G	0		1	1	286	0.0034965	2	6.3698e-05	14	5.568e-05	3.4478	24.9	0.99841	0.20458	NA	benign	COSV64365781	1	c.215A>G	p.Q72R	NA	NA	NA	NA	NA	NA	NA	NA	NA	NA	NA	NA	NA	NA	NA	NA	NA
C1QTNF8	ENST00000328449	16:1144027:C:T	16	1144027	C	T	FALSE	NA	missense_variant	missense	ENSP00000330426.5:p.Arg78Gln	ENST00000328449.5:c.233G>A	0		1	1	286	0.0034965	3	9.5773e-05	12	0.00012612	2.5294	22.6	0.99851	0.057465	NA	benign	COSV60518779	1	c.233G>A	p.R78Q	NA	NA	NA	NA	NA	NA	NA	NA	NA	NA	NA	NA	NA	NA	NA	NA	NA
C2orf71	ENST00000331664	2:29294937:C:T	2	29294937	C	T	FALSE	rs201790782	missense_variant	missense	ENSP00000332809.4:p.Val731Ile	ENST00000331664.5:c.2191G>A	0		3	3	286	0.01049	3	9.5529e-05	116	0.00046478	3.7397	26.1	0.99883	0.20134	NA	benign	COSV59055417	1	c.2191G>A	p.V731I	not_provided	Uncertain_significance	single_nucleotide_variant	MedGen:CN517202	NA	NA	NA	NA	NA	NA	NA	NA	NA	NA	NA	NA	NA
C5AR1	ENST00000355085	19:47823297:C:T	19	47823297	C	T	FALSE	rs201037165	missense_variant	missense	ENSP00000347197.2:p.Ala88Val	ENST00000355085.3:c.263C>T	0		1	1	286	0.0034965	4	0.00012738	50	0.00019898	2.6326	22.9	0.99898	0.1662	NA	benign	COSV61892885	1	c.263C>T	p.A88V	NA	NA	NA	NA	NA	NA	NA	NA	NA	NA	NA	NA	NA	NA	NA	NA	NA
CACFD1	ENST00000540581	9:136325282:C:A	9	136325282	C	A	TRUE	rs199903701	missense_variant	missense	ENSP00000440832.1:p.Arg32Ser	ENST00000540581.1:c.94C>A	0		1	1	286	0.0034965	15	0.00047902	71	0.00044825	3.6749	25.8	0.9971	0.42744	NA	benign	COSV52469887	1	c.94C>A	p.R32S	NA	NA	NA	NA	NA	NA	NA	NA	NA	NA	NA	NA	NA	NA	NA	NA	NA
CACNA1S	ENST00000362061	1:201030537:C:T	1	201030537	C	T	TRUE	NA	missense_variant	missense	ENSP00000355192.3:p.Arg1038His	ENST00000362061.3:c.3113G>A	0		1	1	286	0.0034965	1	3.1855e-05	10	3.9768e-05	3.4572	24.9	0.9981	0.65026	NA	pathogenic	COSV62939368	1	c.3113G>A	p.R1038H	Malignant_hyperthermia_susceptibility_5|Hypokalemic_periodic_paralysis_1	Uncertain_significance	single_nucleotide_variant	MedGen:C2930984|MedGen:C3714580,OMIM:170400	170400	NA	NA	NA	ACMG_dosage_sensitive	NA	NA	NA	NA	NA	NA	NA	Malignant hyperthermia susceptibility 5; Thyrotoxic period paralysis, susceptibility 1; Hypokalemic periodic paralysis, type 1
CACNB1	ENST00000394303	17:37331496:G:A	17	37331496	G	A	FALSE	NA	missense_variant	missense	ENSP00000377840.3:p.Arg583Cys	ENST00000394303.3:c.1747C>T	0		1	1	286	0.0034965	1	3.1898e-05	70	0.00028135	4.6211	34	0.99936	0.65229	NA	pathogenic	COSV59999090	1	c.1747C>T	p.R583C	NA	NA	NA	NA	NA	NA	NA	NA	NA	NA	NA	NA	NA	NA	NA	NA	NA
CACNG8	ENST00000270458	19:54483201:C:T	19	54483201	C	T	FALSE	NA	missense_variant	missense	ENSP00000270458.2:p.Arg150Cys	ENST00000270458.2:c.448C>T	0		1	1	286	0.0034965	NA	NA	1	4.0499e-06	4.2441	32	0.99923	0.39951	NA	benign	COSV54414666	1	c.448C>T	p.R150C	NA	NA	NA	NA	NA	NA	NA	NA	NA	NA	NA	NA	NA	NA	NA	NA	NA
CALHM1	ENST00000329905	10:105218156:G:A	10	105218156	G	A	FALSE	rs369608076	missense_variant	missense	ENSP00000329926.5:p.Thr118Met	ENST00000329905.5:c.353C>T	0		1	1	286	0.0034965	NA	NA	6	2.4303e-05	3.6215	25.6	0.99855	0.91019	NA	pathogenic	COSV61708369	1	c.353C>T	p.T118M	NA	NA	NA	NA	NA	NA	NA	NA	NA	NA	NA	NA	NA	NA	NA	NA	NA
CAPN13	ENST00000295055	2:30980924:C:T	2	30980924	C	T	TRUE	NA	missense_variant	missense	ENSP00000295055.8:p.Arg285His	ENST00000295055.8:c.854G>A	0		2	2	286	0.006993	4	0.00012741	17	6.9556e-05	3.1505	24	0.9995	0.22322	NA	benign	COSV54430300	1	c.854G>A	p.R285H	NA	NA	NA	NA	NA	NA	NA	NA	NA	NA	NA	NA	NA	NA	NA	NA	NA
CASZ1	ENST00000377022	1:10715762:C:T	1	10715762	C	T	TRUE	rs150917673	missense_variant	missense	ENSP00000366221.3:p.Val537Ile	ENST00000377022.3:c.1609G>A	0		2	2	286	0.006993	9	0.00028679	124	0.00049404	3.3648	24.6	0.99895	0.58327	NA	pathogenic	COSV59741782	1	c.1609G>A	p.V537I	NA	NA	NA	NA	NA	NA	NA	NA	NA	NA	NA	NA	NA	NA	NA	NA	NA
CATSPER3	ENST00000282611	5:134343728:G:A	5	134343728	G	A	FALSE	rs145171708	missense_variant	missense	ENSP00000282611.6:p.Ala192Thr	ENST00000282611.6:c.574G>A	0		1	1	286	0.0034965	3	9.5529e-05	7	2.7843e-05	3.1379	24	0.99854	0.53917	NA	pathogenic	COSV50950788	1	c.574G>A	p.A192T	NA	NA	NA	NA	NA	NA	NA	NA	NA	NA	NA	NA	NA	NA	NA	NA	NA
CCDC102A	ENST00000258214	16:57550293:C:T	16	57550293	C	T	FALSE	rs144924841	missense_variant	missense	ENSP00000258214.2:p.Arg444Gln	ENST00000258214.2:c.1331G>A	0		1	1	286	0.0034965	22	0.0007005	176	0.00070946	3.6829	25.8	0.99954	0.65211	NA	pathogenic	COSV50779325	1	c.1331G>A	p.R444Q	NA	NA	NA	NA	NA	NA	NA	NA	NA	NA	NA	NA	NA	NA	NA	NA	NA
CCDC108	ENST00000341552	2:219874743:C:T	2	219874743	C	T	TRUE	rs201564070	missense_variant	missense	ENSP00000340776.5:p.Arg1458His	ENST00000341552.5:c.4373G>A	0		1	1	286	0.0034965	3	9.57e-05	95	0.00038061	3.7178	26	0.9992	0.75316	NA	pathogenic	COSV58566858	1	c.4373G>A	p.R1458H	NA	NA	NA	NA	NA	NA	NA	NA	NA	NA	NA	NA	NA	NA	NA	NA	NA
CCDC42	ENST00000293845	17:8644967:C:T	17	8644967	C	T	TRUE	NA	missense_variant	missense	ENSP00000293845.3:p.Arg106His	ENST00000293845.3:c.317G>A	0		1	1	286	0.0034965	1	3.1896e-05	2	7.9705e-06	3.4577	24.9	0.99956	0.34694	NA	benign	COSV53447943	1	c.317G>A	p.R106H	NA	NA	NA	NA	NA	NA	NA	NA	NA	NA	NA	NA	NA	NA	NA	NA	NA
CCDC87	ENST00000333861	11:66358320:G:A	11	66358320	G	A	FALSE	rs374530115	missense_variant	missense	ENSP00000328487.3:p.Arg723Trp	ENST00000333861.3:c.2167C>T	0		1	1	286	0.0034965	NA	NA	9	3.5935e-05	2.6217	22.8	0.99901	0.24507	NA	benign	COSV59580512	1	c.2167C>T	p.R723W	NA	NA	NA	NA	NA	NA	NA	NA	NA	NA	NA	NA	NA	NA	NA	NA	NA
CCDC9	ENST00000221922	19:47768198:C:T	19	47768198	C	T	FALSE	NA	missense_variant	missense	ENSP00000221922.5:p.Arg239Trp	ENST00000221922.6:c.715C>T	0		1	1	286	0.0034965	NA	NA	0	0	3.876	26.9	0.99722	0.371	NA	benign	COSV55722853	1	c.715C>T	p.R239W	NA	NA	NA	NA	NA	NA	NA	NA	NA	NA	NA	NA	NA	NA	NA	NA	NA
CCNB1	ENST00000256442	5:68470226:G:A	5	68470226	G	A	FALSE	NA	missense_variant	missense	ENSP00000256442.5:p.Arg232Gln	ENST00000256442.5:c.695G>A	0		1	1	286	0.0034965	1	3.1867e-05	11	4.3904e-05	3.8426	26.7	0.99944	0.92919	NA	pathogenic	COSV56510322	1	c.695G>A	p.R232Q	NA	NA	NA	NA	NA	NA	NA	NA	NA	NA	NA	NA	NA	NA	KEGG_P53	NA	NA
CCNF	ENST00000397066	16:2503415:T:G	16	2503415	T	G	FALSE	rs372723774	missense_variant	missense	ENSP00000380256.4:p.Leu531Arg	ENST00000397066.4:c.1592T>G	0		1	1	286	0.0034965	6	0.00019134	65	0.00025884	3.2855	24.4	0.99683	0.80773	NA	pathogenic	COSV53539518	1	c.1592T>G	p.L531R	NA	NA	NA	NA	NA	NA	NA	NA	NA	NA	NA	NA	NA	NA	NA	NA	NA
CD38	ENST00000226279	4:15826583:C:T	4	15826583	C	T	FALSE	rs138866692	missense_variant	missense	ENSP00000226279.2:p.Thr148Met	ENST00000226279.3:c.443C>T	0		1	1	286	0.0034965	5	0.00015942	137	0.0005456	2.7694	23.1	0.99652	0.093587	NA	benign	COSV56891598	1	c.443C>T	p.T148M	NA	NA	NA	NA	NA	NA	NA	NA	NA	NA	NA	NA	NA	NA	NA	NA	NA
CD93	ENST00000246006	20:23065797:C:T	20	23065797	C	T	FALSE	NA	missense_variant	missense	ENSP00000246006.4:p.Asp345Asn	ENST00000246006.4:c.1033G>A	0		1	1	286	0.0034965	NA	NA	31	0.0001376	3.5785	25.4	0.99858	0.89653	NA	pathogenic	COSV55664579	1	c.1033G>A	p.D345N	NA	NA	NA	NA	NA	NA	NA	NA	NA	NA	NA	NA	NA	NA	NA	NA	NA
CDAN1	ENST00000356231	15:43026163:C:T	15	43026163	C	T	FALSE	rs140424619	missense_variant	missense	ENSP00000348564.3:p.Arg447Gln	ENST00000356231.3:c.1340G>A	0		1	1	286	0.0034965	4	0.00012739	29	0.00011531	3.5481	25.3	0.99957	0.26988	NA	benign	COSV51157814	1	c.1340G>A	p.R447Q	NA	NA	NA	NA	NA	NA	NA	NA	NA	NA	NA	NA	NA	NA	NA	NA	Anemia, dyserythropoietic congenital, type Ia
CDC42BPG	ENST00000342711	11:64603296:G:A	11	64603296	G	A	FALSE	rs200669471	missense_variant	missense	ENSP00000345133.5:p.Arg566Trp	ENST00000342711.5:c.1696C>T	0		2	2	286	0.006993	1	3.1886e-05	77	0.00031426	2.6385	22.9	0.99703	0.26536	NA	benign	COSV61349030	1	c.1696C>T	p.R566W	NA	NA	NA	NA	NA	NA	NA	NA	NA	NA	NA	NA	NA	NA	NA	NA	NA
CDC5L	ENST00000371477	6:44392313:G:A	6	44392313	G	A	FALSE	rs145762260	missense_variant	missense	ENSP00000360532.3:p.Arg521Gln	ENST00000371477.3:c.1562G>A	0		1	1	286	0.0034965	1	3.1849e-05	14	5.5871e-05	3.0662	23.8	0.99862	0.88652	NA	pathogenic	COSV65176129	1	c.1562G>A	p.R521Q	NA	NA	NA	NA	NA	NA	NA	NA	NA	NA	NA	NA	NA	NA	NA	NA	NA
CDHR4	ENST00000412678	3:49831352:G:A	3	49831352	G	A	FALSE	NA	missense_variant	missense	ENSP00000391409.2:p.Ala456Val	ENST00000412678.2:c.1367C>T	0		1	1	286	0.0034965	6	0.00019105	20	0.0001299	2.7538	23.1	0.99914	0.27985	NA	benign	COSV58526883	1	c.1367C>T	p.A456V	NA	NA	NA	NA	NA	NA	NA	NA	NA	NA	NA	NA	NA	NA	NA	NA	NA
CDR2L	ENST00000337231	17:73000053:C:T	17	73000053	C	T	FALSE	rs144796205	missense_variant	missense	ENSP00000336587.5:p.Arg428Trp	ENST00000337231.5:c.1282C>T	0		1	1	286	0.0034965	13	0.00041449	116	0.00047923	4.1471	29.6	0.99923	0.80642	NA	pathogenic	COSV61500805	1	c.1282C>T	p.R428W	NA	NA	NA	NA	NA	NA	NA	NA	NA	NA	NA	NA	NA	NA	NA	NA	NA
CEACAM19	ENST00000403660	19:45176101:C:T	19	45176101	C	T	TRUE	rs367774891	stop_gained	lofs	ENSP00000384887.3:p.Arg97Ter	ENST00000403660.3:c.289C>T	0		2	2	286	0.006993	1	3.1861e-05	5	2.0663e-05	5.5617	35	0.99751	0.048756	NA	benign	COSV62551863	1	c.289C>T	p.R97*	NA	NA	NA	NA	NA	NA	NA	NA	NA	NA	NA	NA	NA	NA	NA	NA	NA
CELA3A	ENST00000290122	1:22329537:G:A	1	22329537	G	A	TRUE	rs201536611	missense_variant	missense	ENSP00000290122.3:p.Val29Ile	ENST00000290122.3:c.85G>A	0		1	1	282	0.0035461	6	0.00021242	22	9.1056e-05	3.1512	24	0.99853	0.74113	NA	pathogenic	COSV51582169	1	c.85G>A	p.V29I	NA	NA	NA	NA	NA	NA	NA	NA	NA	NA	NA	NA	NA	NA	NA	NA	NA
CELSR2	ENST00000271332	1:109812366:G:A	1	109812366	G	A	FALSE	NA	missense_variant	missense	ENSP00000271332.3:p.Arg2344His	ENST00000271332.3:c.7031G>A	0		1	1	286	0.0034965	NA	NA	3	1.1946e-05	3.2678	24.3	0.99921	0.90883	NA	pathogenic	COSV54766092	1	c.7031G>A	p.R2344H	NA	NA	NA	NA	NA	NA	NA	NA	NA	NA	NA	NA	NA	NA	NA	NA	NA
CHCHD5	ENST00000324913	2:113343876:G:T	2	113343876	G	T	TRUE	NA	missense_variant	missense	ENSP00000325655.5:p.Glu81Asp	ENST00000324913.5:c.243G>T	0		1	1	286	0.0034965	NA	NA	NA	NA	2.1016	20.4	0.99703	0.1394	NA	benign	COSV61424719	1	c.243G>T	p.E81D	NA	NA	NA	NA	NA	NA	NA	NA	NA	NA	NA	NA	NA	NA	NA	NA	NA
CHRNA9	ENST00000310169	4:40356053:T:C	4	40356053	T	C	FALSE	rs150084809	missense_variant	missense	ENSP00000312663.2:p.Met319Thr	ENST00000310169.2:c.956T>C	0		1	1	286	0.0034965	14	0.00044575	35	0.00013989	3.2139	24.2	0.99027	0.92364	NA	pathogenic	COSV99047843	1	c.956T>C	p.M319T	NA	NA	NA	NA	NA	NA	NA	NA	NA	NA	NA	NA	NA	NA	NA	NA	NA
CHTF18	ENST00000262315	16:846824:G:A	16	846824	G	A	FALSE	rs199791627	missense_variant	missense	ENSP00000262315.9:p.Arg855Gln	ENST00000262315.9:c.2564G>A	0		2	2	286	0.006993	4	0.00012763	51	0.00021264	3.5713	25.4	0.99928	0.87295	NA	pathogenic	COSV50210352	1	c.3191G>A	p.R1064Q	NA	NA	NA	NA	NA	NA	NA	NA	NA	NA	NA	NA	NA	NA	NA	NA	NA
CIDEA	ENST00000320477	18:12277160:C:T	18	12277160	C	T	FALSE	rs374773954	missense_variant	missense	ENSP00000320209.8:p.Thr184Met	ENST00000320477.9:c.551C>T	0		1	1	286	0.0034965	1	3.1845e-05	6	2.3861e-05	2.887	23.4	0.99859	0.3287	NA	benign	COSV57597984	1	c.551C>T	p.T184M	NA	NA	NA	NA	NA	NA	NA	NA	NA	NA	NA	NA	NA	NA	NA	NA	NA
CIT	ENST00000392521	12:120313948:G:A	12	120313948	G	A	TRUE	NA	missense_variant	missense	ENSP00000376306.2:p.Arg9Trp	ENST00000392521.2:c.25C>T	0		1	1	286	0.0034965	3	9.5614e-05	12	4.7799e-05	2.1288	20.6	0.99526	0.3657	NA	benign	COSV55884080	1	c.25C>T	p.R9W	NA	NA	NA	NA	NA	NA	NA	NA	NA	NA	NA	NA	NA	NA	NA	NA	Microcephaly 17, primary, autosomal recessive
CLASP1	ENST00000263710	2:122363302:G:A	2	122363302	G	A	TRUE	NA	missense_variant	missense	ENSP00000263710.4:p.Ser57Phe	ENST00000263710.4:c.170C>T	0		1	1	286	0.0034965	NA	NA	NA	NA	2.9351	23.5	0.99749	0.4773	NA	benign	COSV55332865	1	c.170C>T	p.S57F	NA	NA	NA	NA	NA	NA	NA	NA	NA	NA	NA	NA	NA	NA	NA	NA	NA
CLCA1	ENST00000234701	1:86959928:C:T	1	86959928	C	T	TRUE	rs138499153	missense_variant	missense	ENSP00000234701.3:p.Thr580Met	ENST00000234701.3:c.1739C>T	0		1	1	286	0.0034965	5	0.00015923	135	0.00053723	4.0771	28.8	0.99933	0.73395	NA	pathogenic	COSV52329645	1	c.1739C>T	p.T580M	NA	NA	NA	NA	NA	NA	NA	NA	NA	NA	NA	NA	NA	NA	NA	NA	NA
CLIP2	ENST00000223398	7:73753227:G:A	7	73753227	G	A	TRUE	rs75967845	missense_variant	missense	ENSP00000223398.6:p.Val191Ile	ENST00000223398.6:c.571G>A	0		1	1	286	0.0034965	26	0.00082855	152	0.00063659	2.1614	21	0.99253	0.35795	NA	benign	COSV99034238	1	c.571G>A	p.V191I	NA	NA	NA	NA	NA	NA	NA	NA	NA	NA	NA	NA	NA	NA	NA	NA	NA
CLK2	ENST00000361168	1:155240602:C:T	1	155240602	C	T	TRUE	rs146590055	missense_variant	missense	ENSP00000354856.5:p.Arg56Gln	ENST00000361168.5:c.167G>A	0		1	1	286	0.0034965	17	0.00054133	146	0.00058154	3.5034	25.1	0.99849	0.78339	NA	pathogenic	COSV62878338	1	c.167G>A	p.R56Q	NA	NA	NA	NA	NA	NA	NA	NA	NA	NA	NA	NA	NA	NA	NA	NA	NA
CMAS	ENST00000229329	12:22208094:C:T	12	22208094	C	T	FALSE	NA	missense_variant	missense	ENSP00000229329.2:p.Ser91Leu	ENST00000229329.2:c.272C>T	0		1	1	286	0.0034965	1	3.1914e-05	2	7.9884e-06	4.3059	32	0.99926	0.85975	NA	pathogenic	COSV57556509	1	c.272C>T	p.S91L	NA	NA	NA	NA	NA	NA	NA	NA	NA	NA	NA	NA	NA	NA	NA	NA	NA
CNTN2	ENST00000331830	1:205033486:G:A	1	205033486	G	A	FALSE	rs143340514	missense_variant	missense	ENSP00000330633.4:p.Arg426His	ENST00000331830.4:c.1277G>A	0		1	1	286	0.0034965	NA	NA	8	3.2133e-05	3.6603	25.7	0.99952	0.40156	NA	benign	COSV59348666	1	c.1277G>A	p.R426H	NA	NA	NA	NA	NA	NA	NA	NA	NA	NA	NA	NA	NA	NA	NA	NA	Epilepsy, familial adult myoclonic 5
CNTNAP1	ENST00000264638	17:40850701:C:T	17	40850701	C	T	FALSE	NA	missense_variant	missense	ENSP00000264638.3:p.Arg1310Cys	ENST00000264638.4:c.3928C>T	0		1	1	286	0.0034965	NA	NA	0	0	4.5774	34	0.99929	0.83345	NA	pathogenic	COSV52854005	1	c.3928C>T	p.R1310C	NA	NA	NA	NA	NA	NA	NA	NA	NA	NA	NA	NA	NA	NA	NA	NA	Lethal congenital contracture syndrome 7; Neuropathy, congenital hypomyelinating, 3
CNTNAP2	ENST00000361727	7:146536935:G:A	7	146536935	G	A	FALSE	rs189731792	missense_variant	missense	ENSP00000354778.3:p.Arg114Gln	ENST00000361727.3:c.341G>A	0		1	1	286	0.0034965	3	9.5566e-05	102	0.00040572	2.7254	23	0.9984	0.67267	NA	pathogenic	COSV62151571	1	c.341G>A	p.R114Q	Autism_15|History_of_neurodevelopmental_disorder|Pitt-Hopkins-like_syndrome_1|not_provided	Conflicting_interpretations_of_pathogenicity	single_nucleotide_variant	MedGen:C2677504,OMIM:612100|MedGen:C2711754|MedGen:C2750246,OMIM:610042,Orphanet:ORPHA163681|MedGen:CN517202	612100	NA	NA	NA	NA	NA	NA	NA	Tumor Suppressor	NA	NA	NA	Cortical dysplasia-focal epilepsy syndrome; Pitt-Hopkins like syndrome 1
CNTNAP2	ENST00000361727	7:147259310:G:A	7	147259310	G	A	FALSE	rs142980731	missense_variant	missense	ENSP00000354778.3:p.Gly620Arg	ENST00000361727.3:c.1858G>A	0		1	1	284	0.0035211	7	0.00022293	32	0.00012734	4.3897	33	0.99948	0.91249	NA	pathogenic	COSV62260850	1	c.1858G>A	p.G620R	Pitt-Hopkins-like_syndrome_1|not_specified|not_provided	Uncertain_significance	single_nucleotide_variant	MedGen:C2750246,OMIM:610042,Orphanet:ORPHA163681|MedGen:CN169374|MedGen:CN517202	610042	NA	NA	NA	NA	NA	NA	NA	Tumor Suppressor	NA	NA	NA	Cortical dysplasia-focal epilepsy syndrome; Pitt-Hopkins like syndrome 1
CNTNAP2	ENST00000361727	7:147600695:G:A	7	147600695	G	A	FALSE	rs201178948	missense_variant	missense	ENSP00000354778.3:p.Glu713Lys	ENST00000361727.3:c.2137G>A	0		1	1	286	0.0034965	NA	NA	17	6.7745e-05	3.2698	24.3	0.99921	0.91896	NA	pathogenic	COSV62203837	1	c.2137G>A	p.E713K	Pitt-Hopkins-like_syndrome_1	Uncertain_significance	single_nucleotide_variant	MedGen:C2750246,OMIM:610042,Orphanet:ORPHA163681	610042	NA	NA	NA	NA	NA	NA	NA	Tumor Suppressor	NA	NA	NA	Cortical dysplasia-focal epilepsy syndrome; Pitt-Hopkins like syndrome 1
CNTROB	ENST00000380262	17:7837540:C:T	17	7837540	C	T	TRUE	rs145359194	missense_variant	missense	ENSP00000369614.3:p.Arg119Trp	ENST00000380262.3:c.355C>T	0		1	1	286	0.0034965	15	0.00047804	250	0.00099421	3.8494	26.7	0.99908	0.54009	NA	pathogenic	COSV58050369	1	c.355C>T	p.R119W	NA	NA	NA	NA	NA	NA	NA	NA	NA	NA	NA	NA	NA	NA	NA	NA	NA
COL21A1	ENST00000244728	6:56035643:A:G	6	56035643	A	G	TRUE	rs2764043	missense_variant	missense	ENSP00000244728.5:p.Leu277Pro	ENST00000244728.5:c.830T>C	0		1	1	286	0.0034965	34	0.0010836	229	0.00093274	3.877	26.9	0.99722	0.9695	NA	pathogenic	COSV99056809	1	c.830T>C	p.L277P	NA	NA	NA	NA	NA	NA	NA	NA	NA	NA	NA	NA	NA	NA	NA	NA	NA
COL21A1	ENST00000244728	6:56035890:C:T	6	56035890	C	T	TRUE	NA	missense_variant	missense	ENSP00000244728.5:p.Arg226His	ENST00000244728.5:c.677G>A	0		1	1	282	0.0035461	6	0.00019149	88	0.00036272	3.9566	27.6	0.99868	0.90583	NA	pathogenic	COSV55170133	1	c.677G>A	p.R226H	NA	NA	NA	NA	NA	NA	NA	NA	NA	NA	NA	NA	NA	NA	NA	NA	NA
COL5A1	ENST00000371817	9:137650095:C:T	9	137650095	C	T	FALSE	NA	missense_variant	missense	ENSP00000360882.3:p.Arg630Trp	ENST00000371817.3:c.1888C>T	0		1	1	286	0.0034965	7	0.00022353	25	9.9597e-05	4.1777	30	0.99802	0.67529	NA	pathogenic	COSV65675720	1	c.1888C>T	p.R630W	Ehlers-Danlos_syndrome,_classic_type|not_provided	Uncertain_significance	single_nucleotide_variant	MedGen:C4552122,OMIM:130000,Orphanet:ORPHA287,SNOMED_CT:20766005,SNOMED_CT:83470009|MedGen:CN517202	130000	chr9:137533651-137736689	Sufficient evidence for dosage pathogenicity	130000	NA	NA	NA	NA	NA	NA	NA	NA	Ehlers-Danlos syndrome, classic type, 1
COL5A2	ENST00000374866	2:189922092:G:C	2	189922092	G	C	FALSE	rs150260969	missense_variant	missense	ENSP00000364000.3:p.Pro764Arg	ENST00000374866.3:c.2291C>G	0		2	2	276	0.0072464	9	0.00028931	195	0.00077596	4.0654	28.7	0.99319	0.92885	NA	pathogenic	COSV66410496	1	c.2291C>G	p.P764R	Connective_tissue_disorder|Ehlers-Danlos_syndrome,_type_7A|Ehlers-Danlos_syndrome,_classic_type|not_specified|Cardiovascular_phenotype	Conflicting_interpretations_of_pathogenicity	single_nucleotide_variant	MedGen:C0009782|MedGen:C3508773|MedGen:C4552122,OMIM:130000,Orphanet:ORPHA287,SNOMED_CT:20766005,SNOMED_CT:83470009|MedGen:CN169374|MedGen:CN230736	130000	NA	NA	NA	NA	NA	NA	NA	NA	NA	NA	NA	Ehlers-Danlos syndrome, classic type, 2
COL9A2	ENST00000372748	1:40776766:G:A	1	40776766	G	A	FALSE	rs199831035	missense_variant	missense	ENSP00000361834.3:p.Pro210Leu	ENST00000372748.3:c.629C>T	0		2	2	286	0.006993	NA	NA	33	0.00013129	3.2411	24.2	0.99137	0.43145	NA	benign	COSV65607835	1	c.629C>T	p.P210L	NA	NA	NA	NA	NA	NA	NA	NA	NA	NA	NA	NA	NA	NA	NA	NA	Stickler syndrome, Type V
COQ5	ENST00000288532	12:120966824:G:A	12	120966824	G	A	TRUE	NA	missense_variant	missense	ENSP00000288532.6:p.Arg41Trp	ENST00000288532.6:c.121C>T	0		2	2	286	0.006993	NA	NA	1	3.9768e-06	4.116	29.2	0.9991	0.5546	NA	pathogenic	COSV56018476	1	c.121C>T	p.R41W	NA	NA	NA	NA	NA	NA	NA	NA	NA	NA	NA	NA	NA	NA	NA	NA	NA
CORIN	ENST00000273857	4:47808995:G:A	4	47808995	G	A	TRUE	rs144986753	missense_variant	missense	ENSP00000273857.4:p.Arg45Trp	ENST00000273857.4:c.133C>T	0		1	1	286	0.0034965	27	0.00085987	196	0.00078083	3.18	24.1	0.99811	0.66728	NA	pathogenic	COSV99072434	1	c.133C>T	p.R45W	NA	NA	NA	NA	NA	NA	NA	NA	NA	NA	NA	NA	NA	NA	NA	NA	Preeclampsia/eclampsia 5
CPNE9	ENST00000383832	3:9768827:G:A	3	9768827	G	A	TRUE	rs199885605	missense_variant	missense	ENSP00000373343.3:p.Arg478His	ENST00000383832.3:c.1433G>A	0		1	1	286	0.0034965	23	0.000733	157	0.00062903	3.6791	25.8	0.99928	0.87191	NA	pathogenic	COSV99042810	1	c.1433G>A	p.R478H	NA	NA	NA	NA	NA	NA	NA	NA	NA	NA	NA	NA	NA	NA	NA	NA	NA
CPPED1	ENST00000381774	16:12875153:C:T	16	12875153	C	T	TRUE	rs201377568	missense_variant	missense	ENSP00000371193.4:p.Glu60Lys	ENST00000381774.4:c.178G>A	0		1	1	286	0.0034965	15	0.0004781	103	0.00041284	2.4903	22.5	0.99877	0.94304	NA	pathogenic	COSV55495420	1	c.178G>A	p.E60K	NA	NA	NA	NA	NA	NA	NA	NA	NA	NA	NA	NA	NA	NA	NA	NA	NA
CPT2	ENST00000371486	1:53676784:G:A	1	53676784	G	A	FALSE	rs201508063	missense_variant	missense	ENSP00000360541.3:p.Gly480Arg	ENST00000371486.3:c.1438G>A	0		1	1	286	0.0034965	6	0.00019108	49	0.00019529	4.2568	32	0.99889	0.85945	NA	pathogenic	COSV53758582	1	c.1438G>A	p.G480R	Carnitine_palmitoyltransferase_II_deficiency|Carnitine_palmitoyltransferase_II_deficiency,_myopathic,_stress-induced|Carnitine_palmitoyltransferase_II_deficiency,_infantile|Carnitine_palmitoyltransferase_II_deficiency,_lethal_neonatal|Encephalopathy,_acute,_infection-induced,_4,_susceptibility_to|not_specified	Uncertain_significance	single_nucleotide_variant	MedGen:C0342790,Orphanet:ORPHA157,SNOMED_CT:238002005|MedGen:C1833508,OMIM:255110,Orphanet:ORPHA228302|MedGen:C1833511,OMIM:600649,Orphanet:ORPHA228305|MedGen:C1833518,OMIM:608836,Orphanet:ORPHA228308|MedGen:C3280160,OMIM:614212|MedGen:CN169374	255110	NA	NA	NA	NA	NA	NA	NA	NA	NA	NA	NA	Carnitine palmitoyltransferase II deficiency
CTIF	ENST00000382998	18:46284757:G:A	18	46284757	G	A	TRUE	rs377029382	missense_variant	missense	ENSP00000372459.3:p.Arg351Gln	ENST00000382998.4:c.1052G>A	0		1	1	286	0.0034965	3	9.5547e-05	22	9.5228e-05	3.2076	24.1	0.99918	0.75839	NA	pathogenic	COSV56491295	1	c.1052G>A	p.R351Q	NA	NA	NA	NA	NA	NA	NA	NA	NA	NA	NA	NA	NA	NA	NA	NA	NA
CTR9	ENST00000361367	11:10796821:C:T	11	10796821	C	T	FALSE	NA	missense_variant	missense	ENSP00000355013.2:p.Arg985Cys	ENST00000361367.2:c.2953C>T	0		1	1	286	0.0034965	NA	NA	5	1.9925e-05	2.8966	23.4	0.99894	0.80718	NA	pathogenic	COSV63728004	1	c.2953C>T	p.R985C	NA	NA	NA	NA	NA	NA	NA	NA	NA	NA	NA	NA	NA	NA	NA	NA	NA
CUX2	ENST00000261726	12:111744894:C:T	12	111744894	C	T	FALSE	NA	missense_variant	missense	ENSP00000261726.6:p.Thr343Met	ENST00000261726.6:c.1028C>T	0		1	1	286	0.0034965	NA	NA	10	4.057e-05	2.1676	21	0.99793	0.36761	NA	benign	COSV55634028	1	c.1028C>T	p.T343M	NA	NA	NA	NA	NA	NA	NA	NA	NA	NA	NA	NA	NA	NA	NA	NA	Epileptic encephalopathy, early infantile 67
CYP4B1	ENST00000371923	1:47276555:G:A	1	47276555	G	A	TRUE	NA	missense_variant	missense	ENSP00000360991.4:p.Gly86Arg	ENST00000371923.4:c.256G>A	0		1	1	286	0.0034965	NA	NA	9	3.5819e-05	2.5588	22.7	0.9979	0.89484	NA	pathogenic	COSV54726082	1	c.256G>A	p.G86R	NA	NA	NA	NA	NA	NA	NA	NA	NA	NA	NA	NA	NA	NA	NA	NA	NA
DCHS1	ENST00000299441	11:6648767:G:A	11	6648767	G	A	FALSE	rs148791938	missense_variant	missense	ENSP00000299441.3:p.Leu1835Phe	ENST00000299441.3:c.5503C>T	0		1	1	286	0.0034965	84	0.002676	192	0.00077738	3.3611	24.6	0.99735	0.76919	NA	pathogenic	COSV55042057	1	c.5503C>T	p.L1835F	NA	NA	NA	NA	NA	NA	NA	NA	NA	NA	NA	NA	NA	NA	NA	NA	Mitral valve prolapse 2; Van Maldegrem syndrome 1
DCHS1	ENST00000299441	11:6654044:G:A	11	6654044	G	A	FALSE	rs150889229	missense_variant	missense	ENSP00000299441.3:p.Thr900Met	ENST00000299441.3:c.2699C>T	0		1	1	286	0.0034965	NA	NA	26	0.00010364	3.4654	25	0.99831	0.5771	NA	pathogenic	COSV55032412	1	c.2699C>T	p.T900M	not_provided	Uncertain_significance	single_nucleotide_variant	MedGen:CN517202	NA	NA	NA	NA	NA	NA	NA	NA	NA	NA	NA	NA	Mitral valve prolapse 2; Van Maldegrem syndrome 1
DCLK3	ENST00000416516	3:36778755:C:T	3	36778755	C	T	FALSE	NA	missense_variant	missense	ENSP00000394484.2:p.Val466Ile	ENST00000416516.2:c.1396G>A	0		1	1	286	0.0034965	2	6.3727e-05	1	4.0079e-06	3.1468	24	0.9982	0.27249	NA	benign	COSV69364673	1	c.1396G>A	p.V466I	NA	NA	NA	NA	NA	NA	NA	NA	NA	NA	NA	NA	NA	NA	NA	NA	NA
DCLRE1A	ENST00000361384	10:115601218:C:T	10	115601218	C	T	TRUE	rs145559640	missense_variant	missense	ENSP00000355185.2:p.Asp923Asn	ENST00000361384.2:c.2767G>A	0		1	1	286	0.0034965	2	6.371e-05	24	9.5624e-05	3.2475	24.3	0.99847	0.4076	NA	benign	COSV63748724	1	c.2767G>A	p.D923N	NA	NA	NA	NA	NA	NA	NA	NA	NA	NA	NA	NA	Tumor Suppressor	NA	NA	NA	NA
DCT	ENST00000446125	13:95131232:C:T	13	95131232	C	T	TRUE	rs151208955	missense_variant	missense	ENSP00000392762.1:p.Arg93Gln	ENST00000446125.1:c.278G>A	0		1	1	286	0.0034965	NA	NA	27	0.00010813	2.4231	22.4	0.9943	0.3266	NA	benign	COSV65470015	1	c.278G>A	p.R93Q	NA	NA	NA	NA	NA	NA	NA	NA	NA	NA	NA	NA	NA	NA	NA	NA	NA
DDB1	ENST00000301764	11:61099151:G:A	11	61099151	G	A	TRUE	rs35597036	missense_variant	missense	ENSP00000301764.7:p.Ser25Leu	ENST00000301764.7:c.74C>T	0		1	1	286	0.0034965	16	0.00050975	187	0.00074359	4.2012	31	0.999	0.9554	NA	pathogenic	COSV57104870	1	c.74C>T	p.S25L	NA	NA	NA	NA	NA	NA	NA	NA	NA	NA	NA	NA	NA	NA	NA	NA	NA
DDX51	ENST00000397333	12:132625545:G:A	12	132625545	G	A	FALSE	NA	missense_variant	missense	ENSP00000380495.3:p.Pro424Leu	ENST00000397333.3:c.1271C>T	0		1	1	286	0.0034965	NA	NA	33	0.00014052	3.6973	25.9	0.99837	0.83094	NA	pathogenic	COSV57957625	1	c.1271C>T	p.P424L	NA	NA	NA	NA	NA	NA	NA	NA	NA	NA	NA	NA	NA	NA	NA	NA	NA
DENND5A	ENST00000328194	11:9202357:C:T	11	9202357	C	T	TRUE	rs200439974	missense_variant	missense	ENSP00000328524.3:p.Arg471Gln	ENST00000328194.3:c.1412G>A	0		1	1	286	0.0034965	1	3.1841e-05	8	3.1883e-05	4.1268	29.4	0.99962	0.84846	NA	pathogenic	COSV60233515	1	c.1412G>A	p.R471Q	NA	NA	NA	NA	NA	NA	NA	NA	NA	NA	NA	NA	NA	NA	NA	NA	Epileptic encephalopathy, early infantile, 49
DEPDC5	ENST00000382112	22:32156656:A:C	22	32156656	A	C	TRUE	rs201312113	missense_variant	missense	ENSP00000371546.3:p.Gln54Pro	ENST00000382112.3:c.161A>C	0		1	1	286	0.0034965	6	0.00019106	91	0.00036607	3.752	26.2	0.99651	0.91968	NA	pathogenic	COSV56695271	1	c.161A>C	p.Q54P	Epilepsy,_familial_focal,_with_variable_foci_1|not_provided	Conflicting_interpretations_of_pathogenicity	single_nucleotide_variant	MedGen:C4551983,OMIM:604364|MedGen:CN517202	604364	NA	NA	NA	NA	NA	NA	NA	NA	NA	NA	NA	Epilepsy, familial focal, with variable foci 1
DES	ENST00000373960	2:220285042:G:A	2	220285042	G	A	FALSE	NA	missense_variant	missense	ENSP00000363071.3:p.Ala237Thr	ENST00000373960.3:c.709G>A	0		1	1	286	0.0034965	5	0.00015925	14	5.5692e-05	2.2702	21.8	0.99783	0.92642	NA	pathogenic	COSV64661110	1	c.709G>A	p.A237T	NA	NA	NA	NA	NA	NA	NA	NA	NA	NA	NA	NA	NA	NA	NA	NA	Myopathy, myofibrillar 1; Cardiomyopathy, dilated, 1I; Muscular dystrophy, limb-girdle, type 2R
DFNB59	ENST00000409117	2:179319145:G:A	2	179319145	G	A	TRUE	rs200516108	missense_variant	missense	ENSP00000386647.3:p.Val100Ile	ENST00000409117.3:c.298G>A	0		1	1	286	0.0034965	3	9.5566e-05	70	0.00028066	2.5882	22.8	0.99743	0.89206	NA	pathogenic	COSV57870280	1	c.298G>A	p.V100I	Nonsyndromic_Hearing_Loss,_Recessive	Uncertain_significance	single_nucleotide_variant	MedGen:CN239439	NA	NA	NA	NA	NA	NA	NA	NA	NA	NA	NA	NA	NA
DGCR14	ENST00000252137	22:19127403:C:T	22	19127403	C	T	FALSE	rs62223875	missense_variant	missense	ENSP00000252137.6:p.Ala179Thr	ENST00000252137.6:c.535G>A	0		1	1	286	0.0034965	9	0.00028684	72	0.00028632	2.6151	22.8	0.99616	0.071684	NA	benign	COSV52819250	1	c.535G>A	p.A179T	NA	NA	NA	NA	NA	NA	NA	NA	NA	NA	NA	NA	NA	NA	NA	NA	NA
DHODH	ENST00000219240	16:72057193:C:T	16	72057193	C	T	TRUE	rs192923495	missense_variant	missense	ENSP00000219240.4:p.Arg317Trp	ENST00000219240.4:c.949C>T	0		1	1	286	0.0034965	32	0.0010197	206	0.00082638	3.855	26.8	0.99918	0.79496	NA	pathogenic	COSV54662666	1	c.949C>T	p.R317W	Miller_syndrome	Uncertain_significance	single_nucleotide_variant	MedGen:C0265257,OMIM:263750,Orphanet:ORPHA246,SNOMED_CT:66038001	263750	NA	NA	NA	NA	NA	NA	NA	NA	NA	NA	NA	Postaxial acrofacial dysostosis (Miller syndrome)
DHTKD1	ENST00000263035	10:12160870:C:T	10	12160870	C	T	FALSE	rs374419452	missense_variant	missense	ENSP00000263035.4:p.Pro842Leu	ENST00000263035.4:c.2525C>T	0		1	1	286	0.0034965	9	0.00028661	8	3.2904e-05	3.9124	27.2	0.9986	0.84042	NA	pathogenic	COSV53801760	1	c.2525C>T	p.P842L	NA	NA	NA	NA	NA	NA	NA	NA	NA	NA	NA	NA	NA	NA	NA	NA	Charcot-Marie-Tooth disease, axonal, type 2Q; 2-aminoadipic and 2-oxoadipic aciduria
DHX34	ENST00000328771	19:47876049:G:A	19	47876049	G	A	FALSE	rs199807432	missense_variant	missense	ENSP00000331907.4:p.Ala611Thr	ENST00000328771.4:c.1831G>A	0		1	1	286	0.0034965	4	0.00012744	44	0.00017637	3.247	24.3	0.99796	0.77687	NA	pathogenic	COSV60895350	1	c.1831G>A	p.A611T	NA	NA	NA	NA	NA	NA	NA	NA	NA	NA	NA	NA	NA	NA	NA	NA	NA
DHX34	ENST00000328771	19:47884092:G:A	19	47884092	G	A	FALSE	rs202114364	missense_variant	missense	ENSP00000331907.4:p.Arg1001Gln	ENST00000328771.4:c.3002G>A	0		1	1	286	0.0034965	6	0.00019156	37	0.00014726	3.3663	24.6	0.99899	0.58294	NA	pathogenic	COSV60895307	1	c.3002G>A	p.R1001Q	NA	NA	NA	NA	NA	NA	NA	NA	NA	NA	NA	NA	NA	NA	NA	NA	NA
DIDO1	ENST00000266070	20:61525208:C:A	20	61525208	C	A	TRUE	rs200551983	missense_variant	missense	ENSP00000266070.4:p.Ala971Ser	ENST00000266070.4:c.2911G>T	0		1	1	286	0.0034965	3	9.5535e-05	20	7.9698e-05	3.7898	26.4	0.99824	0.538	NA	pathogenic	COSV56626401	1	c.2911G>T	p.A971S	NA	NA	NA	NA	NA	NA	NA	NA	NA	NA	NA	NA	Tumor Suppressor	NA	NA	NA	NA
DLGAP3	ENST00000373347	1:35370518:G:A	1	35370518	G	A	TRUE	rs144823481	missense_variant	missense	ENSP00000362444.1:p.Thr156Met	ENST00000373347.1:c.467C>T	0		1	1	286	0.0034965	5	0.00015948	25	0.0001027	2.2072	21.4	0.99419	0.73553	NA	pathogenic	COSV52394299	1	c.467C>T	p.T156M	NA	NA	NA	NA	NA	NA	NA	NA	NA	NA	NA	NA	NA	NA	NA	NA	NA
DLGAP4	ENST00000373913	20:35060466:C:T	20	35060466	C	T	TRUE	rs200706491	missense_variant	missense	ENSP00000363023.3:p.Arg116Cys	ENST00000373913.3:c.346C>T	0		1	1	286	0.0034965	1	3.1857e-05	16	6.3651e-05	2.636	22.9	0.99781	0.29184	NA	benign	COSV59418786	1	c.346C>T	p.R116C	NA	NA	NA	NA	NA	NA	NA	NA	NA	NA	NA	NA	NA	NA	NA	NA	NA
DMRT3	ENST00000190165	9:990520:C:T	9	990520	C	T	FALSE	rs117758829	missense_variant	missense	ENSP00000190165.2:p.His312Tyr	ENST00000190165.2:c.934C>T	0		3	3	286	0.01049	27	0.00086031	176	0.00069994	2.8564	23.3	0.993	0.72145	NA	pathogenic	COSV51904255	1	c.934C>T	p.H312Y	NA	NA	NA	NA	NA	NA	NA	NA	NA	NA	NA	NA	NA	NA	NA	NA	NA
DMRTA1	ENST00000325870	9:22451419:C:T	9	22451419	C	T	FALSE	NA	missense_variant	missense	ENSP00000319651.1:p.Arg342Cys	ENST00000325870.2:c.1024C>T	0		1	1	286	0.0034965	NA	NA	4	1.5922e-05	4.3836	33	0.99811	0.54562	NA	pathogenic	COSV57924213	1	c.1024C>T	p.R342C	NA	NA	NA	NA	NA	NA	NA	NA	NA	NA	NA	NA	NA	NA	NA	NA	NA
DNAH1	ENST00000420323	3:52415806:G:A	3	52415806	G	A	FALSE	NA	missense_variant	missense	ENSP00000401514.2:p.Val2587Met	ENST00000420323.2:c.7759G>A	0		1	1	286	0.0034965	NA	NA	43	0.00018637	2.7394	23.1	0.99262	0.7472	NA	pathogenic	COSV70225891	1	c.7759G>A	p.V2587M	NA	NA	NA	NA	NA	NA	NA	NA	NA	Fertility_v2	NA	NA	NA	NA	NA	NA	Ciliary dyskinesia, primary, 37
DNAH1	ENST00000420323	3:52417480:G:A	3	52417480	G	A	FALSE	NA	missense_variant	missense	ENSP00000401514.2:p.Glu2674Lys	ENST00000420323.2:c.8020G>A	0		1	1	286	0.0034965	NA	NA	3	1.2042e-05	2.9965	23.6	0.99908	0.84897	NA	pathogenic	COSV99066702	1	c.8020G>A	p.E2674K	NA	NA	NA	NA	NA	NA	NA	NA	NA	Fertility_v2	NA	NA	NA	NA	NA	NA	Ciliary dyskinesia, primary, 37
DNAH10	ENST00000409039	12:124382388:G:A	12	124382388	G	A	FALSE	NA	missense_variant	missense	ENSP00000386770.3:p.Val3000Met	ENST00000409039.3:c.8998G>A	0		1	1	286	0.0034965	4	0.00012735	13	5.2781e-05	2.9745	23.6	0.9976	0.89327	NA	pathogenic	COSV68987567	1	c.8998G>A	p.V3000M	NA	NA	NA	NA	NA	NA	NA	NA	NA	NA	NA	NA	NA	NA	NA	NA	NA
DNAH2	ENST00000572933	17:7697644:C:T	17	7697644	C	T	TRUE	rs201828290	missense_variant	missense	ENSP00000458355.1:p.Arg2548Cys	ENST00000572933.1:c.7642C>T	0		1	1	286	0.0034965	1	3.1853e-05	4	1.625e-05	3.6244	25.6	0.99905	0.37266	NA	benign	COSV66719198	1	c.7642C>T	p.R2548C	NA	NA	NA	NA	NA	NA	NA	NA	NA	NA	NA	NA	NA	NA	NA	NA	NA
DNAH2	ENST00000572933	17:7722376:C:T	17	7722376	C	T	TRUE	rs202094383	missense_variant	missense	ENSP00000458355.1:p.Arg3604Trp	ENST00000572933.1:c.10810C>T	0		1	1	286	0.0034965	5	0.00015964	31	0.00012896	3.5263	25.2	0.99887	0.67323	NA	pathogenic	COSV66717821	1	c.10810C>T	p.R3604W	NA	NA	NA	NA	NA	NA	NA	NA	NA	NA	NA	NA	NA	NA	NA	NA	NA
DNAH5	ENST00000265104	5:13735418:G:T	5	13735418	G	T	FALSE	NA	missense_variant	missense	ENSP00000265104.4:p.Ser3861Arg	ENST00000265104.4:c.11583C>A	0		1	1	286	0.0034965	1	3.1853e-05	78	0.00031077	3.3768	24.7	0.99739	0.57331	NA	pathogenic	COSV54245228	1	c.11583C>A	p.S3861R	not_provided	Uncertain_significance	single_nucleotide_variant	MedGen:CN517202	NA	NA	NA	NA	NA	Fertility_v2	NA	NA	NA	NA	NA	NA	Ciliary dyskinesia, primary, 3
DNAH5	ENST00000265104	5:13788974:C:T	5	13788974	C	T	FALSE	NA	missense_variant	missense	ENSP00000265104.4:p.Arg2833His	ENST00000265104.4:c.8498G>A	0		1	1	286	0.0034965	NA	NA	3	1.1942e-05	3.8873	27	0.99859	0.91585	NA	pathogenic	COSV54206656	1	c.8498G>A	p.R2833H	Primary_ciliary_dyskinesia	Pathogenic	single_nucleotide_variant	Human_Phenotype_Ontology:HP:0012265,MedGen:C0008780,Orphanet:ORPHA244	NA	NA	NA	NA	NA	Fertility_v2	NA	NA	NA	NA	NA	NA	Ciliary dyskinesia, primary, 3
DNAH5	ENST00000265104	5:13864729:C:T	5	13864729	C	T	FALSE	rs61747551	missense_variant	missense	ENSP00000265104.4:p.Arg1458Gln	ENST00000265104.4:c.4373G>A	0		1	1	286	0.0034965	81	0.0025808	204	0.00081173	3.55	25.3	0.99908	0.31343	NA	benign	COSV54233756	1	c.4373G>A	p.R1458Q	Primary_ciliary_dyskinesia|not_specified	Benign	single_nucleotide_variant	Human_Phenotype_Ontology:HP:0012265,MedGen:C0008780,Orphanet:ORPHA244|MedGen:CN169374	NA	NA	NA	NA	NA	Fertility_v2	NA	NA	NA	NA	NA	NA	Ciliary dyskinesia, primary, 3
DNAH5	ENST00000265104	5:13914751:C:T	5	13914751	C	T	FALSE	rs144575803	missense_variant	missense	ENSP00000265104.4:p.Val400Met	ENST00000265104.4:c.1198G>A	0		1	1	286	0.0034965	8	0.00025496	218	0.00086952	4.5302	34	0.99899	0.95654	NA	pathogenic	COSV99035463	1	c.1198G>A	p.V400M	Primary_ciliary_dyskinesia|Ciliary_dyskinesia,_primary,_3	Conflicting_interpretations_of_pathogenicity	single_nucleotide_variant	Human_Phenotype_Ontology:HP:0012265,MedGen:C0008780,Orphanet:ORPHA244|MedGen:C1837618,OMIM:608644	608644	NA	NA	NA	NA	Fertility_v2	NA	NA	NA	NA	NA	NA	Ciliary dyskinesia, primary, 3
DNAH6	ENST00000389394	2:85012762:G:A	2	85012762	G	A	TRUE	rs202209954	missense_variant	missense	ENSP00000374045.3:p.Arg3661His	ENST00000389394.3:c.10982G>A	0		1	1	286	0.0034965	3	9.5541e-05	13	8.6438e-05	4.3661	33	0.99933	0.78533	NA	pathogenic	COSV52875388	1	c.10982G>A	p.R3661H	NA	NA	NA	NA	NA	NA	NA	NA	NA	NA	NA	NA	NA	NA	NA	NA	NA
DNAJC5B	ENST00000276570	8:66963868:G:A	8	66963868	G	A	FALSE	rs368527866	missense_variant	missense	ENSP00000276570.5:p.Gly29Glu	ENST00000276570.5:c.86G>A	0		2	2	286	0.006993	3	9.5535e-05	73	0.00029156	3.6116	25.5	0.997	0.72878	NA	pathogenic	COSV52536934	1	c.86G>A	p.G29E	NA	NA	NA	NA	NA	NA	NA	NA	NA	NA	NA	NA	NA	NA	NA	NA	NA
DNASE1L2	ENST00000564065	16:2287265:C:T	16	2287265	C	T	TRUE	rs200934792	missense_variant	missense	ENSP00000454562.1:p.Arg94Trp	ENST00000564065.1:c.280C>T	0		6	6	286	0.020979	13	0.00041536	187	0.00093666	3.5246	25.2	0.9989	0.53986	NA	pathogenic	COSV57038361	1	c.280C>T	p.R94W	NA	NA	NA	NA	NA	NA	NA	NA	NA	NA	NA	NA	NA	NA	NA	NA	NA
DNHD1	ENST00000254579	11:6568785:G:A	11	6568785	G	A	TRUE	rs145187870	missense_variant	missense	ENSP00000254579.6:p.Gly2206Arg	ENST00000254579.6:c.6616G>A	0		1	1	286	0.0034965	27	0.0008602	98	0.00063036	2.603	22.8	0.99765	0.17414	NA	benign	COSV54435287	1	c.6616G>A	p.G2206R	NA	NA	NA	NA	NA	NA	NA	NA	NA	NA	NA	NA	NA	NA	NA	NA	NA
DNPH1	ENST00000230431	6:43194125:C:G	6	43194125	C	G	TRUE	rs139790894	missense_variant	missense	ENSP00000230431.6:p.Ala69Pro	ENST00000230431.6:c.205G>C	0		1	1	286	0.0034965	6	0.00019116	37	0.00014867	2.12	20.6	0.99079	0.53412	NA	pathogenic	COSV52729199	1	c.205G>C	p.A69P	NA	NA	NA	NA	NA	NA	NA	NA	NA	NA	NA	NA	NA	NA	NA	NA	NA
DNTT	ENST00000371174	10:98064303:C:T	10	98064303	C	T	TRUE	rs183314099	missense_variant	missense	ENSP00000360216.2:p.Arg17Trp	ENST00000371174.2:c.49C>T	0		1	1	286	0.0034965	7	0.00022313	64	0.00025491	2.4965	22.6	0.99816	0.37264	NA	benign	COSV64523860	1	c.49C>T	p.R17W	NA	NA	NA	NA	NA	NA	NA	NA	NA	NA	NA	NA	NA	NA	NA	NA	NA
DOCK3	ENST00000266037	3:51251601:G:A	3	51251601	G	A	FALSE	rs199600118	missense_variant	missense	ENSP00000266037.8:p.Arg392Gln	ENST00000266037.9:c.1175G>A	0		2	2	286	0.006993	26	0.00082866	155	0.00062349	4.1774	30	0.99957	0.78916	NA	pathogenic	COSV56544584	1	c.1175G>A	p.R392Q	NA	NA	NA	NA	NA	NA	NA	NA	NA	NA	NA	NA	NA	NA	NA	NA	Neurodevelopmental disorder with impaired intellectual development, hypotonia, and ataxia
DOCK4	ENST00000437633	7:111517203:G:A	7	111517203	G	A	TRUE	NA	missense_variant	missense	ENSP00000404179.1:p.Leu543Phe	ENST00000437633.1:c.1627C>T	0		2	2	286	0.006993	7	0.0002232	38	0.00017652	3.9604	27.6	0.9992	0.77117	NA	pathogenic	COSV70234843	1	c.1627C>T	p.L543F	NA	NA	NA	NA	NA	NA	NA	NA	NA	NA	NA	NA	NA	NA	NA	NA	NA
DPYD	ENST00000370192	1:97771751:C:T	1	97771751	C	T	FALSE	rs145548112	missense_variant	missense	ENSP00000359211.3:p.Ala721Thr	ENST00000370192.3:c.2161G>A	0		1	1	284	0.0035211	3	9.5614e-05	40	0.00015954	4.3149	32	0.99899	0.88971	NA	pathogenic	COSV64608538	1	c.2161G>A	p.A721T	not_provided	not_provided	single_nucleotide_variant	MedGen:CN517202	NA	NA	NA	NA	NA	NA	NA	NA	NA	NA	NA	NA	5-fluorouracil toxicity
DPYSL5	ENST00000288699	2:27164906:G:A	2	27164906	G	A	TRUE	NA	missense_variant	missense	ENSP00000288699.6:p.Arg393His	ENST00000288699.6:c.1178G>A	0		2	2	286	0.006993	NA	NA	1	3.9766e-06	4.1534	29.7	0.99958	0.93055	NA	pathogenic	COSV56512987	1	c.1178G>A	p.R393H	NA	NA	NA	NA	NA	NA	NA	NA	NA	NA	NA	NA	NA	NA	NA	NA	NA
DSP	ENST00000379802	6:7576670:G:A	6	7576670	G	A	TRUE	rs139799237	missense_variant	missense	ENSP00000369129.3:p.Arg925Gln	ENST00000379802.3:c.2774G>A	0		1	1	286	0.0034965	4	0.0001274	61	0.00024268	2.9665	23.6	0.99894	0.39149	NA	benign	COSV65791951	1	c.2774G>A	p.R925Q	NA	NA	NA	NA	NA	NA	NA	NA	ACMG_dosage_sensitive	NA	NA	NA	Tumor Suppressor	NA	NA	NA	Arrhythmogenic right ventricular dysplasia, familial 8; Cardiomyopathy, dilated, with wooly hair and keratoderma; Cardiomyopathy, dilated, with wooly hair, keratoderma, and tooth agenesis
DVL1	ENST00000378891	1:1275468:C:T	1	1275468	C	T	TRUE	NA	missense_variant	missense	ENSP00000368169.5:p.Gly287Arg	ENST00000378891.5:c.859G>A	0		1	1	286	0.0034965	NA	NA	NA	NA	3.4643	25	0.99904	0.89049	NA	pathogenic	COSV59562779	1	c.859G>A	p.G287R	NA	NA	NA	NA	NA	NA	NA	NA	NA	NA	Imprinted Genes	NA	NA	NA	NA	NA	Robinow syndrome, autosomal dominant 2
DVL1	ENST00000378891	1:1275509:C:T	1	1275509	C	T	TRUE	rs375062198	missense_variant	missense	ENSP00000368169.5:p.Arg273His	ENST00000378891.5:c.818G>A	0		1	1	286	0.0034965	NA	NA	19	7.586e-05	3.1475	24	0.99911	0.77768	NA	pathogenic	COSV59563657	1	c.818G>A	p.R273H	NA	NA	NA	NA	NA	NA	NA	NA	NA	NA	Imprinted Genes	NA	NA	NA	NA	NA	Robinow syndrome, autosomal dominant 2
EEPD1	ENST00000242108	7:36324388:G:A	7	36324388	G	A	TRUE	rs144203625	missense_variant	missense	ENSP00000242108.4:p.Gly379Arg	ENST00000242108.4:c.1135G>A	0		1	1	286	0.0034965	4	0.00012743	76	0.00033252	2.4383	22.4	0.99691	0.44571	NA	benign	COSV54204339	1	c.1135G>A	p.G379R	NA	NA	NA	NA	NA	NA	NA	NA	NA	NA	NA	NA	NA	NA	NA	NA	NA
EFHC2	ENST00000420999	X:44109483:C:T	X	44109483	C	T	FALSE	rs369081737	missense_variant	missense	ENSP00000404232.2:p.Arg272Gln	ENST00000420999.1:c.815G>A	0		1	1	286	0.0034965	5	0.00022992	34	0.00019008	2.6685	22.9	0.99867	NA	NA	Predictions not available for allosomal chromosome 'X'	COSV69554888	1	c.815G>A	p.R272Q	NA	NA	NA	NA	NA	NA	NA	NA	NA	NA	NA	NA	NA	NA	NA	NA	NA
EHD4	ENST00000220325	15:42211571:C:T	15	42211571	C	T	FALSE	rs148918551	missense_variant	missense	ENSP00000220325.4:p.Arg254His	ENST00000220325.4:c.761G>A	0		1	1	286	0.0034965	NA	NA	37	0.00014762	4.4103	33	0.99955	0.9388	NA	pathogenic	COSV55004078	1	c.761G>A	p.R254H	NA	NA	NA	NA	NA	NA	NA	NA	NA	NA	NA	NA	NA	NA	NA	NA	NA
ELFN2	ENST00000402918	22:37770029:G:A	22	37770029	G	A	FALSE	NA	missense_variant	missense	ENSP00000385277.1:p.Arg516Trp	ENST00000402918.2:c.1546C>T	0		1	1	286	0.0034965	NA	NA	1	3.9962e-06	3.143	24	0.99819	0.54344	NA	pathogenic	COSV68745780	1	c.1546C>T	p.R516W	NA	NA	NA	NA	NA	NA	NA	NA	NA	NA	NA	NA	NA	NA	NA	NA	NA
ELFN2	ENST00000402918	22:37770155:G:A	22	37770155	G	A	FALSE	rs150864906	missense_variant	missense	ENSP00000385277.1:p.Pro474Ser	ENST00000402918.2:c.1420C>T	0		1	1	286	0.0034965	20	0.00063739	142	0.00056654	3.3427	24.6	0.99865	0.27207	NA	benign	COSV99065914	1	c.1420C>T	p.P474S	NA	NA	NA	NA	NA	NA	NA	NA	NA	NA	NA	NA	NA	NA	NA	NA	NA
ELFN2	ENST00000402918	22:37770661:G:A	22	37770661	G	A	FALSE	rs182966816	missense_variant	missense	ENSP00000385277.1:p.Thr305Met	ENST00000402918.2:c.914C>T	0		1	1	286	0.0034965	2	6.3706e-05	67	0.00026658	3.6673	25.7	0.99819	0.84019	NA	pathogenic	COSV68744022	1	c.914C>T	p.T305M	NA	NA	NA	NA	NA	NA	NA	NA	NA	NA	NA	NA	NA	NA	NA	NA	NA
ELOVL2	ENST00000354666	6:11005607:C:T	6	11005607	C	T	FALSE	NA	missense_variant	missense	ENSP00000346693.3:p.Glu85Lys	ENST00000354666.3:c.253G>A	0		1	1	286	0.0034965	NA	NA	NA	NA	4.8389	34	0.99907	0.83971	NA	pathogenic	COSV61155424	1	c.253G>A	p.E85K	NA	NA	NA	NA	NA	NA	NA	NA	NA	NA	NA	NA	NA	NA	NA	NA	NA
ENOX1	ENST00000261488	13:43872493:C:G	13	43872493	C	G	TRUE	rs138978304	missense_variant	missense	ENSP00000261488.6:p.Gly479Arg	ENST00000261488.6:c.1435G>C	0		1	1	254	0.003937	19	0.00062793	140	0.00056385	3.1957	24.1	0.99914	0.66595	NA	pathogenic	COSV54899396	1	c.1435G>C	p.G479R	NA	NA	NA	NA	NA	NA	NA	NA	NA	NA	NA	NA	NA	NA	NA	NA	NA
EPB41L3	ENST00000341928	18:5433921:C:T	18	5433921	C	T	TRUE	NA	missense_variant	missense	ENSP00000343158.2:p.Glu269Lys	ENST00000341928.2:c.805G>A	0		1	1	286	0.0034965	NA	NA	7	2.7838e-05	4.64	34	0.99923	0.95123	NA	pathogenic	COSV59455576	1	c.805G>A	p.E269K	NA	NA	NA	NA	NA	NA	NA	NA	NA	NA	NA	NA	Tumor Suppressor	NA	NA	NA	NA
EPB41L4B	ENST00000374566	9:111954619:C:T	9	111954619	C	T	FALSE	rs200634407	missense_variant	missense	ENSP00000363694.3:p.Gly747Glu	ENST00000374566.3:c.2240G>A	0		1	1	286	0.0034965	6	0.00019116	95	0.00038351	3.5557	25.3	0.99527	0.3613	NA	benign	COSV63124053	1	c.2240G>A	p.G747E	NA	NA	NA	NA	NA	NA	NA	NA	NA	NA	NA	NA	NA	NA	NA	NA	NA
EPG5	ENST00000282041	18:43532575:T:C	18	43532575	T	C	FALSE	NA	missense_variant	missense	ENSP00000282041.4:p.Tyr348Cys	ENST00000282041.5:c.1043A>G	0		1	1	286	0.0034965	2	6.3682e-05	8	3.2072e-05	2.1849	21.2	0.9966	0.28754	NA	benign	COSV56347372	1	c.1043A>G	p.Y348C	NA	NA	NA	NA	NA	NA	NA	NA	NA	NA	NA	NA	NA	NA	NA	NA	Vici syndrome
EPHA7	ENST00000369303	6:94068112:A:G	6	94068112	A	G	FALSE	rs202168283	missense_variant	missense	ENSP00000358309.4:p.Tyr284His	ENST00000369303.4:c.850T>C	0		1	1	286	0.0034965	5	0.00015932	65	0.00026152	4.24	32	0.9986	0.93794	NA	pathogenic	COSV65183988	1	c.850T>C	p.Y284H	NA	NA	NA	NA	NA	NA	NA	NA	NA	NA	NA	NA	NA	NA	NA	NA	NA
EPHB4	ENST00000358173	7:100405010:C:T	7	100405010	C	T	TRUE	NA	missense_variant	missense	ENSP00000350896.3:p.Asp771Asn	ENST00000358173.3:c.2311G>A	0		1	1	286	0.0034965	NA	NA	NA	NA	3.9088	27.2	0.99918	0.80814	NA	pathogenic	COSV62270262	1	c.2311G>A	p.D771N	NA	NA	NA	NA	NA	NA	NA	NA	NA	NA	NA	NA	Tumor Suppressor	NA	NA	NA	Capillary malformation-arteriovenous malformation 2
EPPK1	ENST00000525985	8:144945596:G:A	8	144945596	G	A	FALSE	rs201364082	missense_variant	missense	ENSP00000436337.1:p.Thr609Met	ENST00000525985.1:c.1826C>T	0		1	1	286	0.0034965	2	6.3739e-05	50	0.00021657	2.6468	22.9	0.99734	0.30053	NA	benign	COSV73260716	1	c.1826C>T	p.T609M	NA	NA	NA	NA	NA	NA	NA	NA	NA	NA	NA	NA	NA	NA	NA	NA	NA
EPX	ENST00000225371	17:56272455:C:T	17	56272455	C	T	FALSE	rs62636621	missense_variant	missense	ENSP00000225371.5:p.Pro242Leu	ENST00000225371.5:c.725C>T	0		1	1	286	0.0034965	1	3.1882e-05	41	0.00016309	2.7462	23.1	0.99217	0.36795	NA	benign	COSV56596426	1	c.725C>T	p.P242L	NA	NA	NA	NA	NA	NA	NA	NA	NA	NA	NA	NA	NA	NA	NA	NA	Eosinophil peroxidase deficiency
EPYC	ENST00000261172	12:91365684:G:A	12	91365684	G	A	FALSE	NA	missense_variant	missense	ENSP00000261172.3:p.Arg199Cys	ENST00000261172.3:c.595C>T	0		1	1	276	0.0036232	4	0.00012793	51	0.00020415	4.0003	28	0.99915	0.50644	NA	pathogenic	COSV53802783	1	c.595C>T	p.R199C	NA	NA	NA	NA	NA	NA	NA	NA	NA	NA	NA	NA	NA	NA	NA	NA	NA
ESR2	ENST00000341099	14:64735576:G:A	14	64735576	G	A	TRUE	NA	missense_variant	missense	ENSP00000343925.4:p.Arg197Trp	ENST00000341099.4:c.589C>T	0		1	1	286	0.0034965	NA	NA	3	1.1935e-05	3.741	26.1	0.99923	0.85861	NA	pathogenic	COSV50831269	1	c.589C>T	p.R197W	NA	NA	NA	NA	NA	NA	NA	NA	NA	Fertility_v2	NA	NA	Tumor Suppressor	NA	NA	NA	Ovarian dysgenesis 8
ESRP1	ENST00000433389	8:95680231:G:A	8	95680231	G	A	TRUE	NA	missense_variant	missense	ENSP00000405738.2:p.Arg329His	ENST00000433389.2:c.986G>A	0		1	1	286	0.0034965	NA	NA	0	0	4.3352	32	0.99946	0.93684	NA	pathogenic	COSV64412266	1	c.986G>A	p.R329H	NA	NA	NA	NA	NA	NA	NA	NA	NA	NA	NA	NA	Tumor Suppressor	NA	NA	NA	Deafness, autosomal recessive 109
EYS	ENST00000503581	6:66094360:C:A	6	66094360	C	A	TRUE	rs201331309	missense_variant	missense	ENSP00000424243.1:p.Glu406Asp	ENST00000503581.1:c.1218G>T	0		1	1	286	0.0034965	1	3.1918e-05	35	0.00014064	2.1954	21.3	0.99859	0.56859	NA	pathogenic	COSV60999170	1	c.1218G>T	p.E406D	Retinitis_Pigmentosa,_Recessive	Uncertain_significance	single_nucleotide_variant	MedGen:CN239466	NA	NA	NA	NA	NA	NA	NA	NA	NA	NA	NA	NA	Retitinis pigmentosa 25
F12	ENST00000253496	5:176836488:A:G	5	176836488	A	G	FALSE	rs143809932	missense_variant	missense	ENSP00000253496.3:p.Leu14Ser	ENST00000253496.3:c.41T>C	0		1	1	286	0.0034965	1	3.1869e-05	43	0.00017108	2.9538	23.5	0.99583	0.44166	NA	benign	COSV99037349	1	c.41T>C	p.L14S	NA	NA	NA	NA	NA	NA	NA	NA	NA	NA	NA	NA	NA	NA	NA	NA	Angioedema, hereditary, type III
FAM134B	ENST00000306320	5:16572152:C:T	5	16572152	C	T	FALSE	rs200871433	missense_variant	missense	ENSP00000304642.9:p.Arg127His	ENST00000306320.9:c.380G>A	0		1	1	286	0.0034965	11	0.00035045	55	0.00022044	2.8435	23.3	0.99368	0.12202	NA	benign	COSV60447585	1	c.380G>A	p.R127H	Hereditary_sensory_and_autonomic_neuropathy_type_IIB|not_specified|not_provided	Uncertain_significance	single_nucleotide_variant	MedGen:C2751092,OMIM:613115|MedGen:CN169374|MedGen:CN517202	613115	NA	NA	NA	NA	NA	NA	NA	NA	NA	NA	NA	NA
FAM168B	ENST00000409185	2:131812944:C:T	2	131812944	C	T	TRUE	NA	missense_variant	missense	ENSP00000387051.1:p.Gly126Ser	ENST00000409185.1:c.376G>A	0		1	1	286	0.0034965	NA	NA	0	0	3.1396	24	0.99335	0.74944	NA	pathogenic	COSV66304980	1	c.376G>A	p.G126S	NA	NA	NA	NA	NA	NA	NA	NA	NA	NA	NA	NA	NA	NA	NA	NA	NA
FAM69A	ENST00000370310	1:93309079:C:T	1	93309079	C	T	FALSE	rs375828224	missense_variant	missense	ENSP00000359333.4:p.Arg383His	ENST00000370310.4:c.1148G>A	0		1	1	286	0.0034965	3	9.5529e-05	14	8.8638e-05	2.7827	23.2	0.9947	0.12926	NA	benign	COSV64789808	1	c.1148G>A	p.R383H	NA	NA	NA	NA	NA	NA	NA	NA	NA	NA	NA	NA	NA	NA	NA	NA	NA
FAM83E	ENST00000263266	19:49114095:C:T	19	49114095	C	T	FALSE	NA	missense_variant	missense	ENSP00000263266.2:p.Val159Met	ENST00000263266.3:c.475G>A	0		1	1	286	0.0034965	NA	NA	9	4.2635e-05	3.2718	24.3	0.99851	0.27029	NA	benign	COSV50031534	1	c.475G>A	p.V159M	NA	NA	NA	NA	NA	NA	NA	NA	NA	NA	NA	NA	NA	NA	NA	NA	NA
FAM89A	ENST00000366654	1:231155784:G:C	1	231155784	G	C	FALSE	rs148621394	missense_variant	missense	ENSP00000355614.4:p.Ala127Gly	ENST00000366654.4:c.380C>G	0		3	3	286	0.01049	20	0.00063698	214	0.00085165	2.9365	23.5	0.99653	0.90053	NA	pathogenic	COSV99064759	1	c.380C>G	p.A127G	NA	NA	NA	NA	NA	NA	NA	NA	NA	NA	NA	NA	NA	NA	NA	NA	NA
FARP1	ENST00000319562	13:99083304:C:T	13	99083304	C	T	TRUE	rs61730891	missense_variant	missense	ENSP00000322926.6:p.Ala638Val	ENST00000319562.6:c.1913C>T	0		2	2	286	0.006993	32	0.0010194	244	0.00097564	2.9796	23.6	0.99735	0.75517	NA	pathogenic	COSV60340075	1	c.1913C>T	p.A638V	NA	NA	NA	NA	NA	NA	NA	NA	NA	NA	NA	NA	NA	NA	NA	NA	NA
FARP2	ENST00000264042	2:242401945:C:T	2	242401945	C	T	TRUE	NA	missense_variant	missense	ENSP00000264042.3:p.Pro532Leu	ENST00000264042.3:c.1595C>T	0		1	1	286	0.0034965	8	0.00025483	25	9.9412e-05	2.4395	22.4	0.99846	0.5096	NA	pathogenic	COSV50878146	1	c.1595C>T	p.P532L	NA	NA	NA	NA	NA	NA	NA	NA	NA	NA	NA	NA	NA	NA	NA	NA	NA
FBN3	ENST00000600128	19:8201137:C:T	19	8201137	C	T	TRUE	NA	missense_variant	missense	ENSP00000470498.1:p.Gly468Ser	ENST00000600128.1:c.1402G>A	0		1	1	286	0.0034965	NA	NA	2	8.1854e-06	2.9329	23.5	0.99839	0.75249	NA	pathogenic	COSV54456544	1	c.1402G>A	p.G468S	NA	NA	NA	NA	NA	NA	NA	NA	NA	NA	NA	NA	NA	NA	NA	NA	NA
FBN3	ENST00000600128	19:8203443:G:A	19	8203443	G	A	TRUE	rs138686141	missense_variant	missense	ENSP00000470498.1:p.Arg291Trp	ENST00000600128.1:c.871C>T	0		1	1	286	0.0034965	1	3.1853e-05	7	3.0524e-05	3.7036	25.9	0.99864	0.82509	NA	pathogenic	COSV54457188	1	c.871C>T	p.R291W	NA	NA	NA	NA	NA	NA	NA	NA	NA	NA	NA	NA	NA	NA	NA	NA	NA
FBXW5	ENST00000325285	9:139836762:G:A	9	139836762	G	A	FALSE	rs199687053	missense_variant	missense	ENSP00000313034.3:p.Arg278Cys	ENST00000325285.3:c.832C>T	0		1	1	286	0.0034965	10	0.00031884	90	0.00041832	2.5052	22.6	0.99758	0.69952	NA	pathogenic	COSV56403045	1	c.832C>T	p.R278C	NA	NA	NA	NA	NA	NA	NA	NA	NA	NA	NA	NA	NA	NA	NA	NA	NA
FCAMR	ENST00000324852	1:207135779:C:T	1	207135779	C	T	TRUE	rs374305028	missense_variant	missense	ENSP00000316491.4:p.Arg144His	ENST00000324852.4:c.431G>A	0		1	1	286	0.0034965	4	0.00012746	39	0.00015665	3.9185	27.3	0.99952	0.35014	NA	benign	COSV61367426	1	c.431G>A	p.R144H	NA	NA	NA	NA	NA	NA	NA	NA	NA	NA	NA	NA	NA	NA	NA	NA	NA
FER1L6	ENST00000522917	8:125072506:C:T	8	125072506	C	T	TRUE	NA	missense_variant	missense	ENSP00000428280.1:p.Pro987Leu	ENST00000522917.1:c.2960C>T	0		1	1	286	0.0034965	1	3.1847e-05	3	1.1975e-05	4.1826	30	0.99932	0.88677	NA	pathogenic	COSV67549898	1	c.2960C>T	p.P987L	NA	NA	NA	NA	NA	NA	NA	NA	NA	NA	NA	NA	NA	NA	NA	NA	NA
FEZ1	ENST00000278919	11:125325903:C:T	11	125325903	C	T	FALSE	rs199780980	missense_variant	missense	ENSP00000278919.3:p.Arg256His	ENST00000278919.3:c.767G>A	0		1	1	286	0.0034965	2	6.3849e-05	22	8.7643e-05	2.5343	22.6	0.99952	0.50083	NA	pathogenic	COSV54027849	1	c.767G>A	p.R256H	NA	NA	NA	NA	NA	NA	NA	NA	NA	NA	NA	NA	NA	NA	NA	NA	NA
FGF18	ENST00000274625	5:170883658:G:A	5	170883658	G	A	FALSE	NA	missense_variant	missense	ENSP00000274625.5:p.Arg158Gln	ENST00000274625.5:c.473G>A	0		1	1	286	0.0034965	NA	NA	3	1.1937e-05	4.2911	32	0.99954	0.89244	NA	pathogenic	COSV51125936	1	c.473G>A	p.R158Q	NA	NA	NA	NA	NA	NA	NA	NA	NA	NA	NA	NA	NA	NA	NA	NA	NA
FGFRL1	ENST00000398484	4:1017613:C:T	4	1017613	C	T	TRUE	rs201696860	missense_variant	missense	ENSP00000381498.2:p.Arg148Cys	ENST00000398484.2:c.442C>T	0		1	1	286	0.0034965	26	0.00082993	134	0.00064041	3.8242	26.6	0.99896	0.71221	NA	pathogenic	COSV53256829	1	c.442C>T	p.R148C	NA	NA	NA	NA	NA	NA	NA	NA	NA	NA	Imprinted Genes	NA	NA	NA	NA	NA	NA
FLVCR1	ENST00000366971	1:213037070:G:T	1	213037070	G	T	FALSE	NA	stop_gained	lofs	ENSP00000355938.4:p.Gly248Ter	ENST00000366971.4:c.742G>T	0		1	1	286	0.0034965	NA	NA	3	1.193e-05	8.1303	43	0.99385	0.25633	NA	benign	COSV65322971	1	c.742G>T	p.G248*	not_provided	Likely_pathogenic	single_nucleotide_variant	MedGen:CN517202	NA	NA	NA	NA	NA	NA	NA	NA	NA	NA	NA	NA	Ataxia, posterior column, with retinitis pigmentosa
FMO4	ENST00000367749	1:171303818:G:C	1	171303818	G	C	FALSE	rs147618632	missense_variant	missense	ENSP00000356723.3:p.Ala366Pro	ENST00000367749.3:c.1096G>C	0		1	1	286	0.0034965	18	0.0005731	194	0.00078176	3.7293	26	0.99794	0.97009	NA	pathogenic (high conf.)	COSV63000802	1	c.1096G>C	p.A366P	NA	NA	NA	NA	NA	NA	NA	NA	NA	NA	NA	NA	NA	NA	NA	NA	NA
FOXJ2	ENST00000162391	12:8192537:G:A	12	8192537	G	A	TRUE	NA	missense_variant	missense	ENSP00000162391.3:p.Gly37Arg	ENST00000162391.3:c.109G>A	0		1	1	286	0.0034965	1	3.1894e-05	10	3.9766e-05	2.9044	23.4	0.99928	0.46401	NA	benign	COSV50818618	1	c.109G>A	p.G37R	NA	NA	NA	NA	NA	NA	NA	NA	NA	NA	NA	NA	NA	NA	NA	NA	NA
FRAS1	ENST00000264895	4:79205621:G:T	4	79205621	G	T	TRUE	NA	missense_variant	missense	ENSP00000264895.6:p.Asp440Tyr	ENST00000264895.6:c.1318G>T	0		1	1	286	0.0034965	NA	NA	0	0	3.5736	25.4	0.99403	0.45658	NA	benign	COSV53651107	1	c.1318G>T	p.D440Y	NA	NA	NA	NA	NA	NA	NA	NA	NA	NA	NA	NA	NA	NA	NA	NA	Fraser syndrome 1
FRAS1	ENST00000264895	4:79295312:C:T	4	79295312	C	T	TRUE	rs200292361	missense_variant	missense	ENSP00000264895.6:p.Arg1020Cys	ENST00000264895.6:c.3058C>T	0		1	1	286	0.0034965	26	0.00082813	195	0.00078535	3.8984	27.1	0.99914	0.60274	NA	pathogenic	COSV99079715	1	c.3058C>T	p.R1020C	Cryptophthalmos_syndrome|not_provided	Uncertain_significance	single_nucleotide_variant	MedGen:C4551480,OMIM:219000,Orphanet:ORPHA2052,SNOMED_CT:204102004|MedGen:CN517202	219000	NA	NA	NA	NA	NA	NA	NA	NA	NA	NA	NA	Fraser syndrome 1
FRAS1	ENST00000264895	4:79308854:A:G	4	79308854	A	G	TRUE	NA	missense_variant	missense	ENSP00000264895.6:p.Gln1325Arg	ENST00000264895.6:c.3974A>G	0		1	1	286	0.0034965	1	3.1849e-05	16	8.6126e-05	3.117	23.9	0.99581	0.83112	NA	pathogenic	COSV53645020	1	c.3974A>G	p.Q1325R	NA	NA	NA	NA	NA	NA	NA	NA	NA	NA	NA	NA	NA	NA	NA	NA	Fraser syndrome 1
FRK	ENST00000606080	6:116325150:C:G	6	116325150	C	G	FALSE	rs142770112	missense_variant	missense	ENSP00000476145.1:p.Gly119Ala	ENST00000606080.1:c.356G>C	0		1	1	286	0.0034965	4	0.00012748	201	0.0008024	3.6497	25.7	0.99706	0.35887	NA	benign	COSV73384089	1	c.356G>C	p.G119A	NA	NA	NA	NA	NA	NA	NA	NA	NA	NA	NA	NA	Tumor Suppressor	NA	NA	NA	NA
FRZB	ENST00000295113	2:183699673:C:T	2	183699673	C	T	FALSE	rs146454508	missense_variant	missense	ENSP00000295113.4:p.Arg294His	ENST00000295113.4:c.881G>A	0		1	1	286	0.0034965	1	3.1863e-05	23	9.1733e-05	3.8353	26.6	0.99923	0.6845	NA	pathogenic	COSV54553499	1	c.881G>A	p.R294H	NA	NA	NA	NA	NA	NA	NA	NA	NA	NA	NA	NA	NA	NA	NA	NA	NA
FTCD	ENST00000291670	21:47572869:A:G	21	47572869	A	G	TRUE	rs377359525	missense_variant	missense	ENSP00000291670.5:p.Cys107Arg	ENST00000291670.5:c.319T>C	0		1	1	286	0.0034965	7	0.00022321	64	0.00039039	3.4413	24.9	0.99127	0.98371	NA	pathogenic (high conf.)	COSV52426006	1	c.319T>C	p.C107R	GLUTAMATE_FORMIMINOTRANSFERASE_DEFICIENCY	Uncertain_significance	single_nucleotide_variant	MedGen:C0268609,OMIM:229100,Orphanet:ORPHA51208,SNOMED_CT:59761008	229100	NA	NA	NA	NA	NA	NA	NA	NA	NA	NA	NA	Glutamate formiminotransferase deficiency
FURIN	ENST00000268171	15:91420189:G:A	15	91420189	G	A	FALSE	rs201551785	missense_variant	missense	ENSP00000268171.2:p.Gly146Ser	ENST00000268171.3:c.436G>A	0		1	1	286	0.0034965	5	0.00015927	81	0.00032216	3.9164	27.2	0.99864	0.94023	NA	pathogenic	COSV51576953	1	c.436G>A	p.G146S	NA	NA	NA	NA	NA	NA	NA	NA	NA	NA	NA	NA	NA	NA	NA	NA	NA
GAA	ENST00000302262	17:78087149:C:T	17	78087149	C	T	TRUE	rs121907938	missense_variant	missense	ENSP00000305692.3:p.Arg725Trp	ENST00000302262.3:c.2173C>T	0		1	1	286	0.0034965	1	3.1867e-05	8	3.8895e-05	4.3743	33	0.99907	0.90882	NA	pathogenic	COSV56408105	1	c.2173C>T	p.R725W	Glycogen_storage_disease,_type_II|Glycogen_storage_disease_II,_adult_form	Pathogenic/Likely_pathogenic	single_nucleotide_variant	MedGen:C0017921,OMIM:232300,Orphanet:ORPHA365,SNOMED_CT:124462004,SNOMED_CT:237967002|MedGen:C4016981	232300	NA	NA	NA	NA	NA	NA	NA	NA	NA	NA	NA	Glycogen storage disease II
GABRA5	ENST00000335625	15:27188503:C:T	15	27188503	C	T	TRUE	NA	missense_variant	missense	ENSP00000335592.5:p.Thr340Met	ENST00000335625.5:c.1019C>T	0		1	1	286	0.0034965	NA	NA	0	0	4.0623	28.6	0.99936	0.88108	NA	pathogenic	COSV59476364	1	c.1019C>T	p.T340M	NA	NA	NA	NA	NA	NA	NA	NA	NA	NA	NA	NA	NA	NA	NA	NA	NA
GALNT6	ENST00000543196	12:51771032:G:A	12	51771032	G	A	TRUE	NA	missense_variant	missense	ENSP00000444171.1:p.Thr204Ile	ENST00000543196.2:c.611C>T	0		1	1	286	0.0034965	1	3.1853e-05	13	5.1717e-05	2.2463	21.7	0.99711	0.6073	NA	pathogenic	COSV62543713	1	c.611C>T	p.T204I	NA	NA	NA	NA	NA	NA	NA	NA	NA	NA	NA	NA	NA	NA	NA	NA	NA
GANC	ENST00000318010	15:42631950:C:T	15	42631950	C	T	FALSE	rs144134584	missense_variant	missense	ENSP00000326227.8:p.Arg643Cys	ENST00000318010.8:c.1927C>T	0		1	1	286	0.0034965	12	0.00038221	227	0.00090355	3.879	26.9	0.99943	0.57385	NA	pathogenic	COSV58811808	1	c.1927C>T	p.R643C	NA	NA	NA	NA	NA	NA	NA	NA	NA	NA	NA	NA	NA	NA	NA	NA	NA
GATA5	ENST00000252997	20:61041594:C:T	20	61041594	C	T	FALSE	NA	missense_variant	missense	ENSP00000252997.2:p.Arg238His	ENST00000252997.2:c.713G>A	0		1	1	286	0.0034965	NA	NA	1	6.3608e-06	3.9407	27.4	0.99934	0.93338	NA	pathogenic	COSV53346797	1	c.713G>A	p.R238H	NA	NA	NA	NA	NA	NA	NA	NA	NA	NA	NA	NA	Tumor Suppressor	NA	NA	NA	Congenital heart defects, multiple types, 5
GBF1	ENST00000369983	10:104142019:G:A	10	104142019	G	A	FALSE	rs377647711	missense_variant	missense	ENSP00000359000.3:p.Glu1836Lys	ENST00000369983.3:c.5506G>A	0		1	1	286	0.0034965	1	3.1896e-05	15	5.9715e-05	4.4211	33	0.99898	0.91423	NA	pathogenic	COSV64143906	1	c.5506G>A	p.E1836K	NA	NA	NA	NA	NA	NA	NA	NA	NA	NA	NA	NA	NA	NA	NA	NA	NA
GDF3	ENST00000329913	12:7848123:G:A	12	7848123	G	A	FALSE	rs373943760	stop_gained	lofs	ENSP00000331745.3:p.Arg68Ter	ENST00000329913.3:c.202C>T	0		3	3	286	0.01049	1	3.1843e-05	12	4.7724e-05	5.6192	35	0.99779	0.032966	NA	benign	COSV61712206	1	c.202C>T	p.R68*	NA	NA	NA	NA	NA	NA	NA	NA	NA	NA	NA	NA	NA	NA	NA	NA	Microphthalmia, isolated 7; Microphthalmia, isolated, with coloboma 6; Klippel-Feil syndrome 3, autosomal dominant; Coloboma, ocular
GGA2	ENST00000309859	16:23504707:C:T	16	23504707	C	T	TRUE	NA	missense_variant	missense	ENSP00000311962.4:p.Glu109Lys	ENST00000309859.4:c.325G>A	0		1	1	284	0.0035211	1	3.1863e-05	2	7.9537e-06	3.9952	27.9	0.99933	0.9195	NA	pathogenic	COSV59170735	1	c.325G>A	p.E109K	NA	NA	NA	NA	NA	NA	NA	NA	NA	NA	NA	NA	NA	NA	NA	NA	NA
GGT7	ENST00000336431	20:33442648:T:C	20	33442648	T	C	FALSE	rs141899095	missense_variant	missense	ENSP00000338964.5:p.Asn394Ser	ENST00000336431.5:c.1181A>G	0		2	2	286	0.006993	32	0.0010198	231	0.00091873	3.6578	25.7	0.99884	0.88827	NA	pathogenic	COSV60541447	1	c.1181A>G	p.N394S	NA	NA	NA	NA	NA	NA	NA	NA	NA	NA	NA	NA	NA	NA	NA	NA	NA
GIMAP2	ENST00000223293	7:150389763:A:C	7	150389763	A	C	FALSE	NA	missense_variant	missense	ENSP00000223293.5:p.Lys130Thr	ENST00000223293.5:c.389A>C	0		1	1	286	0.0034965	3	9.5554e-05	13	5.1717e-05	2.1079	20.4	0.99579	0.11028	NA	benign	COSV56234303	1	c.389A>C	p.K130T	NA	NA	NA	NA	NA	NA	NA	NA	NA	NA	NA	NA	NA	NA	NA	NA	NA
GJB2	ENST00000382844	13:20763366:C:T	13	20763366	C	T	TRUE	rs150529554	missense_variant	missense	ENSP00000372295.1:p.Glu119Lys	ENST00000382844.1:c.355G>A	0		1	1	286	0.0034965	3	9.5578e-05	25	9.9934e-05	2.2774	21.9	0.99814	0.88113	NA	pathogenic	COSV67010616	1	c.355G>A	p.E119K	NA	NA	NA	NA	NA	NA	NA	NA	NA	NA	NA	NA	Tumor Suppressor	NA	NA	NA	Deafness, autosomal recessive 1A; Deafness, digenic; Hystrix-like ichthyosis with deafness; Deafness, autosomal dominant 3A; Bart-Pumphrey syndrome; Keratoderma, palmoplantar, with deafness; Vohwinkel syndrome; Keratitis-icthyosis-deafness syndrome
GJB4	ENST00000339480	1:35226964:G:A	1	35226964	G	A	FALSE	rs146378222	missense_variant	missense	ENSP00000345868.1:p.Val37Met	ENST00000339480.1:c.109G>A	0		1	1	286	0.0034965	23	0.00073281	171	0.00068022	2.4316	22.4	0.99742	0.91658	NA	pathogenic	COSV58357387	1	c.109G>A	p.V37M	Deafness,_autosomal_recessive_1A|Deafness,_autosomal_dominant_3a	Uncertain_significance	single_nucleotide_variant	MedGen:C2673759,OMIM:220290|MedGen:C2675750,OMIM:601544	220290	NA	NA	NA	NA	NA	NA	NA	NA	NA	NA	NA	Erythrokeratodermia variabilis et progressiva ; Erythrokeratodermia variabilis with erythema gyratum repens
GJB4	ENST00000339480	1:35227397:C:T	1	35227397	C	T	FALSE	rs142410428	missense_variant	missense	ENSP00000345868.1:p.Thr181Met	ENST00000339480.1:c.542C>T	0		1	1	286	0.0034965	3	9.5554e-05	136	0.00054146	3.5768	25.4	0.99917	0.71749	NA	pathogenic	COSV58356257	1	c.542C>T	p.T181M	NA	NA	NA	NA	NA	NA	NA	NA	NA	NA	NA	NA	NA	NA	NA	NA	Erythrokeratodermia variabilis et progressiva ; Erythrokeratodermia variabilis with erythema gyratum repens
GLT6D1	ENST00000371763	9:138516479:C:T	9	138516479	C	T	FALSE	NA	missense_variant	missense	ENSP00000360829.1:p.Ala99Thr	ENST00000371763.1:c.295G>A	0		1	1	286	0.0034965	1	3.191e-05	13	5.3589e-05	2.1258	20.6	0.99452	0.081787	NA	benign	COSV65627891	1	c.295G>A	p.A99T	NA	NA	NA	NA	NA	NA	NA	NA	NA	NA	NA	NA	NA	NA	NA	NA	NA
GLT8D2	ENST00000360814	12:104390577:G:A	12	104390577	G	A	TRUE	rs143994495	missense_variant	missense	ENSP00000354053.4:p.Ala179Val	ENST00000360814.4:c.536C>T	0		1	1	286	0.0034965	2	6.3686e-05	12	4.7762e-05	3.5264	25.2	0.9992	0.93463	NA	pathogenic	COSV62563494	1	c.536C>T	p.A179V	NA	NA	NA	NA	NA	NA	NA	NA	NA	NA	NA	NA	NA	NA	NA	NA	NA
GP9	ENST00000307395	3:128780743:G:A	3	128780743	G	A	FALSE	NA	missense_variant	missense	ENSP00000303942.4:p.Arg54His	ENST00000307395.4:c.161G>A	0		1	1	286	0.0034965	NA	NA	2	8.0958e-06	2.6722	22.9	0.99922	0.14961	NA	benign	COSV56624094	1	c.161G>A	p.R54H	NA	NA	NA	NA	NA	NA	NA	NA	NA	NA	NA	NA	NA	NA	NA	NA	Bernard-Soulier syndrome, type C
GPATCH1	ENST00000170564	19:33588770:A:G	19	33588770	A	G	FALSE	rs139753668	missense_variant	missense	ENSP00000170564.1:p.Tyr321Cys	ENST00000170564.2:c.962A>G	0		1	1	286	0.0034965	22	0.00070055	170	0.00067607	4.0295	28.3	0.99852	0.68998	NA	pathogenic	COSV50111273	1	c.962A>G	p.Y321C	NA	NA	NA	NA	NA	NA	NA	NA	NA	NA	NA	NA	NA	NA	NA	NA	NA
GPATCH1	ENST00000170564	19:33604693:C:T	19	33604693	C	T	FALSE	NA	missense_variant	missense	ENSP00000170564.1:p.Pro638Leu	ENST00000170564.2:c.1913C>T	0		1	1	286	0.0034965	3	9.5584e-05	126	0.00050189	4.1945	31	0.99894	0.66603	NA	pathogenic	COSV50132103	1	c.1913C>T	p.P638L	NA	NA	NA	NA	NA	NA	NA	NA	NA	NA	NA	NA	NA	NA	NA	NA	NA
GPHA2	ENST00000279168	11:64702291:G:A	11	64702291	G	A	TRUE	rs149414821	missense_variant	missense	ENSP00000279168.2:p.Thr115Met	ENST00000279168.2:c.344C>T	0		1	1	286	0.0034965	3	9.5621e-05	16	6.3639e-05	3.6117	25.5	0.99881	0.89963	NA	pathogenic	COSV51210689	1	c.344C>T	p.T115M	NA	NA	NA	NA	NA	NA	NA	NA	NA	NA	NA	NA	NA	NA	NA	NA	NA
GPR26	ENST00000284674	10:125426537:G:A	10	125426537	G	A	FALSE	NA	missense_variant	missense	ENSP00000284674.1:p.Arg205His	ENST00000284674.1:c.614G>A	0		1	1	286	0.0034965	NA	NA	3	1.263e-05	3.5705	25.4	0.9989	0.90138	NA	pathogenic	COSV52934099	1	c.614G>A	p.R205H	NA	NA	NA	NA	NA	NA	NA	NA	NA	NA	NA	NA	NA	NA	NA	NA	NA
GPR84	ENST00000551809	12:54757464:G:A	12	54757464	G	A	TRUE	rs149149231	missense_variant	missense	ENSP00000450310.1:p.Leu58Phe	ENST00000551809.1:c.172C>T	0		1	1	286	0.0034965	16	0.00050978	153	0.00060953	3.3293	24.5	0.99817	0.87935	NA	pathogenic	COSV99031442	1	c.172C>T	p.L58F	NA	NA	NA	NA	NA	NA	NA	NA	NA	NA	NA	NA	NA	NA	NA	NA	NA
GPR98	ENST00000405460	5:90012539:G:A	5	90012539	G	A	FALSE	rs200792658	missense_variant	missense	ENSP00000384582.2:p.Arg3147Gln	ENST00000405460.2:c.9440G>A	0		1	1	286	0.0034965	12	0.00038231	75	0.00030185	2.5251	22.6	0.99606	0.44095	NA	benign	COSV67990404	1	c.9440G>A	p.R3147Q	not_specified|not_provided	Uncertain_significance	single_nucleotide_variant	MedGen:CN169374|MedGen:CN517202	NA	NA	NA	NA	NA	NA	NA	NA	NA	NA	NA	NA	NA
GPX4	ENST00000354171	19:1105690:G:A	19	1105690	G	A	TRUE	rs76201145	missense_variant	missense	ENSP00000346103.7:p.Ala120Thr	ENST00000354171.8:c.358G>A	0		1	1	286	0.0034965	29	0.00092404	209	0.00085104	2.2739	21.8	0.99638	0.65551	NA	pathogenic	COSV62320802	1	c.358G>A	p.A120T	NA	NA	NA	NA	NA	NA	NA	NA	NA	NA	NA	NA	NA	NA	NA	NA	Sedaghatian-type spondylometaphyseal dysplasia
GRM1	ENST00000361719	6:146720756:G:A	6	146720756	G	A	TRUE	rs143544032	missense_variant	missense	ENSP00000354896.2:p.Gly861Ser	ENST00000361719.2:c.2581G>A	0		1	1	286	0.0034965	6	0.00019112	218	0.00087157	4.1648	29.8	0.99866	0.92139	NA	pathogenic	COSV51148924	1	c.2581G>A	p.G861S	NA	NA	NA	NA	NA	NA	NA	NA	NA	NA	NA	NA	NA	NA	NA	NA	Spinocerebellar ataxia 44; Spinocerebellar ataxia, autosomal recessive 13
GRM6	ENST00000231188	5:178413235:G:A	5	178413235	G	A	TRUE	rs144442083	missense_variant	missense	ENSP00000231188.5:p.Arg674Cys	ENST00000231188.5:c.2020C>T	0		1	1	286	0.0034965	9	0.00028675	58	0.00023145	4.4981	33	0.99938	0.94308	NA	pathogenic	COSV51439473	1	c.2020C>T	p.R674C	NA	NA	NA	NA	NA	NA	NA	NA	NA	NA	NA	NA	NA	NA	NA	NA	Night blindness, congenital stationary, type 1B
GTF3C2	ENST00000359541	2:27565897:G:A	2	27565897	G	A	TRUE	rs375557112	missense_variant	missense	ENSP00000352536.2:p.Ala122Val	ENST00000359541.2:c.365C>T	0		1	1	286	0.0034965	NA	NA	29	0.00011538	2.3278	22.1	0.9983	0.17102	NA	benign	COSV53127392	1	c.365C>T	p.A122V	NA	NA	NA	NA	NA	NA	NA	NA	NA	NA	NA	NA	NA	NA	NA	NA	NA
GTF3C3	ENST00000263956	2:197631422:C:T	2	197631422	C	T	FALSE	rs375124162	missense_variant	missense	ENSP00000263956.3:p.Arg802Gln	ENST00000263956.3:c.2405G>A	0		1	1	286	0.0034965	NA	NA	3	1.209e-05	2.9854	23.6	0.99766	0.52301	NA	pathogenic	COSV55830860	1	c.2405G>A	p.R802Q	NA	NA	NA	NA	NA	NA	NA	NA	NA	NA	NA	NA	NA	NA	NA	NA	NA
HARBI1	ENST00000326737	11:46637208:G:A	11	46637208	G	A	FALSE	rs200844501	missense_variant	missense	ENSP00000317743.3:p.Pro194Ser	ENST00000326737.3:c.580C>T	0		1	1	286	0.0034965	1	3.1847e-05	56	0.00022267	3.6603	25.7	0.99918	0.85501	NA	pathogenic	COSV56320185	1	c.580C>T	p.P194S	NA	NA	NA	NA	NA	NA	NA	NA	NA	NA	NA	NA	NA	NA	NA	NA	NA
HEPHL1	ENST00000315765	11:93779059:G:A	11	93779059	G	A	FALSE	rs200060606	missense_variant	missense	ENSP00000313699.9:p.Val131Ile	ENST00000315765.9:c.391G>A	0		2	2	286	0.006993	9	0.00028706	45	0.00018071	3.2013	24.1	0.99871	0.62166	NA	pathogenic	COSV59889387	1	c.391G>A	p.V131I	NA	NA	NA	NA	NA	NA	NA	NA	NA	NA	NA	NA	NA	NA	NA	NA	Abnormal hair, joint laxity, and developmental delay
HMOX1	ENST00000216117	22:35783086:C:T	22	35783086	C	T	FALSE	NA	missense_variant	missense	ENSP00000216117.8:p.Arg185Cys	ENST00000216117.8:c.553C>T	0		1	1	286	0.0034965	NA	NA	9	3.6189e-05	4.2741	32	0.99937	0.91872	NA	pathogenic	COSV53340900	1	c.553C>T	p.R185C	NA	NA	NA	NA	NA	NA	NA	NA	NA	NA	NA	NA	NA	NA	NA	NA	Heme oxygenase 1 deficiency
HMOX1	ENST00000216117	22:35789521:C:T	22	35789521	C	T	FALSE	rs35980144	missense_variant	missense	ENSP00000216117.8:p.Pro266Leu	ENST00000216117.8:c.797C>T	0		2	2	286	0.006993	7	0.00022286	150	0.00059648	2.4873	22.5	0.99226	0.6309	NA	pathogenic	COSV53339170	1	c.797C>T	p.P266L	NA	NA	NA	NA	NA	NA	NA	NA	NA	NA	NA	NA	NA	NA	NA	NA	Heme oxygenase 1 deficiency
HOXD12	ENST00000406506	2:176964759:T:C	2	176964759	T	C	TRUE	rs201839891	missense_variant	missense	ENSP00000385586.2:p.Leu77Pro	ENST00000406506.2:c.230T>C	0		1	1	286	0.0034965	17	0.00054209	134	0.00077687	3.305	24.4	0.99672	0.68194	NA	pathogenic	COSV66832810	1	c.230T>C	p.L77P	NA	NA	NA	NA	NA	NA	NA	NA	NA	NA	NA	NA	NA	NA	NA	NA	NA
HRG	ENST00000232003	3:186383987:C:T	3	186383987	C	T	FALSE	rs149992908	missense_variant	missense	ENSP00000232003.4:p.Ala56Val	ENST00000232003.4:c.167C>T	0		2	2	286	0.006993	16	0.00050972	183	0.00072863	2.8496	23.3	0.99841	NA	NA	No prediction found	COSV51645660	1	c.167C>T	p.A56V	NA	NA	NA	NA	NA	NA	NA	NA	NA	NA	NA	NA	Tumor Suppressor	NA	NA	NA	Thrombophilia due to histidine-rich glycoprotein deficiency
HSPG2	ENST00000374695	1:22182165:C:T	1	22182165	C	T	FALSE	NA	missense_variant	missense	ENSP00000363827.3:p.Gly1902Asp	ENST00000374695.3:c.5705G>A	0		1	1	286	0.0034965	39	0.0012434	116	0.00060905	3.2061	24.1	0.99642	0.63191	NA	pathogenic	COSV65972225	1	c.5705G>A	p.G1902D	NA	NA	NA	NA	NA	NA	NA	NA	NA	NA	NA	NA	NA	NA	NA	NA	Schwartz-Jampel syndrome, type 1
HSPG2	ENST00000374695	1:22182333:G:A	1	22182333	G	A	FALSE	rs140954748	missense_variant	missense	ENSP00000363827.3:p.Ala1883Val	ENST00000374695.3:c.5648C>T	0		1	1	286	0.0034965	20	0.00063702	158	0.000633	3.3221	24.5	0.99832	0.434	NA	benign	COSV65975706	1	c.5648C>T	p.A1883V	Lethal_Kniest-like_syndrome|Dyssegmental_Dysplasia|Schwartz_Jampel_syndrome_type_1|not_specified|not_provided	Uncertain_significance	single_nucleotide_variant	MedGen:C0432208,OMIM:224410,SNOMED_CT:93132001|MedGen:C1857100,Orphanet:ORPHA1865|MedGen:C4551479,OMIM:255800|MedGen:CN169374|MedGen:CN517202	224410	NA	NA	NA	NA	NA	NA	NA	NA	NA	NA	NA	Schwartz-Jampel syndrome, type 1
HSPG2	ENST00000374695	1:22188281:C:T	1	22188281	C	T	FALSE	NA	missense_variant	missense	ENSP00000363827.3:p.Glu1642Lys	ENST00000374695.3:c.4924G>A	0		1	1	286	0.0034965	1	3.1843e-05	18	7.2041e-05	4.1834	30	0.99887	0.75464	NA	pathogenic	COSV65972982	1	c.4924G>A	p.E1642K	not_provided	Uncertain_significance	single_nucleotide_variant	MedGen:CN517202	NA	NA	NA	NA	NA	NA	NA	NA	NA	NA	NA	NA	Schwartz-Jampel syndrome, type 1
HSPG2	ENST00000374695	1:22201165:G:A	1	22201165	G	A	FALSE	rs200400126	missense_variant	missense	ENSP00000363827.3:p.Arg1158Cys	ENST00000374695.3:c.3472C>T	0		1	1	286	0.0034965	1	3.188e-05	26	0.0001059	3.8663	26.9	0.99938	0.48378	NA	benign	COSV65972570	1	c.3472C>T	p.R1158C	NA	NA	NA	NA	NA	NA	NA	NA	NA	NA	NA	NA	NA	NA	NA	NA	Schwartz-Jampel syndrome, type 1
HTR1A	ENST00000323865	5:63256706:C:T	5	63256706	C	T	FALSE	NA	missense_variant	missense	ENSP00000316244.3:p.Val281Met	ENST00000323865.3:c.841G>A	0		2	2	286	0.006993	NA	NA	NA	NA	2.9539	23.5	0.99718	0.33875	NA	benign	COSV60502834	1	c.841G>A	p.V281M	NA	NA	NA	NA	NA	NA	NA	NA	NA	NA	NA	NA	NA	NA	NA	NA	Periodic fever, menstrual cycle dependent
HYDIN	ENST00000393567	16:70843909:C:T	16	70843909	C	T	FALSE	rs199704165	missense_variant	missense	ENSP00000377197.2:p.Gly4887Asp	ENST00000393567.2:c.14660G>A	0		1	1	286	0.0034965	15	0.00047786	79	0.00031673	3.1532	24	0.99131	0.63994	NA	pathogenic	COSV66637704	1	c.14660G>A	p.G4887D	NA	NA	NA	NA	NA	NA	NA	NA	NA	Fertility_v2	NA	NA	NA	NA	NA	NA	Ciliary dyskinesia, primary, 5
IAH1	ENST00000497473	2:9624644:G:A	2	9624644	G	A	TRUE	NA	missense_variant	missense	ENSP00000417580.1:p.Val177Ile	ENST00000497473.1:c.529G>A	0		1	1	286	0.0034965	NA	NA	4	1.6031e-05	2.2086	21.4	0.99744	0.83925	NA	pathogenic	COSV60399042	1	c.190G>A	p.V64I	NA	NA	NA	NA	NA	NA	NA	NA	NA	NA	NA	NA	NA	NA	NA	NA	NA
IFT52	ENST00000373030	20:42252606:G:A	20	42252606	G	A	TRUE	rs148727335	missense_variant	missense	ENSP00000362121.3:p.Glu282Lys	ENST00000373030.3:c.844G>A	0		2	2	286	0.006993	25	0.00079643	242	0.0009623	3.7728	26.3	0.99921	0.90068	NA	pathogenic	COSV65976225	1	c.844G>A	p.E282K	NA	NA	NA	NA	NA	NA	NA	NA	NA	NA	NA	NA	NA	NA	NA	NA	Short-rib thoracic dysplasia 16 with or without polydactyly
IGF2R	ENST00000356956	6:160494894:G:A	6	160494894	G	A	FALSE	NA	missense_variant	missense	ENSP00000349437.1:p.Asp1685Asn	ENST00000356956.1:c.5053G>A	0		1	1	286	0.0034965	NA	NA	4	1.5907e-05	3.2001	24.1	0.99782	0.54951	NA	pathogenic	COSV63628763	1	c.5053G>A	p.D1685N	NA	NA	NA	NA	NA	NA	NA	NA	NA	NA	NA	NA	Tumor Suppressor	NA	NA	NA	NA
IGFBPL1	ENST00000377694	9:38413247:G:A	9	38413247	G	A	FALSE	rs199933591	missense_variant	missense	ENSP00000366923.1:p.Thr225Met	ENST00000377694.1:c.674C>T	0		1	1	286	0.0034965	2	6.369e-05	63	0.00025114	2.9309	23.5	0.99809	0.42648	NA	benign	COSV66617802	1	c.674C>T	p.T225M	NA	NA	NA	NA	NA	NA	NA	NA	NA	NA	NA	NA	Tumor Suppressor	NA	NA	NA	NA
IGSF9B	ENST00000533871	11:133790972:G:A	11	133790972	G	A	TRUE	NA	missense_variant	missense	ENSP00000436552.2:p.Thr883Met	ENST00000533871.2:c.2648C>T	0		1	1	286	0.0034965	1	3.1869e-05	4	1.6061e-05	3.6584	25.7	0.99807	0.86152	NA	pathogenic	COSV58068794	1	c.2648C>T	p.T883M	NA	NA	NA	NA	NA	NA	NA	NA	NA	NA	NA	NA	NA	NA	NA	NA	NA
IL17B	ENST00000261796	5:148756437:C:T	5	148756437	C	T	FALSE	NA	missense_variant	missense	ENSP00000261796.3:p.Arg58His	ENST00000261796.3:c.173G>A	0		1	1	286	0.0034965	3	9.5614e-05	26	0.00010346	2.1175	20.5	0.99855	0.21735	NA	benign	COSV55783904	1	c.173G>A	p.R58H	NA	NA	NA	NA	NA	NA	NA	NA	NA	NA	NA	NA	NA	NA	NA	NA	NA
IL17REL	ENST00000389983	22:50439538:G:A	22	50439538	G	A	TRUE	NA	missense_variant	missense	ENSP00000374633.2:p.Arg28Cys	ENST00000389983.2:c.82C>T	0		1	1	286	0.0034965	NA	NA	3	1.3453e-05	2.4535	22.5	0.99824	0.077599	NA	benign	COSV58008385	1	c.82C>T	p.R28C	NA	NA	NA	NA	NA	NA	NA	NA	NA	NA	NA	NA	NA	NA	NA	NA	NA
IMPG2	ENST00000193391	3:100961657:T:C	3	100961657	T	C	FALSE	rs201685456	missense_variant	missense	ENSP00000193391.6:p.Lys966Arg	ENST00000193391.7:c.2897A>G	0		3	3	286	0.01049	NA	NA	27	0.00010748	2.872	23.4	0.99437	0.35139	NA	benign	COSV51985849	1	c.2897A>G	p.K966R	NA	NA	NA	NA	NA	NA	NA	NA	NA	NA	NA	NA	NA	NA	NA	NA	Retinitis pigmentosa 56
INHBC	ENST00000309668	12:57828862:C:T	12	57828862	C	T	FALSE	rs186217945	missense_variant	missense	ENSP00000308716.2:p.Arg65Cys	ENST00000309668.2:c.193C>T	0		2	2	286	0.006993	NA	NA	3	1.194e-05	3.0102	23.7	0.99903	0.42144	NA	benign	COSV59005014	1	c.193C>T	p.R65C	NA	NA	NA	NA	NA	NA	NA	NA	NA	NA	NA	NA	NA	NA	NA	NA	NA
INPP4B	ENST00000513000	4:143094958:C:T	4	143094958	C	T	TRUE	NA	missense_variant	missense	ENSP00000425487.1:p.Gly396Arg	ENST00000513000.1:c.1186G>A	0		1	1	286	0.0034965	1	3.1874e-05	4	1.6007e-05	3.9565	27.6	0.99927	0.62996	NA	pathogenic	COSV53731606	1	c.1186G>A	p.G396R	NA	NA	NA	NA	NA	NA	NA	NA	NA	NA	NA	NA	Tumor Suppressor	NA	NA	NA	NA
IQCF5	ENST00000446461	3:51907913:G:A	3	51907913	G	A	FALSE	NA	missense_variant	missense	ENSP00000394653.1:p.Arg95Cys	ENST00000446461.1:c.283C>T	0		1	1	286	0.0034965	1	3.1853e-05	19	0.00012131	3.5727	25.4	0.99871	0.29742	NA	benign	COSV71306756	1	c.283C>T	p.R95C	NA	NA	NA	NA	NA	NA	NA	NA	NA	NA	NA	NA	NA	NA	NA	NA	NA
IQCG	ENST00000265239	3:197665491:T:C	3	197665491	T	C	TRUE	rs202067997	missense_variant	missense	ENSP00000265239.6:p.Asp148Gly	ENST00000265239.6:c.443A>G	0		1	1	286	0.0034965	4	0.0001274	52	0.00020677	3.0188	23.7	0.99659	0.22808	NA	benign	COSV54559980	1	c.443A>G	p.D148G	NA	NA	NA	NA	NA	NA	NA	NA	NA	NA	NA	NA	NA	NA	NA	NA	NA
IQUB	ENST00000466202	7:123101541:C:T	7	123101541	C	T	TRUE	rs369969590	missense_variant	missense	ENSP00000417769.1:p.Arg626His	ENST00000466202.1:c.1877G>A	0		1	1	286	0.0034965	NA	NA	10	3.9898e-05	2.3408	22.1	0.99709	0.299	NA	benign	COSV61239015	1	c.1877G>A	p.R626H	NA	NA	NA	NA	NA	NA	NA	NA	NA	NA	NA	NA	NA	NA	NA	NA	NA
IRF8	ENST00000268638	16:85942708:C:T	16	85942708	C	T	TRUE	rs145048966	missense_variant	missense	ENSP00000268638.4:p.Thr96Met	ENST00000268638.5:c.287C>T	0		1	1	286	0.0034965	20	0.00063686	189	0.00075158	3.8719	26.9	0.99891	0.88452	NA	pathogenic	COSV51896927	1	c.287C>T	p.T96M	NA	NA	NA	NA	NA	NA	NA	NA	NA	NA	NA	NA	Tumor Suppressor	NA	NA	NA	Immunodeficiency 32A (CD11C-positive/CD1C-positive dendritic cell deficiency); Immunodeficiency 32B (monocyte and dendritic cell deficiency)
IRS1	ENST00000305123	2:227660234:C:T	2	227660234	C	T	FALSE	rs146268112	missense_variant	missense	ENSP00000304895.4:p.Arg1074Gln	ENST00000305123.5:c.3221G>A	0		1	1	286	0.0034965	113	0.0036031	200	0.00080146	2.8188	23.2	0.99864	0.47742	NA	benign	COSV59340493	1	c.3221G>A	p.R1074Q	NA	NA	NA	NA	NA	NA	NA	NA	NA	NA	NA	NA	NA	NA	NA	NA	NA
ITGB5	ENST00000296181	3:124540185:T:C	3	124540185	T	C	FALSE	rs144233055	missense_variant	missense	ENSP00000296181.4:p.Asn306Ser	ENST00000296181.4:c.917A>G	0		1	1	286	0.0034965	46	0.0014649	142	0.00056659	2.3898	22.3	0.99739	0.86125	NA	pathogenic	COSV56154214	1	c.917A>G	p.N306S	NA	NA	NA	NA	NA	NA	NA	NA	NA	NA	NA	NA	NA	NA	NA	NA	NA
ITPRIPL2	ENST00000381440	16:19126510:C:T	16	19126510	C	T	FALSE	NA	missense_variant	missense	ENSP00000370849.3:p.Arg243Trp	ENST00000381440.3:c.727C>T	0		1	1	286	0.0034965	NA	NA	4	1.6241e-05	3.4868	25	0.99889	0.33847	NA	benign	COSV67347956	1	c.727C>T	p.R243W	NA	NA	NA	NA	NA	NA	NA	NA	NA	NA	NA	NA	NA	NA	NA	NA	NA
JUND	ENST00000252818	19:18391543:C:T	19	18391543	C	T	FALSE	rs367728832	missense_variant	missense	ENSP00000252818.3:p.Ser251Asn	ENST00000252818.3:c.752G>A	0		2	2	284	0.0070423	29	0.0009302	141	0.00059913	2.6697	22.9	0.99034	0.52028	NA	pathogenic	COSV53255026	1	c.752G>A	p.S251N	NA	NA	NA	NA	NA	NA	NA	NA	NA	NA	NA	NA	NA	NA	NA	NA	NA
KANK2	ENST00000432929	19:11304442:C:T	19	11304442	C	T	TRUE	NA	missense_variant	missense	ENSP00000395650.2:p.Arg105His	ENST00000432929.2:c.314G>A	0		1	1	286	0.0034965	NA	NA	4	1.6175e-05	3.2667	24.3	0.99898	0.77272	NA	pathogenic	COSV62009193	1	c.314G>A	p.R105H	NA	NA	NA	NA	NA	NA	NA	NA	NA	NA	NA	NA	NA	NA	NA	NA	Nephrotic syndrome 16; Palmoplantar keratoderma and woolly hair
KCNA7	ENST00000221444	19:49573907:C:T	19	49573907	C	T	FALSE	rs201167999	missense_variant	missense	ENSP00000221444.1:p.Ala262Thr	ENST00000221444.1:c.784G>A	0		1	1	286	0.0034965	3	9.5566e-05	43	0.00017107	2.8301	23.3	0.99862	0.92684	NA	pathogenic	COSV55504100	1	c.784G>A	p.A262T	NA	NA	NA	NA	NA	NA	NA	NA	NA	NA	NA	NA	NA	NA	NA	NA	NA
KCNE2	ENST00000290310	21:35743006:C:T	21	35743006	C	T	FALSE	rs141423405	missense_variant	missense	ENSP00000290310.2:p.Arg77Trp	ENST00000290310.3:c.229C>T	0		1	1	286	0.0034965	NA	NA	16	6.3633e-05	3.8087	26.5	0.99872	0.39191	NA	benign	COSV51711082	1	c.229C>T	p.R77W	Long_QT_syndrome|Congenital_long_QT_syndrome|not_specified|not_provided	Uncertain_significance	single_nucleotide_variant	MeSH:D008133,MedGen:C0023976,SNOMED_CT:9651007|MedGen:C1141890,Orphanet:ORPHA768,SNOMED_CT:442917000|MedGen:CN169374|MedGen:CN517202	NA	NA	NA	NA	NA	NA	NA	NA	NA	NA	NA	NA	Long QT syndrome 6; Atrial fibrillation, familial 4
KCNG4	ENST00000308251	16:84270674:C:T	16	84270674	C	T	TRUE	rs146185281	missense_variant	missense	ENSP00000312129.4:p.Ala140Thr	ENST00000308251.4:c.418G>A	0		1	1	286	0.0034965	3	9.5596e-05	41	0.00016323	3.9619	27.6	0.99935	0.91123	NA	pathogenic	COSV57585000	1	c.418G>A	p.A140T	NA	NA	NA	NA	NA	NA	NA	NA	NA	NA	NA	NA	NA	NA	NA	NA	NA
KCNK6	ENST00000263372	19:38817565:G:A	19	38817565	G	A	FALSE	rs150615852	missense_variant	missense	ENSP00000263372.2:p.Asp219Asn	ENST00000263372.3:c.655G>A	0		2	2	286	0.006993	4	0.00012746	71	0.0002857	4.0533	28.5	0.99924	0.88838	NA	pathogenic	COSV54579765	1	c.655G>A	p.D219N	NA	NA	NA	NA	NA	NA	NA	NA	NA	NA	NA	NA	NA	NA	NA	NA	NA
KHDRBS2	ENST00000281156	6:62604614:G:A	6	62604614	G	A	FALSE	NA	stop_gained	lofs	ENSP00000281156.3:p.Arg246Ter	ENST00000281156.4:c.736C>T	0		1	1	286	0.0034965	2	6.3784e-05	35	0.00013984	8.1392	43	0.99785	0.26627	NA	benign	COSV55475501	1	c.736C>T	p.R246*	NA	NA	NA	NA	NA	NA	NA	NA	NA	NA	NA	NA	NA	NA	NA	NA	NA
KIAA1239	ENST00000309447	4:37445220:G:A	4	37445220	G	A	FALSE	NA	missense_variant	missense	ENSP00000309501.5:p.Arg537His	ENST00000309447.5:c.1610G>A	0		1	1	286	0.0034965	2	6.371e-05	10	6.3579e-05	3.8577	26.8	0.99949	0.88844	NA	pathogenic	COSV58749180	1	c.1610G>A	p.R537H	NA	NA	NA	NA	NA	NA	NA	NA	NA	NA	NA	NA	NA	NA	NA	NA	NA
KIAA1755	ENST00000279024	20:36845707:C:T	20	36845707	C	T	FALSE	NA	missense_variant	missense	ENSP00000279024.4:p.Arg950Gln	ENST00000279024.4:c.2849G>A	0		1	1	286	0.0034965	2	6.3792e-05	17	7.1221e-05	4.0246	28.2	0.99938	0.55022	NA	pathogenic	COSV54079454	1	c.2849G>A	p.R950Q	NA	NA	NA	NA	NA	NA	NA	NA	NA	NA	NA	NA	NA	NA	NA	NA	NA
KIF21B	ENST00000422435	1:200960261:C:T	1	200960261	C	T	TRUE	NA	missense_variant	missense	ENSP00000411831.2:p.Arg824His	ENST00000422435.2:c.2471G>A	0		1	1	286	0.0034965	NA	NA	3	1.2159e-05	3.9836	27.8	0.99937	0.7644	NA	pathogenic	COSV59759602	1	c.2471G>A	p.R824H	NA	NA	NA	NA	NA	NA	NA	NA	NA	NA	NA	NA	NA	NA	NA	NA	NA
KIF3C	ENST00000264712	2:26204074:C:T	2	26204074	C	T	TRUE	NA	missense_variant	missense	ENSP00000264712.3:p.Arg238Gln	ENST00000264712.3:c.713G>A	0		1	1	286	0.0034965	1	3.1859e-05	1	3.9804e-06	3.6658	25.7	0.99929	0.66167	NA	pathogenic	COSV53101449	1	c.713G>A	p.R238Q	NA	NA	NA	NA	NA	NA	NA	NA	NA	NA	NA	NA	NA	NA	NA	NA	NA
KLHL24	ENST00000454652	3:183388867:G:A	3	183388867	G	A	TRUE	rs141080869	missense_variant	missense	ENSP00000395012.1:p.Val424Ile	ENST00000454652.2:c.1270G>A	0		1	1	286	0.0034965	9	0.00028675	26	0.0001034	3.5019	25.1	0.99886	0.84522	NA	pathogenic	COSV54427171	1	c.1270G>A	p.V424I	NA	NA	NA	NA	NA	NA	NA	NA	NA	NA	NA	NA	NA	NA	NA	NA	Epidermolysis bullosa simplex, generalized, with scarring and hair loss
KLHL25	ENST00000337975	15:86311276:G:A	15	86311276	G	A	TRUE	rs143819696	missense_variant	missense	ENSP00000336800.5:p.Ala589Val	ENST00000337975.5:c.1766C>T	0		1	1	286	0.0034965	4	0.00012744	50	0.00020111	3.0178	23.7	0.99731	0.83919	NA	pathogenic	COSV61995020	1	c.1766C>T	p.A589V	NA	NA	NA	NA	NA	NA	NA	NA	NA	NA	NA	NA	NA	NA	NA	NA	NA
KLHL29	ENST00000486442	2:23865654:G:A	2	23865654	G	A	FALSE	NA	missense_variant	missense	ENSP00000420659.1:p.Gly292Arg	ENST00000486442.1:c.874G>A	0		1	1	286	0.0034965	4	0.00012749	7	4.679e-05	3.3428	24.6	0.99913	0.86462	NA	pathogenic	COSV56021430	1	c.874G>A	p.G292R	NA	NA	NA	NA	NA	NA	NA	NA	NA	NA	NA	NA	NA	NA	NA	NA	NA
KPNA5	ENST00000368564	6:117043317:G:A	6	117043317	G	A	TRUE	NA	missense_variant	missense	ENSP00000357552.1:p.Arg262Gln	ENST00000368564.1:c.785G>A	0		1	1	286	0.0034965	1	3.1876e-05	15	6.0244e-05	2.9476	23.5	0.99795	0.78834	NA	pathogenic	COSV62652338	1	c.785G>A	p.R262Q	NA	NA	NA	NA	NA	NA	NA	NA	NA	NA	NA	NA	NA	NA	NA	NA	NA
KRT3	ENST00000417996	12:53187986:G:A	12	53187986	G	A	TRUE	rs201818737	missense_variant	missense	ENSP00000413479.2:p.Arg259Trp	ENST00000417996.2:c.775C>T	0		1	1	286	0.0034965	4	0.0001274	10	3.9933e-05	3.0506	23.7	0.99813	0.63338	NA	pathogenic	COSV58817232	1	c.775C>T	p.R259W	NA	NA	NA	NA	NA	NA	NA	NA	NA	NA	NA	NA	NA	NA	NA	NA	Meesmann corneal dystrophy
KRT32	ENST00000225899	17:39620650:C:T	17	39620650	C	T	FALSE	NA	missense_variant	missense	ENSP00000225899.3:p.Glu252Lys	ENST00000225899.3:c.754G>A	0		1	1	286	0.0034965	1	3.1861e-05	1	4.1427e-06	4.1166	29.2	0.9993	0.73174	NA	pathogenic	COSV56785433	1	c.754G>A	p.E252K	NA	NA	NA	NA	NA	NA	NA	NA	NA	NA	NA	NA	NA	NA	NA	NA	NA
KRT5	ENST00000252242	12:52913995:C:T	12	52913995	C	T	FALSE	NA	missense_variant	missense	ENSP00000252242.4:p.Arg29His	ENST00000252242.4:c.86G>A	0		1	1	286	0.0034965	NA	NA	28	0.00011183	2.4747	22.5	0.99687	0.25331	NA	benign	COSV52860790	1	c.86G>A	p.R29H	NA	NA	NA	NA	NA	NA	NA	NA	NA	NA	NA	NA	NA	NA	NA	NA	Epidermolysis bullosa simplex with migratory circinate erythema; Epidermolysis bullosa simplex with mottled pigmentation; Dowling-Degos disease 1; Epidermolysis bullosa simplex, Koebner type; Epidermolysis bullosa simplex, Weber-Cockayne type; Epidermolysis bullosa simplex, Dowling-Meara type
KRT79	ENST00000330553	12:53227618:G:A	12	53227618	G	A	FALSE	NA	missense_variant	missense	ENSP00000328358.5:p.Arg143Trp	ENST00000330553.5:c.427C>T	0		1	1	286	0.0034965	1	3.1947e-05	15	5.9646e-05	3.7351	26.1	0.99918	0.75045	NA	pathogenic	COSV57938840	1	c.427C>T	p.R143W	NA	NA	NA	NA	NA	NA	NA	NA	NA	NA	NA	NA	NA	NA	NA	NA	NA
KRT79	ENST00000330553	12:53227853:G:C	12	53227853	G	C	FALSE	rs146117735	missense_variant	missense	ENSP00000328358.5:p.Asn64Lys	ENST00000330553.5:c.192C>G	0		2	2	286	0.006993	20	0.00063886	112	0.00045127	2.0918	20.3	0.99599	0.14565	NA	benign	COSV99043228	1	c.192C>G	p.N64K	NA	NA	NA	NA	NA	NA	NA	NA	NA	NA	NA	NA	NA	NA	NA	NA	NA
KRT82	ENST00000257974	12:52789552:C:T	12	52789552	C	T	FALSE	rs144651614	missense_variant	missense	ENSP00000257974.2:p.Val438Met	ENST00000257974.2:c.1312G>A	0		1	1	286	0.0034965	8	0.00025481	12	6.0212e-05	3.7183	26	0.99838	0.24123	NA	benign	COSV57787089	1	c.1312G>A	p.V438M	NA	NA	NA	NA	NA	NA	NA	NA	NA	NA	NA	NA	NA	NA	NA	NA	NA
LAMA1	ENST00000389658	18:6961728:C:T	18	6961728	C	T	FALSE	NA	missense_variant	missense	ENSP00000374309.3:p.Gly2495Ser	ENST00000389658.3:c.7483G>A	0		1	1	286	0.0034965	1	3.1849e-05	3	1.1943e-05	4.1143	29.2	0.99875	0.80807	NA	pathogenic	COSV67544578	1	c.7483G>A	p.G2495S	NA	NA	NA	NA	NA	NA	NA	NA	NA	NA	NA	NA	NA	NA	NA	NA	Poretti-Boltshauser syndrome
LAMA1	ENST00000389658	18:7023166:G:A	18	7023166	G	A	FALSE	rs201104095	missense_variant	missense	ENSP00000374309.3:p.Arg900Cys	ENST00000389658.3:c.2698C>T	0		1	1	286	0.0034965	3	9.5566e-05	15	6.0102e-05	3.8584	26.8	0.99919	0.56552	NA	pathogenic	COSV67534754	1	c.2698C>T	p.R900C	NA	NA	NA	NA	NA	NA	NA	NA	NA	NA	NA	NA	NA	NA	NA	NA	Poretti-Boltshauser syndrome
LAMA3	ENST00000313654	18:21355789:G:A	18	21355789	G	A	TRUE	NA	missense_variant	missense	ENSP00000324532.8:p.Cys436Tyr	ENST00000313654.9:c.1307G>A	0		1	1	286	0.0034965	NA	NA	21	8.4227e-05	3.9415	27.4	0.9978	0.92943	NA	pathogenic	COSV58062753	1	c.1307G>A	p.C436Y	NA	NA	NA	NA	NA	NA	NA	NA	NA	NA	NA	NA	NA	NA	NA	NA	Laryngoonychocutaneous syndrome; Epidermolysis bullosa, junctional, Herlitz type; Epidermolysis bullosa, generalized atrophic benign
LAMA5	ENST00000252999	20:60892537:C:T	20	60892537	C	T	FALSE	NA	missense_variant	missense	ENSP00000252999.3:p.Ala2459Thr	ENST00000252999.3:c.7375G>A	0		2	2	286	0.006993	1	3.1867e-05	7	3.4539e-05	3.4961	25.1	0.99818	0.5335	NA	pathogenic	COSV53366114	1	c.7375G>A	p.A2459T	NA	NA	NA	NA	NA	NA	NA	NA	NA	NA	NA	NA	NA	NA	NA	NA	NA
LAMB2	ENST00000418109	3:49159633:G:A	3	49159633	G	A	TRUE	NA	missense_variant	missense	ENSP00000388325.1:p.Arg1582Cys	ENST00000418109.1:c.4744C>T	0		1	1	286	0.0034965	3	9.5578e-05	3	1.1966e-05	4.2042	31	0.99913	0.77486	NA	pathogenic	COSV59735398	1	c.4744C>T	p.R1582C	NA	NA	NA	NA	NA	NA	NA	NA	NA	NA	NA	NA	NA	NA	NA	NA	Pierson syndrome; Nephrotic syndrome, type 5, with or without ocular abnormalities
LAMC1	ENST00000258341	1:183097819:G:A	1	183097819	G	A	FALSE	NA	missense_variant	missense	ENSP00000258341.3:p.Glu1072Lys	ENST00000258341.4:c.3214G>A	0		1	1	286	0.0034965	1	3.1867e-05	4	1.5907e-05	4.021	28.2	0.99941	0.90214	NA	pathogenic	COSV51138585	1	c.3214G>A	p.E1072K	NA	NA	NA	NA	NA	NA	NA	NA	NA	NA	NA	NA	NA	NA	NA	NA	NA
LATS1	ENST00000543571	6:150005117:G:A	6	150005117	G	A	TRUE	rs56348064	missense_variant	missense	ENSP00000437550.1:p.Arg370Trp	ENST00000543571.1:c.1108C>T	0		1	1	286	0.0034965	13	0.00041407	179	0.000712	3.9071	27.2	0.99896	0.62386	NA	pathogenic	COSV53587491	1	c.1108C>T	p.R370W	NA	NA	NA	NA	NA	NA	NA	NA	NA	NA	NA	NA	Tumor Suppressor	NA	NA	NA	NA
LATS2	ENST00000382592	13:21549395:G:A	13	21549395	G	A	TRUE	rs143631255	missense_variant	missense	ENSP00000372035.4:p.Arg961Trp	ENST00000382592.4:c.2881C>T	0		1	1	286	0.0034965	2	6.3719e-05	10	3.987e-05	2.1037	20.4	0.99765	0.51823	NA	pathogenic	COSV66877627	1	c.2881C>T	p.R961W	NA	NA	NA	NA	NA	NA	NA	NA	NA	NA	NA	NA	Tumor Suppressor	NA	NA	NA	NA
LBP	ENST00000217407	20:36995417:C:T	20	36995417	C	T	FALSE	rs150838547	missense_variant	missense	ENSP00000217407.2:p.Pro309Leu	ENST00000217407.2:c.926C>T	0		1	1	286	0.0034965	1	3.1853e-05	28	0.00011137	2.6719	22.9	0.99682	0.65679	NA	pathogenic	COSV54138662	1	c.926C>T	p.P309L	NA	NA	NA	NA	NA	NA	NA	NA	NA	NA	NA	NA	NA	NA	NA	NA	NA
LCA5	ENST00000392959	6:80197139:G:A	6	80197139	G	A	TRUE	NA	missense_variant	missense	ENSP00000376686.1:p.Ser559Leu	ENST00000392959.1:c.1676C>T	0		1	1	284	0.0035211	NA	NA	8	3.2035e-05	3.8603	26.8	0.99915	0.83225	NA	pathogenic	COSV63972165	1	c.1676C>T	p.S559L	NA	NA	NA	NA	NA	NA	NA	NA	NA	NA	NA	NA	NA	NA	NA	NA	Leber congenital amaurosis 5
LCN15	ENST00000316144	9:139658443:C:T	9	139658443	C	T	FALSE	rs142939982	missense_variant	missense	ENSP00000313833.5:p.Val39Met	ENST00000316144.5:c.115G>A	0		3	3	286	0.01049	8	0.00025517	59	0.00023547	3.0785	23.8	0.99696	0.12973	NA	benign	COSV60210546	1	c.115G>A	p.V39M	NA	NA	NA	NA	NA	NA	NA	NA	NA	NA	NA	NA	NA	NA	NA	NA	NA
LHFPL4	ENST00000287585	3:9594357:G:A	3	9594357	G	A	FALSE	rs372078484	missense_variant	missense	ENSP00000287585.6:p.Pro3Ser	ENST00000287585.6:c.7C>T	0		1	1	280	0.0035714	NA	NA	4	2.0799e-05	3.0143	23.7	0.99731	0.8994	NA	pathogenic	COSV55003712	1	c.7C>T	p.P3S	NA	NA	NA	NA	NA	NA	NA	NA	NA	NA	NA	NA	NA	NA	NA	NA	NA
LRMP	ENST00000354454	12:25232608:T:A	12	25232608	T	A	TRUE	rs147316104	missense_variant	missense	ENSP00000346442.3:p.Leu52Gln	ENST00000354454.3:c.155T>A	0		1	1	286	0.0034965	4	0.00012736	75	0.00029848	3.3519	24.6	0.99121	0.40364	NA	benign	COSV63138696	1	c.155T>A	p.L52Q	NA	NA	NA	NA	NA	NA	NA	NA	NA	NA	NA	NA	Tumor Suppressor	NA	NA	NA	NA
LRMP	ENST00000354454	12:25257296:C:T	12	25257296	C	T	TRUE	NA	missense_variant	missense	ENSP00000346442.3:p.Arg350Cys	ENST00000354454.3:c.1048C>T	0		1	1	286	0.0034965	NA	NA	1	3.9785e-06	4.1961	31	0.99931	0.46088	NA	benign	COSV57231461	1	c.1048C>T	p.R350C	NA	NA	NA	NA	NA	NA	NA	NA	NA	NA	NA	NA	Tumor Suppressor	NA	NA	NA	NA
LRP2	ENST00000263816	2:170068598:C:T	2	170068598	C	T	FALSE	rs138269726	missense_variant	missense	ENSP00000263816.3:p.Asp2054Asn	ENST00000263816.3:c.6160G>A	0		2	2	286	0.006993	24	0.00076419	251	0.0009992	3.8561	26.8	0.99898	0.81328	NA	pathogenic	COSV55562808	1	c.6160G>A	p.D2054N	Donnai_Barrow_syndrome	Pathogenic	single_nucleotide_variant	MedGen:C1857277,OMIM:222448,Orphanet:ORPHA2143	222448	NA	NA	NA	NA	NA	NA	NA	NA	NA	NA	NA	Donnai-Barrow syndrome; Faciooculoacousticorenal syndrome
LRP3	ENST00000253193	19:33693790:G:A	19	33693790	G	A	FALSE	NA	missense_variant	missense	ENSP00000253193.6:p.Arg53Gln	ENST00000253193.7:c.158G>A	0		1	1	286	0.0034965	1	3.1845e-05	6	2.4741e-05	3.646	25.7	0.99909	0.90456	NA	pathogenic	COSV53509384	1	c.158G>A	p.R53Q	NA	NA	NA	NA	NA	NA	NA	NA	NA	NA	NA	NA	NA	NA	NA	NA	NA
LRP3	ENST00000253193	19:33697928:G:A	19	33697928	G	A	FALSE	rs201419135	missense_variant	missense	ENSP00000253193.6:p.Arg587Gln	ENST00000253193.7:c.1760G>A	0		2	2	286	0.006993	4	0.00012809	8	7.4785e-05	3.6554	25.7	0.99909	0.9353	NA	pathogenic	COSV53506076	1	c.1760G>A	p.R587Q	NA	NA	NA	NA	NA	NA	NA	NA	NA	NA	NA	NA	NA	NA	NA	NA	NA
LRPAP1	ENST00000500728	4:3526685:C:T	4	3526685	C	T	FALSE	rs11549511	missense_variant	missense	ENSP00000421922.1:p.Gly100Ser	ENST00000500728.2:c.298G>A	0		1	1	286	0.0034965	11	0.0003503	85	0.00033798	3.0021	23.6	0.9982	0.77374	NA	pathogenic	COSV56347728	1	c.298G>A	p.G100S	NA	NA	NA	NA	NA	NA	NA	NA	NA	NA	NA	NA	NA	NA	NA	NA	Myopia 23, autosomal recessive
LSMEM1	ENST00000312849	7:112127082:G:T	7	112127082	G	T	TRUE	NA	missense_variant	missense	ENSP00000323304.3:p.Val78Phe	ENST00000312849.4:c.232G>T	0		1	1	286	0.0034965	NA	NA	8	3.1824e-05	3.4247	24.8	0.9953	0.56033	NA	pathogenic	COSV57196316	1	c.232G>T	p.V78F	NA	NA	NA	NA	NA	NA	NA	NA	NA	NA	NA	NA	NA	NA	NA	NA	NA
LURAP1L	ENST00000319264	9:12821511:G:A	9	12821511	G	A	FALSE	rs138837043	missense_variant	missense	ENSP00000321026.3:p.Gly147Ser	ENST00000319264.3:c.439G>A	0		1	1	286	0.0034965	23	0.00073234	205	0.00081547	3.0743	23.8	0.99697	0.74032	NA	pathogenic	COSV99079776	1	c.439G>A	p.G147S	NA	NA	NA	NA	NA	NA	NA	NA	NA	NA	NA	NA	NA	NA	NA	NA	NA
LYST	ENST00000389794	1:235866186:C:T	1	235866186	C	T	TRUE	rs148409403	missense_variant	missense	ENSP00000374444.3:p.Arg3412His	ENST00000389794.3:c.10235G>A	0		1	1	286	0.0034965	24	0.00076414	170	0.00067641	4.1754	29.9	0.99929	0.83584	NA	pathogenic	COSV67702995	1	c.10235G>A	p.R3412H	Ch√©diak-Higashi_syndrome|not_provided	Uncertain_significance	single_nucleotide_variant	MedGen:C0007965,OMIM:214500,Orphanet:ORPHA167,SNOMED_CT:111396008|MedGen:CN517202	214500	NA	NA	NA	NA	NA	NA	NA	NA	NA	NA	NA	Chediak-Higashi syndrome
MAN2A1	ENST00000261483	5:109103336:G:C	5	109103336	G	C	FALSE	NA	missense_variant	missense	ENSP00000261483.4:p.Gln312His	ENST00000261483.4:c.936G>C	0		1	1	286	0.0034965	NA	NA	NA	NA	4.092	29	0.99798	0.71178	NA	pathogenic	COSV54855275	1	c.936G>C	p.Q312H	NA	NA	NA	NA	NA	NA	NA	NA	NA	NA	NA	NA	NA	NA	NA	NA	NA
MANF	ENST00000528157	3:51425214:A:G	3	51425214	A	G	FALSE	NA	missense_variant	missense	ENSP00000432799.1:p.Asn90Ser	ENST00000528157.1:c.269A>G	0		1	1	286	0.0034965	NA	NA	1	4.0505e-06	2.9908	23.6	0.99784	0.95816	NA	pathogenic	COSV56529657	1	c.269A>G	p.N90S	NA	NA	NA	NA	NA	NA	NA	NA	NA	NA	NA	NA	NA	NA	NA	NA	NA
MAP1B	ENST00000296755	5:71493794:G:A	5	71493794	G	A	FALSE	rs375302256	missense_variant	missense	ENSP00000296755.7:p.Val1538Ile	ENST00000296755.7:c.4612G>A	0		1	1	286	0.0034965	1	3.1847e-05	11	4.375e-05	3.2887	24.4	0.99479	0.84148	NA	pathogenic	COSV57105661	1	c.4612G>A	p.V1538I	NA	NA	NA	NA	NA	NA	NA	NA	NA	NA	NA	NA	NA	NA	NA	NA	NA
MAP3K10	ENST00000253055	19:40710438:C:T	19	40710438	C	T	FALSE	NA	missense_variant	missense	ENSP00000253055.2:p.Arg304Cys	ENST00000253055.3:c.910C>T	0		1	1	286	0.0034965	3	9.5645e-05	13	5.1784e-05	4.3185	32	0.99938	0.69742	NA	pathogenic	COSV53422767	1	c.910C>T	p.R304C	NA	NA	NA	NA	NA	NA	NA	NA	NA	NA	NA	NA	NA	NA	NA	NA	NA
MAP3K11	ENST00000309100	11:65381071:C:T	11	65381071	C	T	FALSE	rs371729065	missense_variant	missense	ENSP00000309597.3:p.Glu53Lys	ENST00000309100.3:c.157G>A	0		1	1	286	0.0034965	6	0.00019128	36	0.00014386	4.2058	31	0.99929	0.94728	NA	pathogenic	COSV58421637	1	c.157G>A	p.E53K	NA	NA	NA	NA	NA	NA	NA	NA	NA	NA	NA	NA	NA	NA	NA	NA	NA
MAP3K8	ENST00000263056	10:30749641:C:T	10	30749641	C	T	TRUE	rs143676953	missense_variant	missense	ENSP00000263056.1:p.Ser427Leu	ENST00000263056.1:c.1280C>T	0		1	1	286	0.0034965	50	0.0015924	232	0.000953	3.3642	24.6	0.99861	0.74176	NA	pathogenic	COSV53922057	1	c.1280C>T	p.S427L	NA	NA	NA	NA	NA	NA	NA	NA	NA	NA	NA	NA	Tumor Suppressor	NA	NA	NA	NA
MAP4K5	ENST00000013125	14:50935432:A:G	14	50935432	A	G	FALSE	rs200746676	missense_variant	missense	ENSP00000013125.4:p.Val204Ala	ENST00000013125.4:c.611T>C	0		2	2	286	0.006993	22	0.00070073	238	0.00095913	3.8891	27	0.99863	0.87033	NA	pathogenic	COSV50153206	1	c.611T>C	p.V204A	NA	NA	NA	NA	NA	NA	NA	NA	NA	NA	NA	NA	NA	NA	NA	NA	NA
MARK4	ENST00000262891	19:45767975:C:T	19	45767975	C	T	TRUE	NA	missense_variant	missense	ENSP00000262891.3:p.Thr130Met	ENST00000262891.4:c.389C>T	0		1	1	286	0.0034965	NA	NA	2	7.9546e-06	3.4523	24.9	0.99897	0.88865	NA	pathogenic	COSV53464681	1	c.389C>T	p.T130M	NA	NA	NA	NA	NA	NA	NA	NA	NA	NA	NA	NA	NA	NA	NA	NA	NA
MASP2	ENST00000400897	1:11106673:G:A	1	11106673	G	A	TRUE	rs147270785	missense_variant	missense	ENSP00000383690.3:p.Arg118Cys	ENST00000400897.3:c.352C>T	0		1	1	286	0.0034965	15	0.00047768	163	0.00065006	3.3449	24.6	0.9973	0.67597	NA	pathogenic	COSV68896188	1	c.352C>T	p.R118C	NA	NA	NA	NA	NA	NA	NA	NA	NA	NA	NA	NA	NA	NA	NA	NA	MASP2 deficiency
MATN1	ENST00000373765	1:31194586:C:T	1	31194586	C	T	FALSE	rs377079004	missense_variant	missense	ENSP00000362870.4:p.Arg36Gln	ENST00000373765.4:c.107G>A	0		1	1	286	0.0034965	4	0.00012744	20	8.2104e-05	3.2097	24.2	0.9992	0.27946	NA	benign	COSV65650161	1	c.107G>A	p.R36Q	NA	NA	NA	NA	NA	NA	NA	NA	NA	NA	NA	NA	NA	NA	NA	NA	NA
MBD6	ENST00000355673	12:57922754:C:T	12	57922754	C	T	TRUE	rs144794136	missense_variant	missense	ENSP00000347896.3:p.Arg967Cys	ENST00000355673.3:c.2899C>T	0		1	1	286	0.0034965	4	0.00012745	148	0.00058871	4.364	33	0.99916	0.64745	NA	pathogenic	COSV99053352	1	c.2899C>T	p.R967C	not_provided	Likely_benign	single_nucleotide_variant	MedGen:CN517202	NA	NA	NA	NA	NA	NA	NA	NA	NA	NA	NA	NA	NA
MBTPS1	ENST00000343411	16:84129380:C:T	16	84129380	C	T	FALSE	NA	missense_variant	missense	ENSP00000344223.3:p.Arg151Gln	ENST00000343411.3:c.452G>A	0		1	1	286	0.0034965	1	3.1845e-05	12	4.779e-05	2.6712	22.9	0.99812	0.35731	NA	benign	COSV58571730	1	c.452G>A	p.R151Q	NA	NA	NA	NA	NA	NA	NA	NA	NA	NA	NA	NA	NA	NA	NA	NA	Spondyloepiphyseal dysplasia, Kondo-Fu type
MC1R	ENST00000555147	16:89986122:C:A	16	89986122	C	A	TRUE	rs201326893	stop_gained	lofs	ENSP00000451605.1:p.Tyr152Ter	ENST00000555147.1:c.456C>A	0		1	1	286	0.0034965	11	0.00035039	204	0.00084016	9.3899	54	0.99716	0.34841	NA	benign	COSV59625376	1	c.456C>A	p.Y152*	Cutaneous_malignant_melanoma_5|Malignant_Melanoma_Susceptibility|not_provided	Conflicting_interpretations_of_pathogenicity	single_nucleotide_variant	MedGen:C2751295,OMIM:613099|MedGen:C3836884|MedGen:CN517202	613099	NA	NA	NA	NA	NA	NA	NA	NA	NA	NA	NA	Increased analgesia from kappa-opioid receptor agonist, female specific
MCEE	ENST00000244217	2:71351575:G:A	2	71351575	G	A	FALSE	rs111033538	stop_gained	lofs	ENSP00000244217.5:p.Arg47Ter	ENST00000244217.5:c.139C>T	0		1	1	286	0.0034965	10	0.00031853	66	0.00026278	6.3024	36	0.99518	0.20031	NA	benign	COSV54907630	1	c.139C>T	p.R47*	Methylmalonyl-CoA_epimerase_deficiency|not_provided	Pathogenic	single_nucleotide_variant	MedGen:C1855100,OMIM:251120|MedGen:CN517202	251120	NA	NA	NA	NA	NA	NA	NA	NA	NA	NA	NA	Methylmalonyl-CoA epimerase deficiency
MDN1	ENST00000369393	6:90397135:C:T	6	90397135	C	T	TRUE	NA	missense_variant	missense	ENSP00000358400.3:p.Arg3793Gln	ENST00000369393.3:c.11378G>A	0		1	1	286	0.0034965	NA	NA	2	7.9604e-06	4.0496	28.5	0.99849	0.55765	NA	pathogenic	COSV65521752	1	c.11378G>A	p.R3793Q	NA	NA	NA	NA	NA	NA	NA	NA	NA	NA	NA	NA	NA	NA	NA	NA	NA
MED13L	ENST00000281928	12:116453016:G:A	12	116453016	G	A	FALSE	rs139163900	missense_variant	missense	ENSP00000281928.3:p.Thr358Met	ENST00000281928.3:c.1073C>T	0		1	1	286	0.0034965	NA	NA	10	3.9801e-05	3.6532	25.7	0.99263	0.42646	NA	benign	COSV56131724	1	c.1073C>T	p.T358M	NA	NA	NA	NA	NA	chr12:116396381-116714991	Sufficient evidence for dosage pathogenicity	616789	NA	NA	NA	NA	NA	NA	NA	NA	Transposition of the great arteries, dextro-looped 1; Mental retardation and distinctive facial features with or without cardiac defects; Congenital heart defects and intellectual disability; Intellectual disability, autosomal recessive
MFI2	ENST00000296350	3:196733596:C:T	3	196733596	C	T	FALSE	rs148616625	missense_variant	missense	ENSP00000296350.5:p.Glu588Lys	ENST00000296350.5:c.1762G>A	0		1	1	286	0.0034965	17	0.00054206	150	0.00086126	3.7139	26	0.99892	0.7665	NA	pathogenic	COSV56379242	1	c.1762G>A	p.E588K	NA	NA	NA	NA	NA	NA	NA	NA	NA	NA	NA	NA	NA	NA	NA	NA	NA
MFI2	ENST00000296350	3:196749847:C:T	3	196749847	C	T	TRUE	rs147201042	missense_variant	missense	ENSP00000296350.5:p.Asp209Asn	ENST00000296350.5:c.625G>A	0		1	1	286	0.0034965	NA	NA	40	0.00016105	3.6426	25.6	0.99781	0.57579	NA	pathogenic	COSV56381484	1	c.625G>A	p.D209N	NA	NA	NA	NA	NA	NA	NA	NA	NA	NA	NA	NA	NA	NA	NA	NA	NA
MGME1	ENST00000377710	20:17950509:A:G	20	17950509	A	G	TRUE	NA	missense_variant	missense	ENSP00000366939.5:p.Met3Val	ENST00000377710.5:c.7A>G	0		1	1	286	0.0034965	NA	NA	5	2.0608e-05	3.3893	24.7	0.99156	0.56105	NA	pathogenic	COSV66624535	1	c.7A>G	p.M3V	NA	NA	NA	NA	NA	NA	NA	NA	NA	NA	NA	NA	NA	NA	NA	NA	Mitochondrial DNA depletion syndrome 11
MIEF1	ENST00000325301	22:39907950:C:T	22	39907950	C	T	TRUE	NA	stop_gained	lofs	ENSP00000327124.2:p.Arg81Ter	ENST00000325301.2:c.241C>T	0		1	1	286	0.0034965	NA	NA	NA	NA	6.9755	37	0.99844	0.086462	NA	benign	COSV57477503	1	c.241C>T	p.R81*	NA	NA	NA	NA	NA	NA	NA	NA	NA	NA	NA	NA	NA	NA	NA	NA	NA
MIS18A	ENST00000290130	21:33642808:G:A	21	33642808	G	A	FALSE	rs200789498	missense_variant	missense	ENSP00000290130.3:p.Ser145Leu	ENST00000290130.3:c.434C>T	0		1	1	286	0.0034965	3	9.5529e-05	73	0.00030031	2.9075	23.4	0.99836	0.38099	NA	benign	COSV51590027	1	c.434C>T	p.S145L	NA	NA	NA	NA	NA	NA	NA	NA	NA	NA	NA	NA	NA	NA	NA	NA	NA
MMP1	ENST00000315274	11:102662148:G:C	11	102662148	G	C	FALSE	NA	missense_variant	missense	ENSP00000322788.6:p.Pro371Arg	ENST00000315274.6:c.1112C>G	0		1	1	286	0.0034965	NA	NA	3	1.1932e-05	4.1356	29.5	0.9985	0.86333	NA	pathogenic	COSV59511027	1	c.1112C>G	p.P371R	NA	NA	NA	NA	NA	NA	NA	NA	NA	NA	NA	NA	NA	NA	NA	NA	NA
MMP11	ENST00000215743	22:24121497:C:T	22	24121497	C	T	FALSE	rs61752251	missense_variant	missense	ENSP00000215743.3:p.Pro78Ser	ENST00000215743.3:c.232C>T	0		1	1	286	0.0034965	32	0.0010194	216	0.00088328	2.379	22.3	0.9989	0.47648	NA	benign	COSV53157491	1	c.232C>T	p.P78S	NA	NA	NA	NA	NA	NA	NA	NA	NA	NA	NA	NA	NA	NA	NA	NA	NA
MMP11	ENST00000215743	22:24123166:G:A	22	24123166	G	A	FALSE	rs138017602	missense_variant	missense	ENSP00000215743.3:p.Ser246Asn	ENST00000215743.3:c.737G>A	0		1	1	286	0.0034965	13	0.00041441	177	0.0007052	3.9456	27.5	0.99724	0.91499	NA	pathogenic	COSV53155511	1	c.737G>A	p.S246N	NA	NA	NA	NA	NA	NA	NA	NA	NA	NA	NA	NA	NA	NA	NA	NA	NA
MMP11	ENST00000215743	22:24123474:G:A	22	24123474	G	A	FALSE	NA	missense_variant	missense	ENSP00000215743.3:p.Arg318His	ENST00000215743.3:c.953G>A	0		1	1	286	0.0034965	2	6.3735e-05	1	4.0075e-06	4.3303	32	0.99957	0.92668	NA	pathogenic	COSV53155712	1	c.953G>A	p.R318H	NA	NA	NA	NA	NA	NA	NA	NA	NA	NA	NA	NA	NA	NA	NA	NA	NA
MMP16	ENST00000286614	8:89086860:T:C	8	89086860	T	C	FALSE	rs61753768	missense_variant	missense	ENSP00000286614.6:p.Ser399Gly	ENST00000286614.6:c.1195A>G	0		1	1	286	0.0034965	24	0.00076448	203	0.00081008	2.3132	22	0.99225	0.68836	NA	pathogenic	COSV99075560	1	c.1195A>G	p.S399G	NA	NA	NA	NA	NA	NA	NA	NA	NA	NA	NA	NA	NA	NA	NA	NA	NA
MMP20	ENST00000260228	11:102479722:G:A	11	102479722	G	A	FALSE	rs138853084	missense_variant	missense	ENSP00000260228.2:p.Pro253Ser	ENST00000260228.2:c.757C>T	0		1	1	286	0.0034965	4	0.00012736	90	0.00035789	2.9005	23.4	0.99882	0.19301	NA	benign	COSV52778281	1	c.757C>T	p.P253S	Amelogenesis_Imperfecta,_Recessive	Uncertain_significance	single_nucleotide_variant	MedGen:CN239209	NA	NA	NA	NA	NA	NA	NA	NA	NA	NA	NA	NA	Amelogenesis imperfecta, hypomaturation type, IIA2
MROH1	ENST00000528919	8:145254085:C:T	8	145254085	C	T	TRUE	rs150759158	missense_variant	missense	ENSP00000435565.1:p.Arg337Cys	ENST00000528919.1:c.1009C>T	0		2	2	286	0.006993	33	0.0010524	80	0.00032373	4.5455	34	0.99934	0.82309	NA	pathogenic	COSV58193721	1	c.1009C>T	p.R337C	NA	NA	NA	NA	NA	NA	NA	NA	NA	NA	NA	NA	NA	NA	NA	NA	NA
MRPL1	ENST00000315567	4:78808447:T:C	4	78808447	T	C	FALSE	NA	splice_donor_variant	lofs	NA	ENST00000315567.8:c.558+2T>C	0		1	1	286	0.0034965	NA	NA	3	1.1942e-05	4.4588	33	0.99466	NA	0.99055	pathogenic (high conf.)	COSV59675582	1	c.558+2T>C	p.?	NA	NA	NA	NA	NA	NA	NA	NA	NA	NA	NA	NA	NA	NA	NA	NA	NA
MRPL13	ENST00000306185	8:121426299:C:T	8	121426299	C	T	FALSE	rs367814802	missense_variant	missense	ENSP00000306548.3:p.Arg149Gln	ENST00000306185.3:c.446G>A	0		2	2	280	0.0071429	20	0.00063975	33	0.00013726	4.0033	28	0.99901	0.77899	NA	pathogenic	COSV60368538	1	c.446G>A	p.R149Q	NA	NA	NA	NA	NA	NA	NA	NA	NA	NA	NA	NA	NA	NA	NA	NA	NA
MRPS9	ENST00000258455	2:105687796:G:A	2	105687796	G	A	FALSE	rs147264055	missense_variant	missense	ENSP00000258455.3:p.Ser114Asn	ENST00000258455.3:c.341G>A	0		2	2	286	0.006993	9	0.00028661	63	0.00025087	3.7925	26.4	0.99669	0.84143	NA	pathogenic	COSV51519832	1	c.341G>A	p.S114N	NA	NA	NA	NA	NA	NA	NA	NA	NA	NA	NA	NA	NA	NA	NA	NA	NA
MSH3	ENST00000265081	5:79974749:G:A	5	79974749	G	A	FALSE	NA	missense_variant	missense	ENSP00000265081.6:p.Val393Met	ENST00000265081.6:c.1177G>A	0		1	1	286	0.0034965	1	3.1843e-05	52	0.00020691	3.8785	26.9	0.99906	0.57981	NA	pathogenic	COSV54153297	1	c.1177G>A	p.V393M	NA	NA	NA	NA	NA	NA	NA	NA	NA	NA	NA	NA	NA	NA	NA	NA	Endometrial carcinoma
MTHFD1L	ENST00000367321	6:151281448:C:T	6	151281448	C	T	FALSE	rs202038463	missense_variant	missense	ENSP00000356290.3:p.Ala614Val	ENST00000367321.3:c.1841C>T	0		1	1	286	0.0034965	17	0.00054171	121	0.00048236	4.2763	32	0.99943	0.81817	NA	pathogenic	COSV66223759	1	c.1841C>T	p.A614V	NA	NA	NA	NA	NA	NA	NA	NA	NA	NA	NA	NA	NA	NA	NA	NA	NA
MUC6	ENST00000421673	11:1027390:G:T	11	1027390	G	T	FALSE	rs200217410	stop_gained	lofs	ENSP00000406861.2:p.Cys703Ter	ENST00000421673.2:c.2109C>A	0		1	1	286	0.0034965	39	0.0012424	224	0.00090043	6.833	37	0.99313	0.34885	NA	benign	COSV70148161	1	c.2109C>A	p.C703*	NA	NA	NA	NA	NA	NA	NA	NA	NA	NA	NA	NA	NA	NA	NA	NA	NA
MUC6	ENST00000421673	11:1024909:G:A	11	1024909	G	A	FALSE	rs200255910	missense_variant	missense	ENSP00000406861.2:p.Arg1054Cys	ENST00000421673.2:c.3160C>T	0		1	1	286	0.0034965	13	0.00041446	131	0.00052834	3.2205	24.2	0.99567	0.24867	NA	benign	COSV70143317	1	c.3160C>T	p.R1054C	NA	NA	NA	NA	NA	NA	NA	NA	NA	NA	NA	NA	NA	NA	NA	NA	NA
MVD	ENST00000301012	16:88721747:C:T	16	88721747	C	T	FALSE	rs202128233	missense_variant	missense	ENSP00000301012.3:p.Ala253Thr	ENST00000301012.3:c.757G>A	0		1	1	286	0.0034965	NA	NA	9	3.9465e-05	3.3572	24.6	0.99867	0.75314	NA	pathogenic	COSV55368649	1	c.757G>A	p.A253T	NA	NA	NA	NA	NA	NA	NA	NA	NA	NA	NA	NA	NA	NA	NA	NA	Porokeratosis 7, multiple types
MYBBP1A	ENST00000381556	17:4446447:G:A	17	4446447	G	A	TRUE	rs148844016	missense_variant	missense	ENSP00000370968.2:p.Arg885Cys	ENST00000381556.2:c.2653C>T	0		1	1	286	0.0034965	33	0.001052	201	0.0008454	4.5583	34	0.99944	0.48309	NA	benign	COSV54602035	1	c.2653C>T	p.R885C	NA	NA	NA	NA	NA	NA	NA	NA	NA	NA	NA	NA	Tumor Suppressor	NA	NA	NA	NA
MYH7B	ENST00000262873	20:33575635:G:A	20	33575635	G	A	FALSE	rs370162493	missense_variant	missense	ENSP00000262873.7:p.Arg487Gln	ENST00000262873.7:c.1460G>A	0		1	1	286	0.0034965	2	6.3719e-05	41	0.00016448	3.5047	25.1	0.99951	0.88161	NA	pathogenic	COSV53425896	1	c.1460G>A	p.R487Q	NA	NA	NA	NA	NA	NA	NA	NA	NA	NA	NA	NA	NA	NA	NA	NA	NA
MYH7B	ENST00000262873	20:33581170:G:A	20	33581170	G	A	FALSE	NA	missense_variant	missense	ENSP00000262873.7:p.Glu823Lys	ENST00000262873.7:c.2467G>A	0		1	1	286	0.0034965	NA	NA	NA	NA	3.7624	26.2	0.99914	0.9135	NA	pathogenic	COSV53423601	1	c.2467G>A	p.E823K	NA	NA	NA	NA	NA	NA	NA	NA	NA	NA	NA	NA	NA	NA	NA	NA	NA
MYH7B	ENST00000262873	20:33587061:C:T	20	33587061	C	T	FALSE	NA	missense_variant	missense	ENSP00000262873.7:p.Arg1507Trp	ENST00000262873.7:c.4519C>T	0		2	2	286	0.006993	3	9.5663e-05	31	0.0001407	3.9244	27.3	0.99902	0.82355	NA	pathogenic	COSV52684026	1	c.4519C>T	p.R1507W	NA	NA	NA	NA	NA	NA	NA	NA	NA	NA	NA	NA	NA	NA	NA	NA	NA
MYL10	ENST00000223167	7:101267508:C:T	7	101267508	C	T	FALSE	rs150960189	missense_variant	missense	ENSP00000223167.4:p.Ala39Thr	ENST00000223167.4:c.115G>A	0		1	1	286	0.0034965	2	6.3837e-05	6	2.3889e-05	3.4347	24.9	0.99895	0.50698	NA	pathogenic	COSV56208414	1	c.115G>A	p.A39T	NA	NA	NA	NA	NA	NA	NA	NA	NA	NA	NA	NA	NA	NA	NA	NA	NA
MYO18A	ENST00000527372	17:27437032:G:A	17	27437032	G	A	TRUE	rs200969774	missense_variant	missense	ENSP00000437073.1:p.Arg1059Cys	ENST00000527372.1:c.3175C>T	0		1	1	286	0.0034965	14	0.00044606	78	0.00032381	4.1102	29.2	0.99922	0.45448	NA	benign	COSV62869027	1	c.3175C>T	p.R1059C	NA	NA	NA	NA	NA	NA	NA	NA	NA	NA	NA	NA	NA	NA	NA	NA	NA
MYO18B	ENST00000335473	22:26166842:C:T	22	26166842	C	T	TRUE	rs184262574	missense_variant	missense	ENSP00000334563.7:p.Thr528Met	ENST00000335473.7:c.1583C>T	0		1	1	286	0.0034965	1	3.1849e-05	3	1.9141e-05	2.9952	23.6	0.99845	0.41636	NA	benign	COSV59131300	1	c.1583C>T	p.T528M	NA	NA	NA	NA	NA	NA	NA	NA	NA	NA	NA	NA	Tumor Suppressor	NA	NA	NA	Klippel-Feil syndrome 4, autosomal recessive, with myopathy and facial dysmorphism
MYO18B	ENST00000335473	22:26176101:G:A	22	26176101	G	A	TRUE	rs201070289	missense_variant	missense	ENSP00000334563.7:p.Arg716Gln	ENST00000335473.7:c.2147G>A	0		1	1	286	0.0034965	8	0.00025484	108	0.00045956	2.8481	23.3	0.99846	0.71471	NA	pathogenic	COSV59137047	1	c.2147G>A	p.R716Q	NA	NA	NA	NA	NA	NA	NA	NA	NA	NA	NA	NA	Tumor Suppressor	NA	NA	NA	Klippel-Feil syndrome 4, autosomal recessive, with myopathy and facial dysmorphism
MYO1E	ENST00000288235	15:59553620:G:A	15	59553620	G	A	FALSE	NA	missense_variant	missense	ENSP00000288235.4:p.Ala79Val	ENST00000288235.4:c.236C>T	0		1	1	280	0.0035714	1	3.1947e-05	0	0	4.8671	34	0.99909	0.9117	NA	pathogenic	COSV55689971	1	c.236C>T	p.A79V	NA	NA	NA	NA	NA	NA	NA	NA	NA	NA	NA	NA	NA	NA	NA	NA	Focal segmental glomerulosclerosis 6
MYO1F	ENST00000338257	19:8615049:C:T	19	8615049	C	T	FALSE	rs199584431	missense_variant	missense	ENSP00000344871.6:p.Val366Met	ENST00000338257.8:c.1096G>A	0		1	1	286	0.0034965	14	0.00044592	122	0.00049452	3.8926	27	0.99895	0.9637	NA	pathogenic	COSV57792051	1	c.1096G>A	p.V366M	NA	NA	NA	NA	NA	NA	NA	NA	NA	NA	NA	NA	NA	NA	NA	NA	NA
MYO1G	ENST00000258787	7:45009432:G:A	7	45009432	G	A	FALSE	rs200348996	missense_variant	missense	ENSP00000258787.7:p.Arg459Trp	ENST00000258787.7:c.1375C>T	0		2	2	286	0.006993	9	0.00028697	44	0.00017661	4.1404	29.5	0.99934	0.9444	NA	pathogenic	COSV51854936	1	c.1375C>T	p.R459W	NA	NA	NA	NA	NA	NA	NA	NA	NA	NA	NA	NA	NA	NA	NA	NA	NA
N4BP2	ENST00000261435	4:40122958:C:T	4	40122958	C	T	FALSE	rs183255501	missense_variant	missense	ENSP00000261435.6:p.Thr1076Met	ENST00000261435.6:c.3227C>T	0		1	1	286	0.0034965	13	0.00041399	133	0.0005318	4.0859	28.9	0.99911	0.77721	NA	pathogenic	COSV54700507	1	c.3227C>T	p.T1076M	NA	NA	NA	NA	NA	NA	NA	NA	NA	NA	NA	NA	NA	NA	NA	NA	NA
NAA11	ENST00000286794	4:80246916:G:A	4	80246916	G	A	FALSE	NA	missense_variant	missense	ENSP00000286794.4:p.Pro39Leu	ENST00000286794.4:c.116C>T	0		1	1	286	0.0034965	1	3.1847e-05	NA	NA	3.5114	25.1	0.99823	0.82728	NA	pathogenic	COSV54516272	1	c.116C>T	p.P39L	NA	NA	NA	NA	NA	NA	NA	NA	NA	NA	NA	NA	NA	NA	NA	NA	NA
NAIF1	ENST00000373078	9:130829071:C:T	9	130829071	C	T	FALSE	rs140833786	missense_variant	missense	ENSP00000362170.4:p.Ala104Thr	ENST00000373078.4:c.310G>A	0		1	1	286	0.0034965	43	0.0013697	240	0.00097324	2.3668	22.2	0.99572	0.27339	NA	benign	COSV99057800	1	c.310G>A	p.A104T	NA	NA	NA	NA	NA	NA	NA	NA	NA	NA	NA	NA	NA	NA	NA	NA	NA
NALCN	ENST00000251127	13:101717784:C:T	13	101717784	C	T	FALSE	NA	missense_variant	missense	ENSP00000251127.6:p.Gly1526Ser	ENST00000251127.6:c.4576G>A	0		1	1	286	0.0034965	NA	NA	4	1.5916e-05	3.0821	23.8	0.99825	0.90433	NA	pathogenic	COSV51961136	1	c.4576G>A	p.G1526S	NA	NA	NA	NA	NA	NA	NA	NA	NA	NA	NA	NA	NA	NA	NA	NA	Congenital contractures of the limbs and face, hypotonia, and developmental delay; Hypotonia, infantile, with psychomotor retardation and characteristic facies 1
NCAN	ENST00000252575	19:19335004:G:A	19	19335004	G	A	FALSE	NA	missense_variant	missense	ENSP00000252575.4:p.Arg217Gln	ENST00000252575.6:c.650G>A	0		1	1	286	0.0034965	NA	NA	1	4.1781e-06	4.9744	35	0.99959	0.94568	NA	pathogenic	COSV53057242	1	c.650G>A	p.R217Q	NA	NA	NA	NA	NA	NA	NA	NA	NA	NA	NA	NA	NA	NA	NA	NA	NA
NEK5	ENST00000355568	13:52693482:T:C	13	52693482	T	C	FALSE	NA	missense_variant	missense	ENSP00000347767.4:p.Ile63Val	ENST00000355568.4:c.187A>G	0		1	1	286	0.0034965	NA	NA	NA	NA	2.7541	23.1	0.99815	0.74171	NA	pathogenic	COSV62879256	1	c.187A>G	p.I63V	NA	NA	NA	NA	NA	NA	NA	NA	NA	NA	NA	NA	NA	NA	NA	NA	NA
NFX1	ENST00000379540	9:33366751:A:G	9	33366751	A	G	FALSE	rs374711006	missense_variant	missense	ENSP00000368856.3:p.Asn1055Ser	ENST00000379540.3:c.3164A>G	0		1	1	286	0.0034965	2	6.3686e-05	28	0.00011145	3.1955	24.1	0.99894	0.85389	NA	pathogenic	COSV65352132	1	c.3164A>G	p.N1055S	NA	NA	NA	NA	NA	NA	NA	NA	NA	NA	NA	NA	NA	NA	NA	NA	NA
NGF	ENST00000369512	1:115829170:G:A	1	115829170	G	A	FALSE	rs138175552	missense_variant	missense	ENSP00000358525.2:p.Arg83Cys	ENST00000369512.2:c.247C>T	0		1	1	286	0.0034965	15	0.00047789	69	0.00027467	2.6912	23	0.99876	0.91176	NA	pathogenic	COSV65687867	1	c.247C>T	p.R83C	Congenital_sensory_neuropathy_with_selective_loss_of_small_myelinated_fibers|not_provided	Uncertain_significance	single_nucleotide_variant	MedGen:C0020075,OMIM:608654,Orphanet:ORPHA64752,SNOMED_CT:128206006|MedGen:CN517202	608654	NA	NA	NA	NA	NA	NA	NA	NA	NA	NA	NA	Neuropathy, hereditary sensory and autonomic, type V
NINL	ENST00000278886	20:25472142:G:A	20	25472142	G	A	TRUE	rs148298735	missense_variant	missense	ENSP00000278886.6:p.Arg444Trp	ENST00000278886.6:c.1330C>T	0		1	1	286	0.0034965	NA	NA	31	0.00012353	2.1429	20.8	0.9966	0.21135	NA	benign	COSV54003015	1	c.1330C>T	p.R444W	NA	NA	NA	NA	NA	NA	NA	NA	NA	NA	NA	NA	NA	NA	NA	NA	NA
NKX2-2	ENST00000377142	20:21492667:G:A	20	21492667	G	A	FALSE	NA	missense_variant	missense	ENSP00000366347.4:p.Ala239Val	ENST00000377142.4:c.716C>T	0		1	1	286	0.0034965	3	9.5608e-05	84	0.00033568	2.8837	23.4	0.99471	0.61309	NA	pathogenic	COSV65819887	1	c.716C>T	p.A239V	NA	NA	NA	NA	NA	NA	NA	NA	NA	NA	NA	NA	NA	NA	NA	NA	NA
NMUR1	ENST00000305141	2:232393472:C:T	2	232393472	C	T	FALSE	NA	missense_variant	missense	ENSP00000305877.4:p.Arg87His	ENST00000305141.4:c.260G>A	0		1	1	286	0.0034965	2	6.3698e-05	8	3.184e-05	2.7907	23.2	0.99888	0.46784	NA	benign	COSV59404186	1	c.260G>A	p.R87H	NA	NA	NA	NA	NA	NA	NA	NA	NA	NA	NA	NA	NA	NA	NA	NA	NA
NPHS1	ENST00000378910	19:36334481:G:A	19	36334481	G	A	TRUE	NA	missense_variant	missense	ENSP00000368190.4:p.Arg743Cys	ENST00000378910.5:c.2227C>T	0		1	1	286	0.0034965	3	9.5621e-05	7	2.7839e-05	4.4254	33	0.99938	0.72168	NA	pathogenic	COSV62289280	1	c.2227C>T	p.R743C	Finnish_congenital_nephrotic_syndrome|not_provided	Likely_pathogenic	single_nucleotide_variant	MedGen:C0403399,OMIM:256300,Orphanet:ORPHA839,SNOMED_CT:197601003|MedGen:CN517202	256300	NA	NA	NA	NA	NA	NA	NA	NA	NA	NA	NA	Nephrotic syndrome, type 1
NPY5R	ENST00000515560	4:164272102:G:C	4	164272102	G	C	TRUE	NA	missense_variant	missense	ENSP00000423917.1:p.Cys226Ser	ENST00000515560.1:c.677G>C	0		1	1	286	0.0034965	NA	NA	2	7.966e-06	2.394	22.3	0.99014	0.82404	NA	pathogenic	COSV58451840	1	c.677G>C	p.C226S	NA	NA	NA	NA	NA	NA	NA	NA	NA	NA	NA	NA	NA	NA	NA	NA	NA
NRP2	ENST00000360409	2:206608157:G:A	2	206608157	G	A	TRUE	rs182060947	missense_variant	missense	ENSP00000353582.3:p.Gly508Arg	ENST00000360409.3:c.1522G>A	0		1	1	286	0.0034965	3	9.5541e-05	81	0.0003221	3.8246	26.6	0.99932	0.72291	NA	pathogenic	COSV55927334	1	c.1522G>A	p.G508R	NA	NA	NA	NA	NA	NA	NA	NA	NA	NA	NA	NA	NA	NA	NA	NA	NA
NRXN3	ENST00000554719	14:79269965:G:A	14	79269965	G	A	TRUE	NA	missense_variant	missense	ENSP00000451648.1:p.Ala310Thr	ENST00000554719.1:c.928G>A	0		1	1	286	0.0034965	NA	NA	15	5.9834e-05	3.9954	27.9	0.99916	0.93624	NA	pathogenic	COSV59781584	1	c.928G>A	p.A310T	NA	NA	NA	NA	NA	NA	NA	NA	NA	NA	NA	NA	NA	NA	NA	NA	NA
NUDT19	ENST00000397061	19:33183442:G:A	19	33183442	G	A	FALSE	rs201506130	stop_gained	lofs	ENSP00000380251.2:p.Trp192Ter	ENST00000397061.3:c.576G>A	0		1	1	286	0.0034965	22	0.00070166	108	0.00052541	8.2593	44	0.99163	0.31649	NA	benign	COSV67959854	1	c.576G>A	p.W192*	NA	NA	NA	NA	NA	NA	NA	NA	NA	NA	NA	NA	NA	NA	NA	NA	NA
NUP153	ENST00000262077	6:17675875:G:A	6	17675875	G	A	TRUE	NA	missense_variant	missense	ENSP00000262077.2:p.Ser154Leu	ENST00000262077.2:c.461C>T	0		1	1	284	0.0035211	5	0.00015922	6	2.3867e-05	3.3457	24.6	0.99842	0.85867	NA	pathogenic	COSV50454339	1	c.461C>T	p.S154L	NA	NA	NA	NA	NA	NA	NA	NA	NA	NA	NA	NA	NA	NA	NA	NA	NA
NUP188	ENST00000372577	9:131768577:G:A	9	131768577	G	A	FALSE	rs200712113	missense_variant	missense	ENSP00000361658.2:p.Arg1668Gln	ENST00000372577.2:c.5003G>A	0		1	1	286	0.0034965	22	0.00070099	102	0.0004056	3.6805	25.8	0.99948	0.85426	NA	pathogenic	COSV99055746	1	c.5003G>A	p.R1668Q	NA	NA	NA	NA	NA	NA	NA	NA	NA	NA	NA	NA	NA	NA	NA	NA	NA
NYNRIN	ENST00000382554	14:24885382:C:T	14	24885382	C	T	FALSE	rs199709655	missense_variant	missense	ENSP00000371994.3:p.Pro1476Leu	ENST00000382554.3:c.4427C>T	0		1	1	286	0.0034965	7	0.00022316	119	0.00047787	2.3989	22.3	0.99883	0.051568	NA	benign	COSV66842479	1	c.4427C>T	p.P1476L	NA	NA	NA	NA	NA	NA	NA	NA	NA	NA	NA	NA	NA	NA	NA	NA	NA
ONECUT1	ENST00000305901	15:53081277:G:C	15	53081277	G	C	FALSE	rs139802359	missense_variant	missense	ENSP00000302630.4:p.Arg269Gly	ENST00000305901.5:c.805C>G	0		1	1	286	0.0034965	18	0.0005742	145	0.0005983	3.4221	24.8	0.9983	0.70809	NA	pathogenic	COSV59949089	1	c.805C>G	p.R269G	NA	NA	NA	NA	NA	NA	NA	NA	NA	NA	NA	NA	Tumor Suppressor	NA	NA	NA	NA
OR5AU1	ENST00000304418	14:21623593:C:T	14	21623593	C	T	FALSE	rs61741859	missense_variant	missense	ENSP00000302057.3:p.Gly198Ser	ENST00000304418.3:c.592G>A	0		1	1	286	0.0034965	37	0.0011783	90	0.00035894	2.6192	22.8	0.99706	0.099825	NA	benign	COSV99079708	1	c.592G>A	p.G198S	NA	NA	NA	NA	NA	NA	NA	NA	NA	NA	NA	NA	NA	NA	NA	NA	NA
OR5M9	ENST00000279791	11:56230074:C:A	11	56230074	C	A	FALSE	rs144556094	missense_variant	missense	ENSP00000279791.1:p.Gln268His	ENST00000279791.1:c.804G>T	0		3	3	284	0.010563	19	0.00060521	151	0.00060124	2.1228	20.6	0.99404	0.034505	NA	benign	COSV54405760	1	c.804G>T	p.Q268H	NA	NA	NA	NA	NA	NA	NA	NA	NA	NA	NA	NA	NA	NA	NA	NA	NA
OR5P2	ENST00000329434	11:7818141:C:T	11	7818141	C	T	FALSE	rs139673755	missense_variant	missense	ENSP00000331823.2:p.Asp117Asn	ENST00000329434.2:c.349G>A	0		1	1	286	0.0034965	2	6.5785e-05	34	0.00013639	3.8879	27	0.99922	0.83444	NA	pathogenic	COSV61490882	1	c.349G>A	p.D117N	NA	NA	NA	NA	NA	NA	NA	NA	NA	NA	NA	NA	NA	NA	NA	NA	NA
OR8K3	ENST00000312711	11:56085813:G:A	11	56085813	G	A	FALSE	rs139460131	missense_variant	missense	ENSP00000323555.1:p.Glu11Lys	ENST00000312711.1:c.31G>A	0		1	1	286	0.0034965	2	6.3739e-05	49	0.00019532	2.1853	21.2	0.99752	0.13875	NA	benign	COSV57132884	1	c.31G>A	p.E11K	NA	NA	NA	NA	NA	NA	NA	NA	NA	NA	NA	NA	NA	NA	NA	NA	NA
OTOP2	ENST00000331427	17:72923807:C:T	17	72923807	C	T	TRUE	NA	missense_variant	missense	ENSP00000332528.4:p.Ala186Val	ENST00000331427.4:c.557C>T	0		1	1	286	0.0034965	2	6.369e-05	20	7.9592e-05	2.3774	22.3	0.99879	0.50031	NA	pathogenic	COSV58881233	1	c.557C>T	p.A186V	NA	NA	NA	NA	NA	NA	NA	NA	NA	NA	NA	NA	NA	NA	NA	NA	NA
OTOR	ENST00000246081	20:16729554:C:T	20	16729554	C	T	FALSE	NA	missense_variant	missense	ENSP00000246081.2:p.Pro53Leu	ENST00000246081.2:c.158C>T	0		2	2	286	0.006993	NA	NA	4	1.6131e-05	4.0648	28.7	0.99874	0.65689	NA	pathogenic	COSV55722488	1	c.158C>T	p.P53L	NA	NA	NA	NA	NA	NA	NA	NA	NA	NA	NA	NA	NA	NA	NA	NA	NA
P2RY6	ENST00000393590	11:73007745:C:T	11	73007745	C	T	TRUE	rs146196636	missense_variant	missense	ENSP00000377215.2:p.Thr61Met	ENST00000393590.2:c.182C>T	0		1	1	286	0.0034965	6	0.00019123	17	6.7648e-05	2.5629	22.7	0.99716	0.27749	NA	benign	COSV62935911	1	c.182C>T	p.T61M	NA	NA	NA	NA	NA	NA	NA	NA	NA	NA	NA	NA	NA	NA	NA	NA	NA
P2RY6	ENST00000393590	11:73008059:G:A	11	73008059	G	A	TRUE	rs201755173	missense_variant	missense	ENSP00000377215.2:p.Ala166Thr	ENST00000393590.2:c.496G>A	0		1	1	286	0.0034965	NA	NA	90	0.00037468	3.644	25.6	0.99919	0.92013	NA	pathogenic	COSV62936479	1	c.496G>A	p.A166T	NA	NA	NA	NA	NA	NA	NA	NA	NA	NA	NA	NA	NA	NA	NA	NA	NA
PALD1	ENST00000263563	10:72294522:G:A	10	72294522	G	A	FALSE	NA	missense_variant	missense	ENSP00000263563.5:p.Glu384Lys	ENST00000263563.6:c.1150G>A	0		1	1	286	0.0034965	2	6.3747e-05	15	6.0711e-05	3.3998	24.7	0.9993	0.79292	NA	pathogenic	COSV54972238	1	c.1150G>A	p.E384K	NA	NA	NA	NA	NA	NA	NA	NA	NA	NA	NA	NA	NA	NA	NA	NA	NA
PANX1	ENST00000227638	11:93911596:G:A	11	93911596	G	A	TRUE	rs200209193	missense_variant	missense	ENSP00000227638.3:p.Arg128His	ENST00000227638.3:c.383G>A	0		1	1	286	0.0034965	3	9.5554e-05	22	8.7543e-05	4.3013	32	0.99952	0.89121	NA	pathogenic	COSV57134363	1	c.383G>A	p.R128H	NA	NA	NA	NA	NA	NA	NA	NA	NA	NA	NA	NA	NA	NA	NA	NA	NA
PANX1	ENST00000227638	11:93912872:G:A	11	93912872	G	A	TRUE	rs143240087	missense_variant	missense	ENSP00000227638.3:p.Arg217His	ENST00000227638.3:c.650G>A	0		1	1	286	0.0034965	2	6.369e-05	10	3.9896e-05	3.8869	27	0.99924	0.75803	NA	pathogenic	COSV57134179	1	c.650G>A	p.R217H	not_provided	Uncertain_significance	single_nucleotide_variant	MedGen:CN517202	NA	NA	NA	NA	NA	NA	NA	NA	NA	NA	NA	NA	NA
PAPPA	ENST00000328252	9:118950339:G:A	9	118950339	G	A	FALSE	rs190714711	missense_variant	missense	ENSP00000330658.3:p.Arg441His	ENST00000328252.3:c.1322G>A	0		1	1	286	0.0034965	2	6.3702e-05	19	7.565e-05	3.8552	26.8	0.99935	0.58439	NA	pathogenic	COSV60290334	1	c.1322G>A	p.R441H	NA	NA	NA	NA	NA	NA	NA	NA	NA	NA	NA	NA	NA	NA	NA	NA	NA
PARVG	ENST00000444313	22:44585128:G:A	22	44585128	G	A	TRUE	rs201176117	missense_variant	missense	ENSP00000391583.2:p.Val128Met	ENST00000444313.3:c.382G>A	0		1	1	286	0.0034965	4	0.00012743	155	0.00061998	2.4265	22.4	0.9957	0.23698	NA	benign	COSV63561677	1	c.382G>A	p.V128M	NA	NA	NA	NA	NA	NA	NA	NA	NA	NA	NA	NA	NA	NA	NA	NA	NA
PCDH20	ENST00000409186	13:61986947:G:A	13	61986947	G	A	TRUE	NA	missense_variant	missense	ENSP00000386653.1:p.Arg429Cys	ENST00000409186.1:c.1285C>T	0		1	1	286	0.0034965	2	6.3719e-05	3	1.1943e-05	4.4615	33	0.99928	0.95203	NA	pathogenic	COSV69426442	1	c.1285C>T	p.R429C	NA	NA	NA	NA	NA	NA	NA	NA	NA	NA	NA	NA	NA	NA	NA	NA	NA
PCF11	ENST00000298281	11:82880733:A:G	11	82880733	A	G	FALSE	rs201325962	missense_variant	missense	ENSP00000298281.4:p.His1119Arg	ENST00000298281.4:c.3356A>G	0		2	2	286	0.006993	3	9.5547e-05	90	0.00036119	3.1295	23.9	0.99736	0.48344	NA	benign	COSV53537704	1	c.3356A>G	p.H1119R	NA	NA	NA	NA	NA	NA	NA	NA	NA	NA	NA	NA	NA	NA	NA	NA	NA
PCSK5	ENST00000545128	9:78925649:G:A	9	78925649	G	A	FALSE	NA	missense_variant	missense	ENSP00000446280.1:p.Glu1229Lys	ENST00000545128.1:c.3685G>A	0		1	1	286	0.0034965	2	6.3686e-05	7	2.9091e-05	3.4949	25.1	0.99908	0.74345	NA	pathogenic	COSV70448965	1	c.3685G>A	p.E1229K	NA	NA	NA	NA	NA	NA	NA	NA	NA	NA	NA	NA	NA	NA	NA	NA	NA
PENK	ENST00000314922	8:57353851:C:T	8	57353851	C	T	TRUE	rs145406179	missense_variant	missense	ENSP00000324248.3:p.Gly262Arg	ENST00000314922.3:c.784G>A	0		1	1	286	0.0034965	21	0.00066879	243	0.00099138	3.8647	26.8	0.99901	0.7224	NA	pathogenic	COSV59240319	1	c.784G>A	p.G262R	NA	NA	NA	NA	NA	NA	NA	NA	NA	NA	NA	NA	NA	NA	NA	NA	NA
PEX26	ENST00000329627	22:18562701:C:T	22	18562701	C	T	TRUE	rs62641228	missense_variant	missense	ENSP00000331106.5:p.Arg98Trp	ENST00000329627.7:c.292C>T	0		1	1	286	0.0034965	1	3.1878e-05	18	7.1572e-05	4.4821	33	0.99897	0.83225	NA	pathogenic	COSV61605096	1	c.292C>T	p.R98W	Peroxisome_biogenesis_disorders,_Zellweger_syndrome_spectrum|Peroxisome_biogenesis_disorder_7B|Peroxisome_biogenesis_disorder_7A|not_provided	Pathogenic	single_nucleotide_variant	MedGen:C1832200,Orphanet:ORPHA79189|MedGen:C3553951,OMIM:614873|MedGen:C3888385,OMIM:614872|MedGen:CN517202	614873	NA	NA	NA	NA	NA	NA	NA	NA	NA	NA	NA	Peroxisome biogenesis disorder 7A; Peroxisome biogenesis disorder 7B; Adrenoleukodystrophy, neonatal; Refsum disease, infantile
PHLDB3	ENST00000292140	19:43983598:G:A	19	43983598	G	A	FALSE	rs144803504	missense_variant	missense	ENSP00000292140.5:p.Arg545Cys	ENST00000292140.5:c.1633C>T	0		2	2	286	0.006993	25	0.00079719	64	0.00036463	3.2312	24.2	0.99781	0.46753	NA	benign	COSV52671209	1	c.1633C>T	p.R545C	NA	NA	NA	NA	NA	NA	NA	NA	NA	NA	NA	NA	NA	NA	NA	NA	NA
PIDD	ENST00000347755	11:804111:C:T	11	804111	C	T	TRUE	NA	missense_variant	missense	ENSP00000337797.5:p.Arg93His	ENST00000347755.5:c.278G>A	0		1	1	286	0.0034965	1	3.1861e-05	15	6.0738e-05	2.4642	22.5	0.9992	0.12705	NA	benign	COSV61706735	1	c.278G>A	p.R93H	NA	NA	NA	NA	NA	NA	NA	NA	NA	NA	NA	NA	NA	NA	KEGG_P53	NA	NA
PIP5KL1	ENST00000388747	9:130692060:C:G	9	130692060	C	G	FALSE	rs200551826	missense_variant	missense	ENSP00000373399.4:p.Glu45Asp	ENST00000388747.4:c.135G>C	0		3	3	286	0.01049	42	0.0013434	79	0.00046526	3.2405	24.2	0.99824	0.22636	NA	benign	COSV99038888	1	c.135G>C	p.E45D	NA	NA	NA	NA	NA	NA	NA	NA	NA	NA	NA	NA	NA	NA	NA	NA	NA
PIPOX	ENST00000323372	17:27380584:C:T	17	27380584	C	T	FALSE	rs7213119	missense_variant	missense	ENSP00000317721.4:p.Arg211Cys	ENST00000323372.4:c.631C>T	0		1	1	286	0.0034965	89	0.0028355	226	0.00090784	3.4781	25	0.99895	0.80175	NA	pathogenic	COSV60144063	1	c.631C>T	p.R211C	NA	NA	NA	NA	NA	NA	NA	NA	NA	NA	NA	NA	NA	NA	NA	NA	NA
PKHD1L1	ENST00000378402	8:110477162:G:A	8	110477162	G	A	FALSE	rs200166927	missense_variant	missense	ENSP00000367655.5:p.Gly2701Arg	ENST00000378402.5:c.8101G>A	0		1	1	286	0.0034965	12	0.00038226	112	0.00044977	4.1235	29.3	0.99934	0.90382	NA	pathogenic	COSV99058838	1	c.8101G>A	p.G2701R	NA	NA	NA	NA	NA	NA	NA	NA	NA	NA	NA	NA	NA	NA	NA	NA	NA
PKHD1L1	ENST00000378402	8:110520472:G:A	8	110520472	G	A	FALSE	rs200522870	missense_variant	missense	ENSP00000367655.5:p.Gly3792Ser	ENST00000378402.5:c.11374G>A	0		2	2	286	0.006993	4	0.00012743	102	0.00042122	4.0649	28.7	0.999	0.72692	NA	pathogenic	COSV65743175	1	c.11374G>A	p.G3792S	NA	NA	NA	NA	NA	NA	NA	NA	NA	NA	NA	NA	NA	NA	NA	NA	NA
PLCG2	ENST00000359376	16:81954867:C:T	16	81954867	C	T	FALSE	NA	missense_variant	missense	ENSP00000352336.3:p.Pro767Leu	ENST00000359376.3:c.2300C>T	0		1	1	286	0.0034965	1	3.1867e-05	3	1.2022e-05	3.3068	24.4	0.99706	0.59259	NA	pathogenic	COSV63868911	1	c.2300C>T	p.P767L	NA	NA	NA	NA	NA	NA	NA	NA	NA	NA	NA	NA	NA	NA	NA	NA	Familial cold autoinflammatory syndrome 3 (PLAID); Autoinflammation, antibody deficiency, and immune dysregulation syndrome (APLAID)
PLD6	ENST00000321560	17:17109308:A:C	17	17109308	A	C	FALSE	rs375574430	missense_variant	missense	ENSP00000317177.3:p.Leu98Arg	ENST00000321560.3:c.293T>G	0		1	1	286	0.0034965	10	0.00031882	16	0.00010977	4.1331	29.4	0.99692	0.81804	NA	pathogenic	COSV58634415	1	c.293T>G	p.L98R	NA	NA	NA	NA	NA	NA	NA	NA	NA	NA	NA	NA	NA	NA	NA	NA	NA
PLEKHA4	ENST00000263265	19:49364674:C:T	19	49364674	C	T	TRUE	rs144507675	missense_variant	missense	ENSP00000263265.5:p.Arg117Gln	ENST00000263265.6:c.350G>A	0		1	1	286	0.0034965	1	3.1867e-05	19	7.5723e-05	4.0995	29.1	0.99942	0.33596	NA	benign	COSV54364094	1	c.350G>A	p.R117Q	NA	NA	NA	NA	NA	NA	NA	NA	NA	NA	NA	NA	NA	NA	NA	NA	NA
PLEKHG4B	ENST00000283426	5:174102:C:T	5	174102	C	T	FALSE	NA	missense_variant	missense	ENSP00000283426.6:p.Arg1075Trp	ENST00000283426.6:c.3223C>T	0		2	2	286	0.006993	NA	NA	4	1.62e-05	3.807	26.5	0.99914	0.51634	NA	pathogenic	COSV52052880	1	c.3223C>T	p.R1075W	NA	NA	NA	NA	NA	NA	NA	NA	NA	NA	NA	NA	NA	NA	NA	NA	NA
PLIN4	ENST00000301286	19:4512138:C:T	19	4512138	C	T	FALSE	rs201390076	missense_variant	missense	ENSP00000301286.3:p.Ala598Thr	ENST00000301286.3:c.1792G>A	0		1	1	282	0.0035461	18	0.00058928	240	0.00096289	2.6072	22.8	0.99693	0.103	NA	benign	COSV56694351	1	c.1792G>A	p.A598T	NA	NA	NA	NA	NA	NA	NA	NA	NA	NA	NA	NA	NA	NA	NA	NA	NA
PNPLA2	ENST00000336615	11:821676:G:A	11	821676	G	A	FALSE	rs139576982	missense_variant	missense	ENSP00000337701.4:p.Arg79Gln	ENST00000336615.4:c.236G>A	0		1	1	286	0.0034965	20	0.00063739	169	0.00067351	4.2687	32	0.99955	0.93246	NA	pathogenic	COSV60744455	1	c.236G>A	p.R79Q	Neutral_lipid_storage_disease_with_myopathy	Uncertain_significance	single_nucleotide_variant	MedGen:C1853136,OMIM:610717,Orphanet:ORPHA98908	610717	NA	NA	NA	NA	NA	NA	NA	NA	NA	NA	NA	Neutral lipid storage disease with myopathy
PNPLA2	ENST00000336615	11:824567:C:T	11	824567	C	T	FALSE	rs202081894	missense_variant	missense	ENSP00000337701.4:p.Ser407Phe	ENST00000336615.4:c.1220C>T	0		1	1	286	0.0034965	30	0.00095865	142	0.00080449	2.5812	22.7	0.99693	0.3269	NA	benign	COSV60744522	1	c.1220C>T	p.S407F	Neutral_lipid_storage_disease_with_myopathy	Conflicting_interpretations_of_pathogenicity	single_nucleotide_variant	MedGen:C1853136,OMIM:610717,Orphanet:ORPHA98908	610717	NA	NA	NA	NA	NA	NA	NA	NA	NA	NA	NA	Neutral lipid storage disease with myopathy
PPFIA3	ENST00000334186	19:49644685:C:A	19	49644685	C	A	TRUE	rs145252310	missense_variant	missense	ENSP00000335614.3:p.Pro793Thr	ENST00000334186.4:c.2377C>A	0		1	1	286	0.0034965	26	0.00082792	189	0.0007531	3.099	23.9	0.99582	0.47999	NA	benign	COSV99043303	1	c.2377C>A	p.P793T	NA	NA	NA	NA	NA	NA	NA	NA	NA	NA	NA	NA	NA	NA	NA	NA	NA
PPP1R10	ENST00000376511	6:30571971:C:T	6	30571971	C	T	FALSE	NA	missense_variant	missense	ENSP00000365694.2:p.Arg441Gln	ENST00000376511.2:c.1322G>A	0		1	1	286	0.0034965	NA	NA	NA	NA	4.115	29.2	0.99901	0.7836	NA	pathogenic	COSV99059890	1	c.1322G>A	p.R441Q	NA	NA	NA	NA	NA	NA	NA	NA	NA	NA	NA	NA	NA	NA	NA	NA	NA
PPP1R21	ENST00000294952	2:48686995:G:A	2	48686995	G	A	TRUE	rs142054593	missense_variant	missense	ENSP00000294952.8:p.Gly160Ser	ENST00000294952.8:c.478G>A	0		1	1	286	0.0034965	3	9.5535e-05	35	0.00013922	2.4003	22.3	0.99565	0.60095	NA	pathogenic	COSV54287950	1	c.478G>A	p.G160S	NA	NA	NA	NA	NA	NA	NA	NA	NA	NA	NA	NA	NA	NA	NA	NA	NA
PRDM6	ENST00000407847	5:122491674:G:A	5	122491674	G	A	FALSE	rs201339136	missense_variant	missense	ENSP00000384725.3:p.Gly333Arg	ENST00000407847.4:c.997G>A	0		1	1	286	0.0034965	2	6.3698e-05	88	0.00055808	3.7608	26.2	0.99939	0.93126	NA	pathogenic	COSV68335286	1	c.997G>A	p.G333R	NA	NA	NA	NA	NA	NA	NA	NA	NA	NA	NA	NA	NA	NA	NA	NA	Patent ductus arteriosus 3
PRR14L	ENST00000327423	22:32108666:G:A	22	32108666	G	A	TRUE	NA	missense_variant	missense	ENSP00000331845.6:p.Ser1720Phe	ENST00000327423.6:c.5159C>T	0		1	1	286	0.0034965	NA	NA	10	6.4328e-05	3.1947	24.1	0.99757	0.45347	NA	benign	COSV57885630	1	c.5159C>T	p.S1720F	NA	NA	NA	NA	NA	NA	NA	NA	NA	NA	NA	NA	NA	NA	NA	NA	NA
PRSS22	ENST00000161006	16:2906218:C:T	16	2906218	C	T	TRUE	NA	missense_variant	missense	ENSP00000161006.3:p.Arg49Gln	ENST00000161006.3:c.146G>A	0		1	1	286	0.0034965	4	0.00012767	14	5.5713e-05	3.2071	24.1	0.99933	0.41101	NA	benign	COSV50723117	1	c.146G>A	p.R49Q	NA	NA	NA	NA	NA	NA	NA	NA	NA	NA	NA	NA	NA	NA	NA	NA	NA
PRSS35	ENST00000536636	6:84233939:C:T	6	84233939	C	T	TRUE	rs141429310	missense_variant	missense	ENSP00000440870.1:p.Pro260Leu	ENST00000536636.1:c.779C>T	0		1	1	286	0.0034965	2	6.3759e-05	108	0.00042956	3.9543	27.6	0.9991	0.75492	NA	pathogenic	COSV63800861	1	c.779C>T	p.P260L	NA	NA	NA	NA	NA	NA	NA	NA	NA	NA	NA	NA	NA	NA	NA	NA	NA
PRSS53	ENST00000280606	16:31097770:C:T	16	31097770	C	T	FALSE	rs201910546	missense_variant	missense	ENSP00000280606.6:p.Arg184His	ENST00000280606.6:c.551G>A	0		1	1	286	0.0034965	11	0.00035074	94	0.00037753	3.4751	25	0.99955	0.27369	NA	benign	COSV54926748	1	c.551G>A	p.R184H	NA	NA	NA	NA	NA	NA	NA	NA	NA	NA	NA	NA	NA	NA	NA	NA	NA
PSMB11	ENST00000408907	14:23512051:G:A	14	23512051	G	A	FALSE	rs372718722	missense_variant	missense	ENSP00000386212.2:p.Arg206His	ENST00000408907.2:c.617G>A	0		1	1	286	0.0034965	2	6.3755e-05	43	0.00017323	3.5576	25.3	0.99928	0.58947	NA	pathogenic	COSV57458806	1	c.617G>A	p.R206H	NA	NA	NA	NA	NA	NA	NA	NA	NA	NA	NA	NA	NA	NA	NA	NA	NA
PTGFR	ENST00000370757	1:78958862:C:T	1	78958862	C	T	TRUE	rs142013001	missense_variant	missense	ENSP00000359793.3:p.Thr145Met	ENST00000370757.3:c.434C>T	0		1	1	286	0.0034965	4	0.00012738	85	0.00033802	3.521	25.2	0.99915	0.67545	NA	pathogenic	COSV66115501	1	c.434C>T	p.T145M	NA	NA	NA	NA	NA	NA	NA	NA	NA	NA	NA	NA	NA	NA	NA	NA	NA
PTPN21	ENST00000556564	14:88935264:T:C	14	88935264	T	C	TRUE	rs199528763	missense_variant	missense	ENSP00000452414.1:p.Asn1131Ser	ENST00000556564.1:c.3392A>G	0		1	1	286	0.0034965	3	9.5578e-05	37	0.0001474	3.9112	27.2	0.99883	0.91038	NA	pathogenic	COSV60850967	1	c.3392A>G	p.N1131S	NA	NA	NA	NA	NA	NA	NA	NA	NA	NA	NA	NA	NA	NA	NA	NA	NA
PTPRG	ENST00000474889	3:62189076:C:T	3	62189076	C	T	TRUE	rs149063170	missense_variant	missense	ENSP00000418112.1:p.Thr536Met	ENST00000474889.1:c.1607C>T	0		1	1	286	0.0034965	11	0.00035106	151	0.00061607	2.8896	23.4	0.9984	0.56766	NA	pathogenic	COSV55657912	1	c.1607C>T	p.T536M	NA	NA	NA	NA	NA	NA	NA	NA	NA	NA	NA	NA	NA	NA	NA	NA	NA
PTPRJ	ENST00000418331	11:48185145:G:A	11	48185145	G	A	FALSE	NA	missense_variant	missense	ENSP00000400010.2:p.Glu1232Lys	ENST00000418331.2:c.3694G>A	0		1	1	286	0.0034965	NA	NA	22	8.7606e-05	3.388	24.7	0.99875	0.15909	NA	benign	COSV69251022	1	c.3694G>A	p.E1232K	NA	NA	NA	NA	NA	NA	NA	NA	NA	NA	NA	NA	Tumor Suppressor	NA	NA	NA	NA
PTPRQ	ENST00000266688	12:80839297:G:A	12	80839297	G	A	FALSE	NA	missense_variant	missense	ENSP00000266688.5:p.Gly64Arg	ENST00000266688.5:c.190G>A	0		1	1	286	0.0034965	NA	NA	2	1.3342e-05	3.6761	25.8	0.99931	0.80252	NA	pathogenic	COSV57043310	1	c.190G>A	p.G64R	NA	NA	NA	NA	NA	NA	NA	NA	NA	NA	NA	NA	NA	NA	NA	NA	Deafness, autosomal recessive 84
PXDN	ENST00000252804	2:1653390:G:A	2	1653390	G	A	FALSE	rs377269649	missense_variant	missense	ENSP00000252804.4:p.Ser721Leu	ENST00000252804.4:c.2162C>T	0		1	1	286	0.0034965	1	3.1878e-05	6	2.41e-05	3.6946	25.9	0.99886	0.95448	NA	pathogenic	COSV53247401	1	c.2162C>T	p.S721L	NA	NA	NA	NA	NA	NA	NA	NA	NA	NA	NA	NA	NA	NA	NA	NA	Anterior segment dysgenesis 7
PYGM	ENST00000164139	11:64527189:C:T	11	64527189	C	T	TRUE	rs145514333	missense_variant	missense	ENSP00000164139.3:p.Arg61His	ENST00000164139.3:c.182G>A	0		4	4	286	0.013986	6	0.00019118	250	0.00099486	4.2385	32	0.9996	0.80833	NA	pathogenic	COSV51220977	1	c.182G>A	p.R61H	Glycogen_storage_disease,_type_V|not_specified|not_provided	Benign/Likely_benign	single_nucleotide_variant	MedGen:C0017924,OMIM:232600,Orphanet:ORPHA368,SNOMED_CT:55912009|MedGen:CN169374|MedGen:CN517202	232600	NA	NA	NA	NA	NA	NA	NA	NA	NA	NA	NA	Glycogen storage disease V
PYGO1	ENST00000302000	15:55841157:C:T	15	55841157	C	T	TRUE	NA	missense_variant	missense	ENSP00000302327.6:p.Gly29Asp	ENST00000302000.6:c.86G>A	0		1	1	282	0.0035461	NA	NA	5	1.9963e-05	2.7818	23.2	0.99054	0.29138	NA	benign	COSV57348662	1	c.86G>A	p.G29D	NA	NA	NA	NA	NA	NA	NA	NA	NA	NA	NA	NA	NA	NA	NA	NA	NA
RAB25	ENST00000361084	1:156035782:C:T	1	156035782	C	T	FALSE	rs201984630	missense_variant	missense	ENSP00000354376.5:p.Arg42Cys	ENST00000361084.5:c.124C>T	0		2	2	286	0.006993	3	9.5596e-05	127	0.00050923	3.9833	27.8	0.99923	0.27484	NA	benign	COSV63107936	1	c.124C>T	p.R42C	NA	NA	NA	NA	NA	NA	NA	NA	NA	NA	NA	NA	Tumor Suppressor	NA	NA	NA	NA
RAD18	ENST00000264926	3:8923099:C:T	3	8923099	C	T	FALSE	rs149913355	missense_variant	missense	ENSP00000264926.2:p.Arg477His	ENST00000264926.2:c.1430G>A	0		1	1	286	0.0034965	3	9.5554e-05	60	0.00023877	2.7943	23.2	0.99888	0.15499	NA	benign	COSV53751687	1	c.1430G>A	p.R477H	NA	NA	NA	NA	NA	NA	NA	NA	NA	NA	NA	NA	NA	NA	NA	NA	NA
RAG1	ENST00000299440	11:36596419:G:A	11	36596419	G	A	FALSE	NA	stop_gained	lofs	ENSP00000299440.5:p.Trp522Ter	ENST00000299440.5:c.1565G>A	0		1	1	286	0.0034965	NA	NA	NA	NA	6.532	36	0.99429	0.26706	NA	benign	COSV55029319	1	c.1565G>A	p.W522*	NA	NA	NA	NA	NA	NA	NA	NA	NA	NA	NA	NA	NA	NA	NA	NA	T cell-negative, B cell-negative, natural killer cell-positive severe combined immunodeficiency; Omenn syndrome; Alpha/beta T-cell lymphopenia with gamma/delta T-cell expansion, severe cytomegalovirus infection, and autoimmunity; Combined cellular and humoral immune defects with granulomas
RAG1	ENST00000299440	11:36595390:G:A	11	36595390	G	A	FALSE	NA	missense_variant	missense	ENSP00000299440.5:p.Cys179Tyr	ENST00000299440.5:c.536G>A	0		1	1	286	0.0034965	1	3.1845e-05	NA	NA	3.9971	28	0.9962	0.94275	NA	pathogenic	COSV55028064	1	c.536G>A	p.C179Y	NA	NA	NA	NA	NA	NA	NA	NA	NA	NA	NA	NA	NA	NA	NA	NA	T cell-negative, B cell-negative, natural killer cell-positive severe combined immunodeficiency; Omenn syndrome; Alpha/beta T-cell lymphopenia with gamma/delta T-cell expansion, severe cytomegalovirus infection, and autoimmunity; Combined cellular and humoral immune defects with granulomas
RANGAP1	ENST00000455915	22:41677018:C:T	22	41677018	C	T	TRUE	NA	missense_variant	missense	ENSP00000401470.2:p.Glu11Lys	ENST00000455915.2:c.31G>A	0		1	1	286	0.0034965	NA	NA	NA	NA	3.1105	23.9	0.99869	0.72003	NA	pathogenic	COSV62363222	1	c.31G>A	p.E11K	NA	NA	NA	NA	NA	NA	NA	NA	NA	NA	NA	NA	NA	NA	NA	NA	NA
RAVER1	ENST00000293677	19:10428162:C:G	19	10428162	C	G	FALSE	rs138632069	missense_variant	missense	ENSP00000293677.5:p.Asp747His	ENST00000293677.6:c.2239G>C	0		1	1	286	0.0034965	19	0.00060521	106	0.0004277	4.2175	31	0.99513	0.82395	NA	pathogenic	COSV53348968	1	c.2239G>C	p.D747H	NA	NA	NA	NA	NA	NA	NA	NA	NA	NA	NA	NA	NA	NA	NA	NA	NA
RAVER1	ENST00000293677	19:10439413:G:A	19	10439413	G	A	FALSE	rs371524276	missense_variant	missense	ENSP00000293677.5:p.Arg238Cys	ENST00000293677.6:c.712C>T	0		1	1	286	0.0034965	3	9.5694e-05	9	3.675e-05	4.2135	31	0.99917	0.86857	NA	pathogenic	COSV53348787	1	c.712C>T	p.R238C	NA	NA	NA	NA	NA	NA	NA	NA	NA	NA	NA	NA	NA	NA	NA	NA	NA
RBM20	ENST00000369519	10:112541217:G:A	10	112541217	G	A	FALSE	rs201148126	missense_variant	missense	ENSP00000358532.3:p.Gly284Arg	ENST00000369519.3:c.850G>A	0		2	2	286	0.006993	8	0.00025481	51	0.00033203	3.0739	23.8	0.99925	0.56494	NA	pathogenic	COSV65705826	1	c.850G>A	p.G284R	NA	NA	NA	NA	NA	NA	NA	NA	NA	NA	NA	NA	NA	NA	NA	NA	Cardiomyopathy, dilated, 1DD
RBM5	ENST00000347869	3:50153358:G:A	3	50153358	G	A	FALSE	NA	missense_variant	missense	ENSP00000343054.3:p.Arg680Gln	ENST00000347869.3:c.2039G>A	0		1	1	286	0.0034965	NA	NA	1	3.9767e-06	3.0898	23.8	0.99884	0.67674	NA	pathogenic	COSV61737053	1	c.2039G>A	p.R680Q	NA	NA	NA	NA	NA	NA	NA	NA	NA	NA	NA	NA	Tumor Suppressor	NA	NA	NA	NA
RBP3	ENST00000224600	10:48383891:C:T	10	48383891	C	T	FALSE	rs201185969	missense_variant	missense	ENSP00000224600.4:p.Arg1114Gln	ENST00000224600.4:c.3341G>A	0		1	1	286	0.0034965	4	0.0001274	4	1.5905e-05	3.8173	26.5	0.99832	0.66436	NA	pathogenic	COSV56424139	1	c.3341G>A	p.R1114Q	NA	NA	NA	NA	NA	NA	NA	NA	NA	NA	NA	NA	NA	NA	NA	NA	Retinitis pigmentosa 66
RBP3	ENST00000224600	10:48388287:C:T	10	48388287	C	T	FALSE	rs371184896	missense_variant	missense	ENSP00000224600.4:p.Arg864Gln	ENST00000224600.4:c.2591G>A	0		2	2	286	0.006993	2	6.3715e-05	30	0.00012267	3.9089	27.2	0.99882	0.67223	NA	pathogenic	COSV56423480	1	c.2591G>A	p.R864Q	Retinitis_Pigmentosa,_Recessive	Uncertain_significance	single_nucleotide_variant	MedGen:CN239466	NA	NA	NA	NA	NA	NA	NA	NA	NA	NA	NA	NA	Retinitis pigmentosa 66
RELN	ENST00000428762	7:103185783:C:T	7	103185783	C	T	TRUE	NA	missense_variant	missense	ENSP00000392423.1:p.Arg2104His	ENST00000428762.1:c.6311G>A	0		1	1	286	0.0034965	NA	NA	11	4.3886e-05	4.4151	33	0.99946	0.9378	NA	pathogenic	COSV59012111	1	c.6311G>A	p.R2104H	NA	NA	NA	NA	NA	NA	NA	NA	NA	NA	NA	NA	NA	NA	NA	NA	Epilepsy, familial temporal lobe, 7; Lissencephaly 2
RELN	ENST00000428762	7:103275891:G:A	7	103275891	G	A	TRUE	rs144653976	missense_variant	missense	ENSP00000392423.1:p.Leu816Phe	ENST00000428762.1:c.2446C>T	0		1	1	286	0.0034965	11	0.00035041	48	0.00019126	3.3109	24.5	0.99634	0.71899	NA	pathogenic	COSV58999196	1	c.2446C>T	p.L816F	Lissencephaly_2|Epilepsy,_familial_temporal_lobe,_7|Epilepsy,_lateral_temporal_lobe,_autosomal_dominant|not_provided	Uncertain_significance	single_nucleotide_variant	MedGen:C0796089,OMIM:257320,Orphanet:ORPHA89844|MedGen:C4225327,OMIM:616436|MedGen:C4551957,OMIM:600512|MedGen:CN517202	257320	NA	NA	NA	NA	NA	NA	NA	NA	NA	NA	NA	Epilepsy, familial temporal lobe, 7; Lissencephaly 2
RFC1	ENST00000381897	4:39314529:C:T	4	39314529	C	T	TRUE	NA	missense_variant	missense	ENSP00000371321.1:p.Gly409Asp	ENST00000381897.1:c.1226G>A	0		1	1	286	0.0034965	NA	NA	17	6.7908e-05	4.1085	29.2	0.99862	0.88403	NA	pathogenic	COSV62900663	1	c.1226G>A	p.G409D	NA	NA	NA	NA	NA	NA	NA	NA	NA	NA	NA	NA	NA	NA	NA	NA	Cerebellar ataxia, neuropathy, and vestibular areflexia syndrome
RFC4	ENST00000392481	3:186510653:C:T	3	186510653	C	T	TRUE	NA	missense_variant	missense	ENSP00000376272.2:p.Arg165His	ENST00000392481.2:c.494G>A	0		1	1	286	0.0034965	NA	NA	7	2.7857e-05	4.199	31	0.99956	0.83089	NA	pathogenic	COSV56217207	1	c.494G>A	p.R165H	NA	NA	NA	NA	NA	NA	NA	NA	NA	NA	NA	NA	NA	NA	NA	NA	NA
RFTN2	ENST00000295049	2:198480675:G:A	2	198480675	G	A	FALSE	rs148997802	missense_variant	missense	ENSP00000295049.3:p.Pro360Leu	ENST00000295049.4:c.1079C>T	0		3	3	286	0.01049	21	0.00066849	96	0.00056858	4.1292	29.4	0.99883	0.88886	NA	pathogenic	COSV99039035	1	c.1079C>T	p.P360L	NA	NA	NA	NA	NA	NA	NA	NA	NA	NA	NA	NA	NA	NA	NA	NA	NA
RHCG	ENST00000268122	15:90023569:A:G	15	90023569	A	G	TRUE	rs150439539	missense_variant	missense	ENSP00000268122.4:p.Ile198Thr	ENST00000268122.4:c.593T>C	0		1	1	286	0.0034965	32	0.0010203	244	0.0009703	3.0406	23.7	0.99596	0.92485	NA	pathogenic	COSV99076149	1	c.593T>C	p.I198T	NA	NA	NA	NA	NA	NA	NA	NA	NA	NA	NA	NA	NA	NA	NA	NA	NA
RIPPLY3	ENST00000329553	21:38390253:G:A	21	38390253	G	A	FALSE	rs145016016	missense_variant	missense	ENSP00000331734.2:p.Ala107Thr	ENST00000329553.2:c.319G>A	0		1	1	286	0.0034965	NA	NA	5	1.9888e-05	3.8393	26.7	0.9994	0.52955	NA	pathogenic	COSV61566531	1	c.319G>A	p.A107T	NA	NA	NA	NA	NA	NA	NA	NA	NA	NA	NA	NA	NA	NA	NA	NA	NA
RLTPR	ENST00000334583	16:67681443:C:T	16	67681443	C	T	TRUE	rs200995809	missense_variant	missense	ENSP00000334958.5:p.Ala270Val	ENST00000334583.6:c.809C>T	0		1	1	286	0.0034965	3	9.581e-05	34	0.00014179	3.195	24.1	0.99928	0.24895	NA	benign	COSV58023503	1	c.809C>T	p.A270V	NA	NA	NA	NA	NA	NA	NA	NA	NA	NA	NA	NA	NA	NA	NA	NA	NA
RND1	ENST00000309739	12:49255829:A:G	12	49255829	A	G	FALSE	NA	missense_variant	missense	ENSP00000308461.5:p.Ile94Thr	ENST00000309739.5:c.281T>C	0		1	1	286	0.0034965	12	0.00038204	72	0.00028644	3.2211	24.2	0.99844	0.82325	NA	pathogenic	COSV59045606	1	c.281T>C	p.I94T	NA	NA	NA	NA	NA	NA	NA	NA	NA	NA	NA	NA	NA	NA	NA	NA	NA
RNF182	ENST00000488300	6:13977825:G:A	6	13977825	G	A	TRUE	rs145031346	missense_variant	missense	ENSP00000420465.1:p.Asp159Asn	ENST00000488300.1:c.475G>A	0		1	1	286	0.0034965	9	0.0002867	25	9.9507e-05	3.7108	26	0.99921	0.93661	NA	pathogenic	COSV70368611	1	c.475G>A	p.D159N	NA	NA	NA	NA	NA	NA	NA	NA	NA	NA	NA	NA	NA	NA	NA	NA	NA
RNF19A	ENST00000519449	8:101276363:C:T	8	101276363	C	T	TRUE	NA	missense_variant	missense	ENSP00000428968.1:p.Arg456Gln	ENST00000519449.1:c.1367G>A	0		1	1	286	0.0034965	NA	NA	1	3.9856e-06	4.3281	32	0.99959	0.88006	NA	pathogenic	COSV61994184	1	c.1367G>A	p.R456Q	NA	NA	NA	NA	NA	NA	NA	NA	NA	NA	NA	NA	NA	NA	NA	NA	NA
RNF20	ENST00000389120	9:104314846:G:A	9	104314846	G	A	FALSE	NA	missense_variant	missense	ENSP00000373772.3:p.Arg571Gln	ENST00000389120.3:c.1712G>A	0		1	1	286	0.0034965	NA	NA	3	1.2035e-05	3.0127	23.7	0.99594	0.60802	NA	pathogenic	COSV66661563	1	c.1712G>A	p.R571Q	NA	NA	NA	NA	NA	NA	NA	NA	NA	NA	NA	NA	NA	NA	NA	NA	NA
ROGDI	ENST00000322048	16:4849730:C:T	16	4849730	C	T	FALSE	rs374603311	missense_variant	missense	ENSP00000322832.5:p.Arg130Gln	ENST00000322048.7:c.389G>A	0		1	1	286	0.0034965	2	6.38e-05	15	5.9838e-05	2.7235	23	0.99912	0.35526	NA	benign	COSV58928746	1	c.389G>A	p.R130Q	Kohlschutter's_syndrome	Uncertain_significance	single_nucleotide_variant	MedGen:C0406740,OMIM:226750,Orphanet:ORPHA1946,SNOMED_CT:109478007	226750	NA	NA	NA	NA	NA	NA	NA	NA	NA	NA	NA	Kohlschutter-Tonz syndrome
RP11-1055B8.7	ENST00000307745	17:79425848:C:T	17	79425848	C	T	FALSE	NA	missense_variant	missense	ENSP00000303486.7:p.Arg1820Trp	ENST00000307745.7:c.5458C>T	0		1	1	286	0.0034965	1	3.1861e-05	5	2.1064e-05	3.5333	25.2	0.99908	0.61642	NA	pathogenic	COSV57034601	1	c.5458C>T	p.R1820W	NA	NA	NA	NA	NA	NA	NA	NA	NA	NA	NA	NA	NA	NA	NA	NA	NA
RPA1	ENST00000254719	17:1787164:G:A	17	1787164	G	A	FALSE	rs201226474	missense_variant	missense	ENSP00000254719.4:p.Gly434Arg	ENST00000254719.5:c.1300G>A	0		1	1	286	0.0034965	1	3.1843e-05	60	0.00023859	2.2689	21.8	0.99612	0.18097	NA	benign	COSV54610753	1	c.1300G>A	p.G434R	NA	NA	NA	NA	NA	NA	NA	NA	NA	NA	NA	NA	Tumor Suppressor	NA	NA	NA	NA
RPF1	ENST00000370654	1:84956143:C:T	1	84956143	C	T	FALSE	rs141904680	missense_variant	missense	ENSP00000359688.5:p.Arg202Cys	ENST00000370654.5:c.604C>T	0		1	1	266	0.0037594	37	0.0012141	196	0.00087707	4.3661	33	0.99921	0.93452	NA	pathogenic	COSV65724854	1	c.604C>T	p.R202C	NA	NA	NA	NA	NA	NA	NA	NA	NA	NA	NA	NA	NA	NA	NA	NA	NA
RPGRIP1L	ENST00000379925	16:53730126:C:T	16	53730126	C	T	TRUE	rs374157187	missense_variant	missense	ENSP00000369257.3:p.Arg56His	ENST00000379925.3:c.167G>A	0		1	1	286	0.0034965	1	3.1851e-05	4	1.5905e-05	3.4197	24.8	0.99954	0.22272	NA	benign	COSV50906755	1	c.167G>A	p.R56H	not_provided	Uncertain_significance	single_nucleotide_variant	MedGen:CN517202	NA	NA	NA	NA	NA	NA	NA	NA	NA	NA	NA	NA	Meckel syndrome 5; Joubert syndrome 7; COACH syndrome
RSPO4	ENST00000217260	20:948715:G:A	20	948715	G	A	TRUE	NA	missense_variant	missense	ENSP00000217260.4:p.Thr49Ile	ENST00000217260.4:c.146C>T	0		1	1	286	0.0034965	NA	NA	1	4.015e-06	3.209	24.2	0.9989	0.37278	NA	benign	COSV54080978	1	c.146C>T	p.T49I	NA	NA	NA	NA	NA	NA	NA	NA	NA	NA	NA	NA	NA	NA	NA	NA	Anonychia/hyponychia congenita
RTDR1	ENST00000216036	22:23401668:G:A	22	23401668	G	A	FALSE	rs141981803	missense_variant	missense	ENSP00000216036.4:p.Ala340Val	ENST00000216036.4:c.1019C>T	0		1	1	286	0.0034965	31	0.00098739	217	0.0008664	2.8471	23.3	0.99887	0.51481	NA	pathogenic	COSV53269837	1	c.1019C>T	p.A340V	NA	NA	NA	NA	NA	NA	NA	NA	NA	NA	NA	NA	NA	NA	NA	NA	NA
RYR1	ENST00000359596	19:39002913:G:A	19	39002913	G	A	TRUE	rs145044872	missense_variant	missense	ENSP00000352608.2:p.Val3088Met	ENST00000359596.3:c.9262G>A	0		1	1	286	0.0034965	10	0.00031857	142	0.00056481	3.9624	27.6	0.99715	0.92944	NA	pathogenic	COSV62101810	1	c.9262G>A	p.V3088M	Malignant_hyperthermia_susceptibility|Myopathy,_Central_Core|Multiminicore_Disease|Neuromuscular_disease,_congenital,_with_uniform_type_1_fiber|not_specified|Malignant_hypothermia|RYR1-Related_Disorders|not_provided	Conflicting_interpretations_of_pathogenicity	single_nucleotide_variant	MedGen:C0024591,Orphanet:ORPHA423|MedGen:C0751951,OMIM:117000,Orphanet:ORPHA597,SNOMED_CT:43152001|MedGen:C2673970|MedGen:C2674259|MedGen:CN169374|MedGen:CN234658|MedGen:CN239331|MedGen:CN517202	117000	NA	NA	NA	ACMG_dosage_sensitive	NA	NA	NA	NA	NA	NA	NA	Malignant hyperthermia, susceptibility 1; Central core disease; Minicore myopathy; Multicore myopathy; Minicore myopathy with external ophthalmoplegia; Centronuclear myopathy
RYR3	ENST00000389232	15:34016300:G:A	15	34016300	G	A	TRUE	rs41279210	missense_variant	missense	ENSP00000373884.4:p.Val2279Met	ENST00000389232.4:c.6835G>A	0		1	1	286	0.0034965	13	0.00041399	142	0.00057051	3.6488	25.7	0.99886	0.48179	NA	benign	COSV63109843	1	c.6835G>A	p.V2279M	Epileptic_encephalopathy	Uncertain_significance	single_nucleotide_variant	Human_Phenotype_Ontology:HP:0200134,MedGen:C0543888	NA	NA	NA	NA	NA	NA	NA	NA	NA	NA	NA	NA	NA
S1PR5	ENST00000439028	19:10625033:C:T	19	10625033	C	T	TRUE	rs199585523	missense_variant	missense	ENSP00000416915.2:p.Val219Ile	ENST00000439028.3:c.655G>A	0		1	1	286	0.0034965	26	0.00082845	178	0.00094562	3.6651	25.7	0.99836	0.88795	NA	pathogenic	COSV61014560	1	c.655G>A	p.V219I	NA	NA	NA	NA	NA	NA	NA	NA	NA	NA	NA	NA	NA	NA	NA	NA	NA
SAMD1	ENST00000533683	19:14200695:G:A	19	14200695	G	A	FALSE	NA	missense_variant	missense	ENSP00000431971.2:p.Arg180Cys	ENST00000533683.2:c.538C>T	0		1	1	214	0.0046729	2	7.2249e-05	4	8.5045e-05	2.6739	22.9	0.99243	0.27106	NA	benign	COSV54116532	1	c.538C>T	p.R180C	NA	NA	NA	NA	NA	NA	NA	NA	NA	NA	NA	NA	NA	NA	NA	NA	NA
SAMD11	ENST00000342066	1:879168:G:A	1	879168	G	A	FALSE	NA	missense_variant	missense	ENSP00000342313.3:p.Ala594Thr	ENST00000342066.3:c.1780G>A	0		1	1	286	0.0034965	NA	NA	1	4.0337e-06	3.674	25.8	0.99887	0.96176	NA	pathogenic	COSV58986804	1	c.1780G>A	p.A594T	NA	NA	NA	NA	NA	NA	NA	NA	NA	NA	NA	NA	NA	NA	NA	NA	NA
SAMD9	ENST00000379958	7:92730961:C:T	7	92730961	C	T	FALSE	NA	missense_variant	missense	ENSP00000369292.2:p.Gly1484Arg	ENST00000379958.2:c.4450G>A	0		1	1	286	0.0034965	1	3.19e-05	5	1.9912e-05	4.0357	28.3	0.99922	0.68059	NA	pathogenic	COSV66075888	1	c.4450G>A	p.G1484R	NA	NA	NA	NA	NA	NA	NA	NA	NA	NA	NA	NA	NA	NA	NA	NA	Mirage syndrome; Tumoral calcinosis, normophosphatemic
SASH1	ENST00000367467	6:148854041:G:A	6	148854041	G	A	FALSE	rs369655037	missense_variant	missense	ENSP00000356437.3:p.Arg558His	ENST00000367467.3:c.1673G>A	0		1	1	286	0.0034965	NA	NA	8	3.1834e-05	4.225	31	0.99957	0.86225	NA	pathogenic	COSV66564025	1	c.1673G>A	p.R558H	NA	NA	NA	NA	NA	NA	NA	NA	NA	NA	NA	NA	Tumor Suppressor	NA	NA	NA	Cancer, alopecia, pigment dyscrasia, onychodystrophy, and keratoderma
SBF2	ENST00000256190	11:9864301:T:C	11	9864301	T	C	FALSE	rs147438385	missense_variant	missense	ENSP00000256190.8:p.Ile1043Val	ENST00000256190.8:c.3127A>G	0		1	1	286	0.0034965	6	0.00019111	26	0.00010345	2.7694	23.1	0.99634	0.49633	NA	benign	COSV99074592	1	c.3127A>G	p.I1043V	Charcot-Marie-Tooth_disease_type_4|not_specified|not_provided	Uncertain_significance	single_nucleotide_variant	MedGen:C4082197,Orphanet:ORPHA64749,SNOMED_CT:715795005|MedGen:CN169374|MedGen:CN517202	NA	NA	NA	NA	NA	NA	NA	NA	NA	NA	NA	NA	Charcot-Marie-Tooth disease, type 4B2 with early-onset glaucoma
SBF2	ENST00000256190	11:9990064:T:C	11	9990064	T	C	FALSE	rs199894823	missense_variant	missense	ENSP00000256190.8:p.Gln475Arg	ENST00000256190.8:c.1424A>G	0		2	2	286	0.006993	3	9.5523e-05	87	0.00034598	3.4596	24.9	0.99854	0.91457	NA	pathogenic	COSV56296669	1	c.1424A>G	p.Q475R	Charcot-Marie-Tooth_disease_type_4|not_provided	Uncertain_significance	single_nucleotide_variant	MedGen:C4082197,Orphanet:ORPHA64749,SNOMED_CT:715795005|MedGen:CN517202	NA	NA	NA	NA	NA	NA	NA	NA	NA	NA	NA	NA	Charcot-Marie-Tooth disease, type 4B2 with early-onset glaucoma
SCAMP2	ENST00000268099	15:75146405:G:A	15	75146405	G	A	FALSE	rs139056887	missense_variant	missense	ENSP00000268099.9:p.Ala61Val	ENST00000268099.9:c.182C>T	0		1	1	286	0.0034965	15	0.00047801	154	0.00061248	3.6775	25.8	0.99917	0.93332	NA	pathogenic	COSV51513274	1	c.182C>T	p.A61V	NA	NA	NA	NA	NA	NA	NA	NA	NA	NA	NA	NA	NA	NA	NA	NA	NA
SCARA3	ENST00000301904	8:27509079:C:T	8	27509079	C	T	TRUE	NA	missense_variant	missense	ENSP00000301904.3:p.Ser54Leu	ENST00000301904.3:c.161C>T	0		1	1	286	0.0034965	4	0.0001274	5	1.9895e-05	3.3208	24.5	0.99916	0.61277	NA	pathogenic	COSV57270693	1	c.161C>T	p.S54L	NA	NA	NA	NA	NA	NA	NA	NA	NA	NA	NA	NA	NA	NA	NA	NA	NA
SCARA5	ENST00000354914	8:27845125:T:C	8	27845125	T	C	TRUE	rs141394036	missense_variant	missense	ENSP00000346990.3:p.Asn3Ser	ENST00000354914.3:c.8A>G	0		1	1	286	0.0034965	30	0.00095535	241	0.00095875	2.5529	22.7	0.9948	0.61225	NA	pathogenic	COSV57281988	1	c.8A>G	p.N3S	NA	NA	NA	NA	NA	NA	NA	NA	NA	NA	NA	NA	NA	NA	NA	NA	NA
SCARB1	ENST00000261693	12:125348169:G:C	12	125348169	G	C	TRUE	NA	missense_variant	missense	ENSP00000261693.6:p.Pro33Arg	ENST00000261693.6:c.98C>G	0		1	1	286	0.0034965	NA	NA	NA	NA	3.1882	24.1	0.99674	0.60932	NA	pathogenic	COSV55551419	1	c.98C>G	p.P33R	NA	NA	NA	NA	NA	NA	NA	NA	NA	NA	NA	NA	NA	NA	NA	NA	NA
SCG2	ENST00000305409	2:224463629:C:A	2	224463629	C	A	FALSE	NA	missense_variant	missense	ENSP00000304133.2:p.Glu124Asp	ENST00000305409.2:c.372G>T	0		1	1	286	0.0034965	6	0.00019116	21	8.3538e-05	2.1065	20.4	0.99536	0.26586	NA	benign	COSV59542168	1	c.372G>T	p.E124D	NA	NA	NA	NA	NA	NA	NA	NA	NA	NA	NA	NA	NA	NA	NA	NA	NA
SCN10A	ENST00000449082	3:38812770:G:A	3	38812770	G	A	FALSE	NA	missense_variant	missense	ENSP00000390600.2:p.Ala200Val	ENST00000449082.2:c.599C>T	0		1	1	286	0.0034965	2	6.3715e-05	30	0.00011936	4.7681	34	0.99923	0.87684	NA	pathogenic	COSV71862475	1	c.599C>T	p.A200V	Brugada_syndrome	Uncertain_significance	single_nucleotide_variant	MedGen:C1142166,Orphanet:ORPHA130,SNOMED_CT:418818005	NA	NA	NA	NA	NA	NA	NA	NA	NA	NA	NA	NA	Episodic pain syndrome, familial, 2
SCN11A	ENST00000302328	3:38945468:G:A	3	38945468	G	A	TRUE	rs374524879	missense_variant	missense	ENSP00000307599.3:p.Pro577Leu	ENST00000302328.3:c.1730C>T	0		1	1	286	0.0034965	5	0.00015927	46	0.00018311	3.7104	25.9	0.99879	0.92919	NA	pathogenic	COSV56575248	1	c.1730C>T	p.P577L	Neuropathy,_hereditary_sensory_and_autonomic,_type_VII|Episodic_pain_syndrome,_familial,_3|not_provided	Uncertain_significance	single_nucleotide_variant	MedGen:C3809882,OMIM:615548,Orphanet:ORPHA391397|MedGen:C3809899,OMIM:615552,Orphanet:ORPHA391392|MedGen:CN517202	615548	NA	NA	NA	NA	NA	NA	NA	NA	NA	NA	NA	Episodic pain syndrome, familial, 3; Neuropathy, hereditary sensory and autonomic, type VII
SCN11A	ENST00000302328	3:38950530:C:A	3	38950530	C	A	TRUE	rs150269814	missense_variant	missense	ENSP00000307599.3:p.Lys419Asn	ENST00000302328.3:c.1257G>T	0		2	2	286	0.006993	7	0.00022302	152	0.00060515	2.5477	22.7	0.99823	0.37741	NA	benign	COSV56565532	1	c.1257G>T	p.K419N	Charcot-Marie-Tooth_disease	Uncertain_significance	single_nucleotide_variant	MedGen:C0007959,Orphanet:ORPHA166,SNOMED_CT:50548001	NA	NA	NA	NA	NA	NA	NA	NA	NA	NA	NA	NA	Episodic pain syndrome, familial, 3; Neuropathy, hereditary sensory and autonomic, type VII
SCN2B	ENST00000278947	11:118039397:C:T	11	118039397	C	T	FALSE	rs17121818	missense_variant	missense	ENSP00000278947.5:p.Arg47His	ENST00000278947.5:c.140G>A	0		2	2	286	0.006993	1	3.1867e-05	19	7.5552e-05	3.9124	27.2	0.99941	0.53826	NA	pathogenic	COSV54052071	1	c.140G>A	p.R47H	Atrial_fibrillation,_familial,_14	Uncertain_significance	single_nucleotide_variant	MedGen:C3809312,OMIM:615378	615378	NA	NA	NA	NA	NA	NA	NA	NA	NA	NA	NA	Atrial fibrillation, familial 14
SCUBE2	ENST00000520467	11:9088340:C:T	11	9088340	C	T	TRUE	rs146308663	missense_variant	missense	ENSP00000429969.1:p.Gly222Ser	ENST00000520467.1:c.664G>A	0		1	1	286	0.0034965	12	0.00038226	93	0.00037045	4.1434	29.6	0.99893	0.95366	NA	pathogenic	COSV58547346	1	c.664G>A	p.G222S	NA	NA	NA	NA	NA	NA	NA	NA	NA	NA	NA	NA	Tumor Suppressor	NA	NA	NA	NA
SDK2	ENST00000392650	17:71443828:C:T	17	71443828	C	T	TRUE	NA	missense_variant	missense	ENSP00000376421.3:p.Arg180His	ENST00000392650.3:c.539G>A	0		1	1	286	0.0034965	1	3.1855e-05	8	5.1033e-05	3.3753	24.7	0.99941	0.86713	NA	pathogenic	COSV66189729	1	c.539G>A	p.R180H	NA	NA	NA	NA	NA	NA	NA	NA	NA	NA	NA	NA	NA	NA	NA	NA	NA
SDK2	ENST00000392650	17:71452154:C:T	17	71452154	C	T	TRUE	rs374727187	missense_variant	missense	ENSP00000376421.3:p.Val124Ile	ENST00000392650.3:c.370G>A	0		1	1	286	0.0034965	10	0.00031876	44	0.00030247	3.1882	24.1	0.99857	0.46414	NA	benign	COSV66197722	1	c.370G>A	p.V124I	NA	NA	NA	NA	NA	NA	NA	NA	NA	NA	NA	NA	NA	NA	NA	NA	NA
SDSL	ENST00000403593	12:113866977:G:A	12	113866977	G	A	TRUE	rs150478809	missense_variant	missense	ENSP00000385790.4:p.Gly76Asp	ENST00000403593.4:c.227G>A	0		1	1	286	0.0034965	5	0.00015959	23	9.1716e-05	3.0026	23.6	0.99787	0.92019	NA	pathogenic	COSV61885145	1	c.227G>A	p.G76D	NA	NA	NA	NA	NA	NA	NA	NA	NA	NA	NA	NA	NA	NA	NA	NA	NA
SEC23B	ENST00000336714	20:18534917:G:A	20	18534917	G	A	TRUE	rs202187007	missense_variant	missense	ENSP00000338844.3:p.Met677Ile	ENST00000336714.3:c.2031G>A	0		2	2	286	0.006993	3	9.5584e-05	72	0.00028632	3.2977	24.4	0.99614	0.94868	NA	pathogenic	COSV52720080	1	c.2031G>A	p.M677I	NA	NA	NA	NA	NA	NA	NA	NA	NA	NA	NA	NA	NA	NA	NA	NA	Cowden syndrome 7; Anemia, dyserythropoietic congenital, type II
SEMA3A	ENST00000265362	7:83764184:G:A	7	83764184	G	A	TRUE	rs199979628	missense_variant	missense	ENSP00000265362.3:p.Arg66Trp	ENST00000265362.4:c.196C>T	0		3	3	286	0.01049	13	0.00041399	132	0.0005255	4.2311	31	0.99918	0.73401	NA	pathogenic	COSV54882631	1	c.196C>T	p.R66W	not_provided	not_provided	single_nucleotide_variant	MedGen:CN517202	NA	NA	NA	NA	NA	Fertility_v2	NA	NA	NA	NA	NA	NA	Hypogonadotropic hypogonadism 16 with or without anosmia
SEMA3G	ENST00000231721	3:52476768:G:C	3	52476768	G	C	FALSE	NA	missense_variant	missense	ENSP00000231721.2:p.Arg91Gly	ENST00000231721.2:c.271C>G	0		1	1	286	0.0034965	3	9.5663e-05	51	0.0002038	3.2114	24.2	0.99792	0.32167	NA	benign	COSV51594853	1	c.271C>G	p.R91G	NA	NA	NA	NA	NA	NA	NA	NA	NA	NA	NA	NA	NA	NA	NA	NA	NA
SEMA6B	ENST00000586582	19:4550812:G:A	19	4550812	G	A	TRUE	rs149379013	missense_variant	missense	ENSP00000467290.1:p.Arg374Trp	ENST00000586582.1:c.1120C>T	0		3	3	286	0.01049	38	0.001211	186	0.0007455	3.822	26.6	0.99902	0.76947	NA	pathogenic	COSV56703306	1	c.1120C>T	p.R374W	NA	NA	NA	NA	NA	NA	NA	NA	NA	NA	NA	NA	NA	NA	NA	NA	NA
SEMA6B	ENST00000586582	19:4554435:G:C	19	4554435	G	C	TRUE	NA	missense_variant	missense	ENSP00000467290.1:p.Arg246Gly	ENST00000586582.1:c.736C>G	0		1	1	286	0.0034965	NA	NA	1	3.9801e-06	3.5924	25.4	0.99853	0.58272	NA	pathogenic	COSV56703773	1	c.736C>G	p.R246G	NA	NA	NA	NA	NA	NA	NA	NA	NA	NA	NA	NA	NA	NA	NA	NA	NA
SERPINC1	ENST00000367698	1:173883863:C:T	1	173883863	C	T	FALSE	rs121909552	missense_variant	missense	ENSP00000356671.3:p.Arg79His	ENST00000367698.3:c.236G>A	0		1	1	286	0.0034965	5	0.00015925	24	9.5441e-05	3.4778	25	0.99937	0.92719	NA	pathogenic	COSV62930719	1	c.236G>A	p.R79H	Reduced_antithrombin_III_activity|Antithrombin_deficiency	Conflicting_interpretations_of_pathogenicity	single_nucleotide_variant	Human_Phenotype_Ontology:HP:0001976,MedGen:C0272375,OMIM:613118,SNOMED_CT:36351005|MedGen:CN221564	613118	NA	NA	NA	NA	NA	NA	NA	NA	NA	NA	NA	Antithrombin III deficiency
SESN2	ENST00000253063	1:28599938:C:T	1	28599938	C	T	FALSE	rs148305939	missense_variant	missense	ENSP00000253063.3:p.Arg274Trp	ENST00000253063.3:c.820C>T	0		1	1	286	0.0034965	6	0.00019129	64	0.00025844	3.6449	25.7	0.99905	0.74862	NA	pathogenic	COSV53429387	1	c.820C>T	p.R274W	NA	NA	NA	NA	NA	NA	NA	NA	NA	NA	NA	NA	NA	NA	KEGG_P53	NA	NA
SETD1A	ENST00000262519	16:30980721:C:T	16	30980721	C	T	FALSE	rs150435865	missense_variant	missense	ENSP00000262519.8:p.Arg956Cys	ENST00000262519.8:c.2866C>T	0		1	1	286	0.0034965	1	3.1855e-05	9	3.5903e-05	3.795	26.4	0.99891	0.41677	NA	benign	COSV52689619	1	c.2866C>T	p.R956C	NA	NA	NA	NA	NA	chr16:30968615-30995985	Sufficient evidence for dosage pathogenicity		NA	NA	NA	NA	NA	NA	NA	NA	NA
SETD1B	ENST00000267197	12:122255372:G:A	12	122255372	G	A	TRUE	rs199987652	missense_variant	missense	ENSP00000267197.5:p.Arg1025Gln	ENST00000267197.5:c.3074G>A	0		2	2	286	0.006993	47	0.0014982	130	0.0008588	3.8725	26.9	0.99496	0.63364	NA	pathogenic	COSV57349974	1	c.3074G>A	p.R1025Q	NA	NA	NA	NA	NA	NA	NA	NA	NA	NA	NA	NA	NA	NA	NA	NA	NA
SETX	ENST00000224140	9:135206701:T:C	9	135206701	T	C	TRUE	NA	missense_variant	missense	ENSP00000224140.5:p.Asn325Asp	ENST00000224140.5:c.973A>G	0		1	1	286	0.0034965	NA	NA	2	7.9541e-06	3.3692	24.6	0.99684	0.20522	NA	benign	COSV56380436	1	c.973A>G	p.N325D	NA	NA	NA	NA	NA	NA	NA	NA	NA	NA	NA	NA	NA	NA	NA	NA	Spinocerebellar ataxia, autosomal recessive 1; Amyotrophic lateral sclerosis 4, juvenile; Ataxia with oculomotor apraxia, type 2
SFRP5	ENST00000266066	10:99527589:C:G	10	99527589	C	G	FALSE	rs139770916	missense_variant	missense	ENSP00000266066.3:p.Lys212Asn	ENST00000266066.3:c.636G>C	0		2	2	286	0.006993	5	0.00015929	111	0.00062184	2.8189	23.2	0.99866	0.53351	NA	pathogenic	COSV99078680	1	c.636G>C	p.K212N	NA	NA	NA	NA	NA	NA	NA	NA	NA	NA	NA	NA	Tumor Suppressor	NA	NA	NA	NA
SGK223	ENST00000520004	8:8185693:C:T	8	8185693	C	T	TRUE	rs369769327	missense_variant	missense	ENSP00000428054.1:p.Gly867Arg	ENST00000520004.1:c.2599G>A	0		1	1	286	0.0034965	NA	NA	13	5.2097e-05	2.2163	21.5	0.99702	0.40954	NA	benign	COSV58164826	1	c.2599G>A	p.G867R	NA	NA	NA	NA	NA	NA	NA	NA	NA	NA	NA	NA	NA	NA	NA	NA	NA
SGOL2	ENST00000357799	2:201434409:A:G	2	201434409	A	G	TRUE	rs141418375	missense_variant	missense	ENSP00000350447.4:p.Asp166Gly	ENST00000357799.4:c.497A>G	0		1	1	286	0.0034965	19	0.00060548	190	0.00077668	3.0025	23.6	0.99497	0.40461	NA	benign	COSV63418552	1	c.497A>G	p.D166G	NA	NA	NA	NA	NA	NA	NA	NA	NA	NA	NA	NA	NA	NA	NA	NA	NA
SH3RF1	ENST00000284637	4:170017720:G:A	4	170017720	G	A	FALSE	rs370231425	missense_variant	missense	ENSP00000284637.9:p.Arg873Cys	ENST00000284637.9:c.2617C>T	0		2	2	286	0.006993	1	3.1839e-05	4	1.5914e-05	3.6327	25.6	0.99907	0.76284	NA	pathogenic	COSV52925114	1	c.2617C>T	p.R873C	NA	NA	NA	NA	NA	NA	NA	NA	NA	NA	NA	NA	NA	NA	NA	NA	NA
SIM1	ENST00000369208	6:100838419:C:G	6	100838419	C	G	TRUE	rs74726213	missense_variant	missense	ENSP00000358210.3:p.Asp707His	ENST00000369208.3:c.2119G>C	0		1	1	286	0.0034965	14	0.00044586	130	0.00051698	4.1446	29.6	0.99525	0.94023	NA	pathogenic	COSV53493929	1	c.2119G>C	p.D707H	Oromandibular-limb_hypogenesis_spectrum|not_provided	Uncertain_significance	single_nucleotide_variant	Gene:4156,MedGen:C0221060,OMIM:157900,SNOMED_CT:89444000|MedGen:CN517202	157900	NA	NA	NA	NA	NA	NA	NA	NA	NA	NA	NA	NA
SIPA1L3	ENST00000222345	19:38610178:G:A	19	38610178	G	A	FALSE	NA	missense_variant	missense	ENSP00000222345.4:p.Gly842Ser	ENST00000222345.6:c.2524G>A	0		1	1	286	0.0034965	NA	NA	3	1.1938e-05	2.7475	23.1	0.99893	0.8462	NA	pathogenic	COSV55923152	1	c.2524G>A	p.G842S	NA	NA	NA	NA	NA	NA	NA	NA	NA	NA	NA	NA	NA	NA	NA	NA	Cataract 45
SLC12A1	ENST00000396577	15:48527104:G:A	15	48527104	G	A	TRUE	rs150258541	missense_variant	missense	ENSP00000379822.3:p.Arg373His	ENST00000396577.3:c.1118G>A	0		1	1	286	0.0034965	14	0.0004462	71	0.00028293	2.9363	23.5	0.99429	0.3641	NA	benign	COSV57709392	1	c.1118G>A	p.R373H	NA	NA	NA	NA	NA	NA	NA	NA	NA	NA	NA	NA	NA	NA	NA	NA	Bartter syndrome, antenatal, type 1
SLC12A1	ENST00000396577	15:48593518:C:T	15	48593518	C	T	TRUE	NA	missense_variant	missense	ENSP00000379822.3:p.Arg1035Cys	ENST00000396577.3:c.3103C>T	0		1	1	286	0.0034965	NA	NA	5	2.162e-05	4.6173	34	0.99917	0.94693	NA	pathogenic	COSV66794779	1	c.3103C>T	p.R1035C	NA	NA	NA	NA	NA	NA	NA	NA	NA	NA	NA	NA	NA	NA	NA	NA	Bartter syndrome, antenatal, type 1
SLC12A7	ENST00000264930	5:1089099:A:G	5	1089099	A	G	FALSE	rs148794067	missense_variant	missense	ENSP00000264930.5:p.Cys163Arg	ENST00000264930.5:c.487T>C	0		1	1	286	0.0034965	5	0.0001594	46	0.00018446	3.379	24.7	0.99407	0.77396	NA	pathogenic	COSV53758436	1	c.487T>C	p.C163R	NA	NA	NA	NA	NA	NA	NA	NA	NA	NA	NA	NA	NA	NA	NA	NA	NA
SLC16A3	ENST00000581287	17:80195754:G:A	17	80195754	G	A	TRUE	rs371382306	missense_variant	missense	ENSP00000463978.1:p.Gly370Arg	ENST00000581287.1:c.1108G>A	0		2	2	286	0.006993	4	0.00012756	19	8.0305e-05	4.0716	28.7	0.99783	0.95818	NA	pathogenic	COSV58364070	1	c.1108G>A	p.G370R	NA	NA	NA	NA	NA	NA	NA	NA	NA	NA	NA	NA	NA	NA	NA	NA	NA
SLC1A1	ENST00000262352	9:4573928:G:C	9	4573928	G	C	FALSE	NA	missense_variant	missense	ENSP00000262352.3:p.Leu263Phe	ENST00000262352.3:c.789G>C	0		1	1	286	0.0034965	1	3.1851e-05	3	1.193e-05	2.2012	21.3	0.99427	0.3032	NA	benign	COSV52055605	1	c.789G>C	p.L263F	NA	NA	NA	NA	NA	NA	NA	NA	NA	NA	NA	NA	NA	NA	NA	NA	Dicarboxylic aminoaciduria
SLC1A3	ENST00000265113	5:36608694:G:A	5	36608694	G	A	TRUE	rs143571478	missense_variant	missense	ENSP00000265113.4:p.Ala57Thr	ENST00000265113.4:c.169G>A	0		2	2	286	0.006993	2	6.3894e-05	10	3.9958e-05	4.1185	29.3	0.99899	0.87331	NA	pathogenic	COSV54320946	1	c.169G>A	p.A57T	NA	NA	NA	NA	NA	NA	NA	NA	NA	NA	NA	NA	NA	NA	NA	NA	Episodic ataxia, type 6
SLC22A11	ENST00000301891	11:64329577:G:A	11	64329577	G	A	TRUE	NA	missense_variant	missense	ENSP00000301891.4:p.Arg200Gln	ENST00000301891.4:c.599G>A	0		1	1	286	0.0034965	5	0.0001593	34	0.00013544	2.9905	23.6	0.99924	0.58055	NA	pathogenic	COSV57253862	1	c.599G>A	p.R200Q	NA	NA	NA	NA	NA	NA	NA	NA	NA	NA	NA	NA	NA	NA	NA	NA	NA
SLC22A2	ENST00000366953	6:160664679:C:T	6	160664679	C	T	FALSE	NA	missense_variant	missense	ENSP00000355920.3:p.Gly402Arg	ENST00000366953.3:c.1204G>A	0		1	1	286	0.0034965	4	0.00012744	17	6.7657e-05	3.12	23.9	0.9988	0.77532	NA	pathogenic	COSV65268110	1	c.1204G>A	p.G402R	NA	NA	NA	NA	NA	NA	NA	NA	NA	NA	Imprinted Genes	NA	NA	NA	NA	NA	NA
SLC24A2	ENST00000341998	9:19786017:T:C	9	19786017	T	C	TRUE	rs200166326	missense_variant	missense	ENSP00000344801.1:p.Asn283Ser	ENST00000341998.2:c.848A>G	0		1	1	286	0.0034965	NA	NA	2	7.9543e-06	3.5574	25.3	0.99891	0.92946	NA	pathogenic	COSV53876567	1	c.848A>G	p.N283S	NA	NA	NA	NA	NA	NA	NA	NA	NA	NA	NA	NA	NA	NA	NA	NA	NA
SLC25A42	ENST00000318596	19:19218779:C:T	19	19218779	C	T	FALSE	rs144256360	missense_variant	missense	ENSP00000326693.6:p.Pro192Ser	ENST00000318596.7:c.574C>T	0		3	3	286	0.01049	10	0.00031849	89	0.0003552	2.9335	23.5	0.99853	0.76117	NA	pathogenic	COSV59380136	1	c.574C>T	p.P192S	NA	NA	NA	NA	NA	NA	NA	NA	NA	NA	NA	NA	NA	NA	NA	NA	Metabolic crises, recurrent, with variable encephalomyopathic features and neurologic regression
SLC39A5	ENST00000266980	12:56625132:C:T	12	56625132	C	T	TRUE	NA	missense_variant	missense	ENSP00000266980.4:p.Ser25Leu	ENST00000266980.4:c.74C>T	0		1	1	286	0.0034965	NA	NA	NA	NA	2.9314	23.5	0.99919	0.61541	NA	pathogenic	COSV57191381	1	c.74C>T	p.S25L	NA	NA	NA	NA	NA	NA	NA	NA	NA	NA	NA	NA	NA	NA	NA	NA	Myopia 24
SLC6A20	ENST00000358525	3:45821536:C:T	3	45821536	C	T	TRUE	rs140762169	missense_variant	missense	ENSP00000346298.4:p.Ala107Thr	ENST00000358525.4:c.319G>A	0		1	1	286	0.0034965	5	0.0001593	49	0.00021074	2.5962	22.8	0.99801	0.93422	NA	pathogenic	COSV62071453	1	c.319G>A	p.A107T	NA	NA	NA	NA	NA	NA	NA	NA	NA	NA	NA	NA	NA	NA	NA	NA	Iminoglycinuria, digenic; Hyperglycinuria/Iminoglycinuria, modifier of
SLC7A9	ENST00000023064	19:33334847:C:T	19	33334847	C	T	TRUE	rs201618022	missense_variant	missense	ENSP00000023064.3:p.Val330Met	ENST00000023064.4:c.988G>A	0		1	1	286	0.0034965	4	0.00012736	35	0.00013926	3.4536	24.9	0.99815	0.85206	NA	pathogenic	COSV50092888	1	c.988G>A	p.V330M	Cystinuria	Uncertain_significance	single_nucleotide_variant	Human_Phenotype_Ontology:HP:0003131,MedGen:C0010691,OMIM:220100,Orphanet:ORPHA214,SNOMED_CT:85020001	220100	NA	NA	NA	NA	NA	NA	NA	NA	NA	NA	NA	Cystinuria
SLIT3	ENST00000519560	5:168151427:G:A	5	168151427	G	A	TRUE	rs144594798	missense_variant	missense	ENSP00000430333.1:p.Thr778Met	ENST00000519560.1:c.2333C>T	0		1	1	286	0.0034965	21	0.00066879	159	0.00063526	3.8313	26.6	0.99915	0.93445	NA	pathogenic	COSV60617178	1	c.2333C>T	p.T778M	NA	NA	NA	NA	NA	NA	NA	NA	NA	NA	NA	NA	NA	NA	NA	NA	NA
SMC5	ENST00000361138	9:72897354:G:A	9	72897354	G	A	FALSE	NA	missense_variant	missense	ENSP00000354957.5:p.Arg279His	ENST00000361138.5:c.836G>A	0		1	1	286	0.0034965	NA	NA	NA	NA	4.4348	33	0.99936	0.78461	NA	pathogenic	COSV63195106	1	c.836G>A	p.R279H	NA	NA	NA	NA	NA	NA	NA	NA	NA	NA	NA	NA	NA	NA	NA	NA	NA
SMTN	ENST00000358743	22:31483981:C:T	22	31483981	C	T	TRUE	NA	missense_variant	missense	ENSP00000351593.1:p.Arg28Trp	ENST00000358743.1:c.82C>T	0		1	1	286	0.0034965	1	3.1855e-05	4	1.625e-05	4.2166	31	0.99915	0.77107	NA	pathogenic	COSV60779167	1	c.82C>T	p.R28W	NA	NA	NA	NA	NA	NA	NA	NA	NA	NA	NA	NA	NA	NA	NA	NA	NA
SMYD4	ENST00000305513	17:1686396:G:A	17	1686396	G	A	FALSE	rs369531054	missense_variant	missense	ENSP00000304360.7:p.Arg732Cys	ENST00000305513.7:c.2194C>T	0		1	1	286	0.0034965	NA	NA	5	1.9887e-05	2.738	23.1	0.99895	0.58097	NA	pathogenic	COSV59713699	1	c.2194C>T	p.R732C	NA	NA	NA	NA	NA	NA	NA	NA	NA	NA	NA	NA	Tumor Suppressor	NA	NA	NA	NA
SMYD5	ENST00000389501	2:73449012:A:G	2	73449012	A	G	FALSE	rs200903595	missense_variant	missense	ENSP00000374152.4:p.Asn199Ser	ENST00000389501.4:c.596A>G	0		3	3	286	0.01049	19	0.00060506	89	0.00035389	3.541	25.2	0.99892	0.75771	NA	pathogenic	COSV99064634	1	c.596A>G	p.N199S	NA	NA	NA	NA	NA	NA	NA	NA	NA	NA	NA	NA	NA	NA	NA	NA	NA
SNED1	ENST00000310397	2:241976210:C:A	2	241976210	C	A	TRUE	rs201554730	missense_variant	missense	ENSP00000308893.8:p.Ser270Tyr	ENST00000310397.8:c.809C>A	0		2	2	286	0.006993	21	0.00066956	223	0.00092965	3.5844	25.4	0.9929	0.86379	NA	pathogenic	COSV60035261	1	c.809C>A	p.S270Y	NA	NA	NA	NA	NA	NA	NA	NA	NA	NA	NA	NA	NA	NA	NA	NA	NA
SNX32	ENST00000308342	11:65617957:C:T	11	65617957	C	T	FALSE	NA	missense_variant	missense	ENSP00000310620.6:p.Arg144Cys	ENST00000308342.6:c.430C>T	0		1	1	286	0.0034965	1	3.1849e-05	7	2.7893e-05	3.3577	24.6	0.99906	0.51315	NA	pathogenic	COSV57450465	1	c.430C>T	p.R144C	NA	NA	NA	NA	NA	NA	NA	NA	NA	NA	NA	NA	NA	NA	NA	NA	NA
SPAG17	ENST00000336338	1:118548094:C:T	1	118548094	C	T	FALSE	NA	missense_variant	missense	ENSP00000337804.5:p.Met1573Ile	ENST00000336338.5:c.4719G>A	0		1	1	286	0.0034965	NA	NA	2	7.9738e-06	3.3036	24.4	0.99697	0.65408	NA	pathogenic	COSV60466350	1	c.4719G>A	p.M1573I	NA	NA	NA	NA	NA	NA	NA	NA	NA	NA	NA	NA	NA	NA	NA	NA	NA
SPECC1L	ENST00000314328	22:24720252:C:T	22	24720252	C	T	TRUE	rs143004795	missense_variant	missense	ENSP00000325785.8:p.Thr668Met	ENST00000314328.9:c.2003C>T	0		1	1	286	0.0034965	8	0.00025497	105	0.00041805	3.1088	23.9	0.99874	0.2842	NA	benign	COSV58656351	1	c.2003C>T	p.T668M	NA	NA	NA	NA	NA	NA	NA	NA	NA	NA	NA	NA	NA	NA	NA	NA	Facial clefting, oblique, 1; Opitz GBBB syndrome, type II; Hypertelorism, Teebi type
SPTB	ENST00000389722	14:65234410:G:A	14	65234410	G	A	TRUE	NA	missense_variant	missense	ENSP00000374372.3:p.Arg2064Cys	ENST00000389722.3:c.6190C>T	0		1	1	286	0.0034965	NA	NA	6	2.3864e-05	4.4563	33	0.99924	0.82982	NA	pathogenic	COSV61552047	1	c.6190C>T	p.R2064C	NA	NA	NA	NA	NA	NA	NA	NA	NA	NA	NA	NA	NA	NA	NA	NA	Spherocytosis, type 2; Ellipsocytosis 3
SPTBN5	ENST00000320955	15:42153965:G:A	15	42153965	G	A	FALSE	NA	stop_gained	lofs	ENSP00000317790.6:p.Gln2569Ter	ENST00000320955.6:c.7705C>T	0		1	1	286	0.0034965	4	0.00012739	4	2.4347e-05	6.5481	36	0.9905	0.068424	NA	benign	COSV58018221	1	c.7705C>T	p.Q2569*	NA	NA	NA	NA	NA	NA	NA	NA	NA	NA	NA	NA	NA	NA	NA	NA	NA
SRRM2	ENST00000301740	16:2817956:C:T	16	2817956	C	T	FALSE	NA	missense_variant	missense	ENSP00000301740.8:p.Ser2476Phe	ENST00000301740.8:c.7427C>T	0		1	1	286	0.0034965	1	3.1849e-05	5	1.9883e-05	3.5695	25.3	0.99809	0.33239	NA	benign	COSV51939857	1	c.7427C>T	p.S2476F	NA	NA	NA	NA	NA	NA	NA	NA	NA	NA	NA	NA	NA	NA	NA	NA	NA
SSC5D	ENST00000389623	19:56002403:G:A	19	56002403	G	A	TRUE	NA	missense_variant	missense	ENSP00000374274.4:p.Arg284Gln	ENST00000389623.6:c.851G>A	0		1	1	286	0.0034965	4	0.00012765	10	6.5779e-05	2.5109	22.6	0.99934	0.14598	NA	benign	COSV52697945	1	c.851G>A	p.R284Q	NA	NA	NA	NA	NA	NA	NA	NA	NA	NA	NA	NA	NA	NA	NA	NA	NA
ST18	ENST00000276480	8:53062300:C:T	8	53062300	C	T	FALSE	rs186069877	missense_variant	missense	ENSP00000276480.7:p.Glu682Lys	ENST00000276480.7:c.2044G>A	0		1	1	286	0.0034965	NA	NA	5	1.9933e-05	4.1542	29.7	0.99905	0.65371	NA	pathogenic	COSV52507508	1	c.2044G>A	p.E682K	NA	NA	NA	NA	NA	NA	NA	NA	NA	NA	NA	NA	NA	NA	NA	NA	NA
STAB2	ENST00000388887	12:104042529:C:T	12	104042529	C	T	FALSE	rs142206116	stop_gained	lofs	ENSP00000373539.2:p.Arg368Ter	ENST00000388887.2:c.1102C>T	0		1	1	286	0.0034965	NA	NA	11	4.3751e-05	6.8843	37	0.99822	0.24301	NA	benign	COSV66337835	1	c.1102C>T	p.R368*	NA	NA	NA	NA	NA	NA	NA	NA	NA	NA	NA	NA	NA	NA	NA	NA	NA
STAM2	ENST00000263904	2:153001443:G:A	2	153001443	G	A	FALSE	NA	missense_variant	missense	ENSP00000263904.4:p.Thr159Met	ENST00000263904.4:c.476C>T	0		1	1	286	0.0034965	1	3.1849e-05	6	2.3876e-05	2.2465	21.7	0.99251	0.13138	NA	benign	COSV55732001	1	c.476C>T	p.T159M	NA	NA	NA	NA	NA	NA	NA	NA	NA	NA	NA	NA	NA	NA	NA	NA	NA
STAT4	ENST00000392320	2:191900944:C:T	2	191900944	C	T	TRUE	NA	missense_variant	missense	ENSP00000376134.2:p.Val506Ile	ENST00000392320.2:c.1516G>A	0		2	2	286	0.006993	NA	NA	1	3.9786e-06	2.6662	22.9	0.99577	0.22525	NA	benign	COSV61829550	1	c.1516G>A	p.V506I	NA	NA	NA	NA	NA	NA	NA	NA	NA	NA	NA	NA	NA	NA	NA	NA	NA
STON2	ENST00000555447	14:81744157:G:A	14	81744157	G	A	TRUE	rs149119701	missense_variant	missense	ENSP00000450857.1:p.Arg500Trp	ENST00000555447.1:c.1498C>T	0		1	1	286	0.0034965	2	6.3698e-05	7	2.7838e-05	4.0796	28.8	0.99912	0.72533	NA	pathogenic	COSV50843644	1	c.1498C>T	p.R500W	NA	NA	NA	NA	NA	NA	NA	NA	NA	NA	NA	NA	NA	NA	NA	NA	NA
STRIP2	ENST00000249344	7:129120722:C:T	7	129120722	C	T	TRUE	NA	missense_variant	missense	ENSP00000249344.2:p.Arg681Trp	ENST00000249344.2:c.2041C>T	0		1	1	286	0.0034965	3	9.5535e-05	23	9.2536e-05	3.7066	25.9	0.99844	0.49289	NA	benign	COSV50804009	1	c.2041C>T	p.R681W	NA	NA	NA	NA	NA	NA	NA	NA	NA	NA	NA	NA	NA	NA	NA	NA	NA
SULT1B1	ENST00000310613	4:70599966:C:T	4	70599966	C	T	FALSE	rs371978235	missense_variant	missense	ENSP00000308770.2:p.Arg131His	ENST00000310613.3:c.392G>A	0		1	1	282	0.0035461	2	6.4057e-05	20	8.0606e-05	2.99	23.6	0.99749	0.59478	NA	pathogenic	COSV60206396	1	c.392G>A	p.R131H	NA	NA	NA	NA	NA	NA	NA	NA	NA	NA	NA	NA	NA	NA	NA	NA	NA
SUSD5	ENST00000309558	3:33194271:C:T	3	33194271	C	T	FALSE	rs370876768	missense_variant	missense	ENSP00000308727.3:p.Arg618Gln	ENST00000309558.3:c.1853G>A	0		1	1	286	0.0034965	2	6.371e-05	32	0.00012913	2.2471	21.7	0.99913	0.10798	NA	benign	COSV58879250	1	c.1853G>A	p.R618Q	NA	NA	NA	NA	NA	NA	NA	NA	NA	NA	NA	NA	NA	NA	NA	NA	NA
SYCP2	ENST00000357552	20:58457181:T:C	20	58457181	T	C	TRUE	rs200626576	missense_variant	missense	ENSP00000350162.2:p.Thr857Ala	ENST00000357552.3:c.2569A>G	0		1	1	286	0.0034965	6	0.00019128	161	0.00064422	2.943	23.5	0.99283	0.12563	NA	benign	COSV99051912	1	c.2569A>G	p.T857A	NA	NA	NA	NA	NA	NA	NA	NA	NA	NA	NA	NA	NA	NA	NA	NA	NA
SYDE2	ENST00000341460	1:85624470:C:T	1	85624470	C	T	FALSE	rs200644067	missense_variant	missense	ENSP00000340594.5:p.Arg1183His	ENST00000341460.5:c.3548G>A	0		1	1	284	0.0035211	21	0.00067123	198	0.0008809	4.126	29.4	0.99915	0.75034	NA	pathogenic	COSV58323113	1	c.3548G>A	p.R1183H	NA	NA	NA	NA	NA	NA	NA	NA	NA	NA	NA	NA	NA	NA	NA	NA	NA
SYNDIG1	ENST00000376862	20:24524058:G:A	20	24524058	G	A	FALSE	rs144760628	missense_variant	missense	ENSP00000366058.3:p.Asp109Asn	ENST00000376862.3:c.325G>A	0		1	1	286	0.0034965	1	3.1865e-05	6	2.3918e-05	3.1327	23.9	0.99677	0.89598	NA	pathogenic	COSV65239340	1	c.325G>A	p.D109N	NA	NA	NA	NA	NA	NA	NA	NA	NA	NA	NA	NA	NA	NA	NA	NA	NA
SYNPO2L	ENST00000394810	10:75407519:C:T	10	75407519	C	T	FALSE	NA	missense_variant	missense	ENSP00000378289.2:p.Gly631Arg	ENST00000394810.2:c.1891G>A	0		1	1	286	0.0034965	NA	NA	NA	NA	3.5589	25.3	0.99846	0.20244	NA	benign	COSV65738913	1	c.1891G>A	p.G631R	NA	NA	NA	NA	NA	NA	NA	NA	NA	NA	NA	NA	NA	NA	NA	NA	NA
SYT13	ENST00000020926	11:45265674:G:A	11	45265674	G	A	FALSE	NA	missense_variant	missense	ENSP00000020926.3:p.Arg404Cys	ENST00000020926.3:c.1210C>T	0		1	1	286	0.0034965	NA	NA	6	2.3965e-05	3.2477	24.3	0.99704	0.77889	NA	pathogenic	COSV50074326	1	c.1210C>T	p.R404C	NA	NA	NA	NA	NA	NA	NA	NA	NA	NA	NA	NA	Tumor Suppressor	NA	NA	NA	NA
TARSL2	ENST00000335968	15:102201922:C:T	15	102201922	C	T	FALSE	NA	missense_variant	missense	ENSP00000338093.3:p.Gly689Arg	ENST00000335968.3:c.2065G>A	0		1	1	284	0.0035211	1	3.1992e-05	13	5.2756e-05	4.127	29.4	0.9993	0.89885	NA	pathogenic	COSV60108057	1	c.2065G>A	p.G689R	NA	NA	NA	NA	NA	NA	NA	NA	NA	NA	NA	NA	NA	NA	NA	NA	NA
TARSL2	ENST00000335968	15:102215849:G:A	15	102215849	G	A	FALSE	NA	missense_variant	missense	ENSP00000338093.3:p.Pro581Leu	ENST00000335968.3:c.1742C>T	0		1	1	286	0.0034965	NA	NA	3	1.1935e-05	4.2421	32	0.99879	0.9171	NA	pathogenic	COSV60109206	1	c.1742C>T	p.P581L	NA	NA	NA	NA	NA	NA	NA	NA	NA	NA	NA	NA	NA	NA	NA	NA	NA
TAS1R2	ENST00000375371	1:19166157:G:A	1	19166157	G	A	FALSE	rs144954233	missense_variant	missense	ENSP00000364520.3:p.Pro819Leu	ENST00000375371.3:c.2456C>T	0		1	1	286	0.0034965	13	0.00041417	100	0.00039787	3.8771	26.9	0.99873	0.62299	NA	pathogenic	COSV64745628	1	c.2456C>T	p.P819L	NA	NA	NA	NA	NA	NA	NA	NA	NA	NA	NA	NA	NA	NA	NA	NA	NA
TBCE	ENST00000366601	1:235594028:A:C	1	235594028	A	C	TRUE	rs150592371	missense_variant	missense	ENSP00000355560.3:p.Lys190Thr	ENST00000366601.3:c.569A>C	0		1	1	286	0.0034965	6	0.00019113	88	0.00035216	2.7992	23.2	0.99807	0.24617	NA	benign	COSV99053791	1	c.569A>C	p.K190T	NA	NA	NA	NA	NA	NA	NA	NA	NA	NA	NA	NA	NA	NA	NA	NA	Kenny-Caffey syndrome, type 1; Hypoparathyroidism-retardation-dysmorphism syndrome
TBX19	ENST00000367821	1:168282040:C:T	1	168282040	C	T	FALSE	rs200775601	missense_variant	missense	ENSP00000356795.3:p.Leu383Phe	ENST00000367821.3:c.1147C>T	0		1	1	286	0.0034965	1	3.1845e-05	24	9.545e-05	2.4462	22.4	0.99736	0.074878	NA	benign	COSV63198657	1	c.1147C>T	p.L383F	Adrenocorticotropic_hormone_deficiency	Uncertain_significance	single_nucleotide_variant	Human_Phenotype_Ontology:HP:0011748,MedGen:C0271583,OMIM:201400,Orphanet:ORPHA199296,SNOMED_CT:237692001	201400	NA	NA	NA	NA	NA	NA	NA	NA	NA	NA	NA	Adrenocorticotropic hormone deficiency
TBX21	ENST00000177694	17:45820443:G:A	17	45820443	G	A	FALSE	rs202150196	missense_variant	missense	ENSP00000177694.1:p.Arg218His	ENST00000177694.1:c.653G>A	0		1	1	286	0.0034965	4	0.00012749	66	0.00026287	3.2711	24.3	0.99829	0.6398	NA	pathogenic	COSV51595890	1	c.653G>A	p.R218H	NA	NA	NA	NA	NA	NA	NA	NA	NA	NA	NA	NA	NA	NA	NA	NA	NA
TCERG1L	ENST00000368642	10:133106530:G:A	10	133106530	G	A	FALSE	rs148798248	missense_variant	missense	ENSP00000357631.4:p.Pro205Leu	ENST00000368642.4:c.614C>T	0		1	1	286	0.0034965	31	0.00098751	103	0.00041042	3.554	25.3	0.99813	0.69501	NA	pathogenic	COSV64050657	1	c.614C>T	p.P205L	NA	NA	NA	NA	NA	NA	NA	NA	NA	NA	NA	NA	NA	NA	NA	NA	NA
TCTEX1D1	ENST00000282670	1:67241991:G:A	1	67241991	G	A	FALSE	rs149149763	missense_variant	missense	ENSP00000282670.2:p.Val81Ile	ENST00000282670.2:c.241G>A	0		1	1	286	0.0034965	NA	NA	7	2.7923e-05	2.3691	22.2	0.99516	0.72752	NA	pathogenic	COSV51075824	1	c.241G>A	p.V81I	NA	NA	NA	NA	NA	NA	NA	NA	NA	NA	NA	NA	NA	NA	NA	NA	NA
TDRD10	ENST00000368480	1:154516945:G:A	1	154516945	G	A	TRUE	rs369618965	missense_variant	missense	ENSP00000357465.3:p.Arg250His	ENST00000368480.3:c.749G>A	0		1	1	286	0.0034965	1	3.1865e-05	74	0.00029806	2.4117	22.3	0.99897	0.07638	NA	benign	COSV52726209	1	c.749G>A	p.R250H	NA	NA	NA	NA	NA	NA	NA	NA	NA	NA	NA	NA	NA	NA	NA	NA	NA
TENM3	ENST00000511685	4:183245255:G:A	4	183245255	G	A	TRUE	rs200601734	missense_variant	missense	ENSP00000424226.1:p.Ala28Thr	ENST00000511685.1:c.82G>A	0		4	4	286	0.013986	9	0.00028675	108	0.00043338	2.6876	23	0.99777	0.40455	NA	benign	COSV69315424	1	c.82G>A	p.A28T	NA	NA	NA	NA	NA	NA	NA	NA	NA	NA	NA	NA	NA	NA	NA	NA	Microphthalmia, isolated, with coloboma 9
TENM4	ENST00000278550	11:78775887:C:T	11	78775887	C	T	FALSE	NA	missense_variant	missense	ENSP00000278550.7:p.Arg130His	ENST00000278550.7:c.389G>A	0		1	1	286	0.0034965	4	0.00012753	NA	NA	2.839	23.3	0.99952	0.58057	NA	pathogenic	COSV53655443	1	c.389G>A	p.R130H	NA	NA	NA	NA	NA	NA	NA	NA	NA	NA	NA	NA	NA	NA	NA	NA	Tremor, hereditary essential, 5
TEX14	ENST00000240361	17:56700371:C:A	17	56700371	C	A	TRUE	NA	missense_variant	missense	ENSP00000240361.8:p.Arg85Leu	ENST00000240361.8:c.254G>T	0		1	1	286	0.0034965	1	3.1855e-05	2	8.0153e-06	4.1031	29.1	0.99867	0.69995	NA	pathogenic	COSV53617807	1	c.254G>T	p.R85L	SPERMATOGENIC_FAILURE_23	Pathogenic	single_nucleotide_variant	MedGen:C4540185,OMIM:617707	617707	NA	NA	NA	NA	Fertility_v2	NA	NA	NA	NA	NA	NA	Spermatogenic failure 23
TFIP11	ENST00000407690	22:26892823:C:T	22	26892823	C	T	TRUE	NA	missense_variant	missense	ENSP00000384421.1:p.Arg490Gln	ENST00000407690.1:c.1469G>A	0		1	1	286	0.0034965	1	3.1847e-05	19	7.5556e-05	4.0798	28.8	0.99956	0.69656	NA	pathogenic	COSV53226380	1	c.1469G>A	p.R490Q	NA	NA	NA	NA	NA	NA	NA	NA	NA	NA	NA	NA	NA	NA	NA	NA	NA
TGS1	ENST00000260129	8:56699094:A:G	8	56699094	A	G	FALSE	NA	missense_variant	missense	ENSP00000260129.5:p.Ser213Gly	ENST00000260129.5:c.637A>G	0		2	2	286	0.006993	3	9.5541e-05	224	0.00089106	2.6083	22.8	0.99694	0.30817	NA	benign	COSV52703519	1	c.637A>G	p.S213G	NA	NA	NA	NA	NA	NA	NA	NA	NA	NA	NA	NA	NA	NA	NA	NA	NA
THSD7A	ENST00000423059	7:11675775:C:T	7	11675775	C	T	FALSE	NA	missense_variant	missense	ENSP00000406482.2:p.Gly335Glu	ENST00000423059.4:c.1004G>A	0		1	1	286	0.0034965	5	0.00015924	12	4.8546e-05	3.627	25.6	0.99697	0.76016	NA	pathogenic	COSV70275359	1	c.1004G>A	p.G335E	NA	NA	NA	NA	NA	NA	NA	NA	NA	NA	NA	NA	NA	NA	NA	NA	NA
TIGD7	ENST00000396862	16:3350227:G:A	16	3350227	G	A	TRUE	NA	stop_gained	lofs	ENSP00000380071.1:p.Arg130Ter	ENST00000396862.1:c.388C>T	0		2	2	286	0.006993	2	6.3702e-05	7	2.7839e-05	6.0791	35	0.99705	0.10197	NA	benign	COSV51915849	1	c.388C>T	p.R130*	NA	NA	NA	NA	NA	NA	NA	NA	NA	NA	NA	NA	NA	NA	NA	NA	NA
TKTL2	ENST00000280605	4:164393563:G:A	4	164393563	G	A	FALSE	NA	stop_gained	lofs	ENSP00000280605.3:p.Arg442Ter	ENST00000280605.3:c.1324C>T	0		1	1	286	0.0034965	NA	NA	5	2.0017e-05	6.897	37	0.99824	0.15498	NA	benign	COSV54918192	1	c.1324C>T	p.R442*	NA	NA	NA	NA	NA	NA	NA	NA	NA	NA	NA	NA	NA	NA	NA	NA	NA
TLL2	ENST00000357947	10:98157035:G:A	10	98157035	G	A	FALSE	rs142713663	missense_variant	missense	ENSP00000350630.3:p.Pro431Leu	ENST00000357947.3:c.1292C>T	0		1	1	286	0.0034965	17	0.00054137	128	0.00051157	3.405	24.8	0.99862	0.92987	NA	pathogenic	COSV63573844	1	c.1292C>T	p.P431L	NA	NA	NA	NA	NA	NA	NA	NA	NA	NA	NA	NA	NA	NA	NA	NA	NA
TLN2	ENST00000561311	15:62989916:G:A	15	62989916	G	A	TRUE	NA	missense_variant	missense	ENSP00000453508.1:p.Arg441Gln	ENST00000561311.1:c.1322G>A	0		1	1	286	0.0034965	NA	NA	5	2.0227e-05	2.9771	23.6	0.99908	0.90551	NA	pathogenic	COSV60888303	1	c.1322G>A	p.R441Q	NA	NA	NA	NA	NA	NA	NA	NA	NA	NA	NA	NA	NA	NA	NA	NA	NA
TM4SF4	ENST00000305354	3:149193623:C:T	3	149193623	C	T	FALSE	rs188249785	missense_variant	missense	ENSP00000305852.4:p.Ala63Val	ENST00000305354.4:c.188C>T	0		1	1	286	0.0034965	5	0.00015925	29	0.00011823	2.3078	22	0.99403	0.88493	NA	pathogenic	COSV59515448	1	c.188C>T	p.A63V	NA	NA	NA	NA	NA	NA	NA	NA	NA	NA	NA	NA	NA	NA	NA	NA	NA
TMEM119	ENST00000392806	12:108985871:G:C	12	108985871	G	C	FALSE	NA	missense_variant	missense	ENSP00000376553.3:p.Leu97Val	ENST00000392806.3:c.289C>G	0		1	1	286	0.0034965	NA	NA	148	0.0005894	3.4568	24.9	0.99837	0.86772	NA	pathogenic	COSV67189341	1	c.289C>G	p.L97V	NA	NA	NA	NA	NA	NA	NA	NA	NA	NA	NA	NA	NA	NA	NA	NA	NA
TMEM129	ENST00000382936	4:1720111:G:A	4	1720111	G	A	TRUE	rs370130679	missense_variant	missense	ENSP00000372394.3:p.Arg150Trp	ENST00000382936.3:c.448C>T	0		2	2	286	0.006993	3	9.5633e-05	6	2.4582e-05	3.5107	25.1	0.99901	0.6818	NA	pathogenic	COSV57560076	1	c.448C>T	p.R150W	NA	NA	NA	NA	NA	NA	NA	NA	NA	NA	NA	NA	NA	NA	NA	NA	NA
TMEM131	ENST00000186436	2:98373635:C:T	2	98373635	C	T	FALSE	rs199651021	missense_variant	missense	ENSP00000186436.5:p.Arg1860Gln	ENST00000186436.5:c.5579G>A	0		1	1	286	0.0034965	22	0.00070064	164	0.00065858	2.718	23	0.99823	0.15933	NA	benign	COSV51782992	1	c.5579G>A	p.R1860Q	NA	NA	NA	NA	NA	NA	NA	NA	NA	NA	NA	NA	NA	NA	NA	NA	NA
TMEM132E	ENST00000321639	17:32956161:C:T	17	32956161	C	T	FALSE	rs200677547	missense_variant	missense	ENSP00000316532.5:p.Arg336Trp	ENST00000321639.5:c.1006C>T	0		2	2	286	0.006993	23	0.00073332	55	0.00021911	2.9746	23.6	0.99873	0.52106	NA	pathogenic	COSV58697513	1	c.1006C>T	p.R336W	NA	NA	NA	NA	NA	NA	NA	NA	NA	NA	NA	NA	NA	NA	NA	NA	Deafness, autosomal recessive 99
TMEM150B	ENST00000326652	19:55824328:C:T	19	55824328	C	T	TRUE	rs199670461	missense_variant	missense	ENSP00000320757.4:p.Val201Ile	ENST00000326652.4:c.601G>A	0		2	2	286	0.006993	24	0.00076531	230	0.00092818	2.2816	21.9	0.99014	0.15944	NA	benign	COSV58595076	1	c.601G>A	p.V201I	NA	NA	NA	NA	NA	NA	NA	NA	NA	NA	NA	NA	NA	NA	NA	NA	NA
TMEM184A	ENST00000297477	7:1586617:G:A	7	1586617	G	A	FALSE	rs200106285	missense_variant	missense	ENSP00000297477.4:p.Arg405Trp	ENST00000297477.5:c.1213C>T	0		1	1	284	0.0035211	12	0.00038855	164	0.00076119	2.5909	22.8	0.9988	0.80792	NA	pathogenic	COSV52473985	1	c.1213C>T	p.R405W	NA	NA	NA	NA	NA	NA	NA	NA	NA	NA	NA	NA	NA	NA	NA	NA	NA
TMEM200A	ENST00000392429	6:130762844:A:G	6	130762844	A	G	TRUE	rs201043446	missense_variant	missense	ENSP00000376224.1:p.Asn426Ser	ENST00000392429.1:c.1277A>G	0		1	1	286	0.0034965	3	9.5517e-05	115	0.00045872	3.1931	24.1	0.99753	0.93036	NA	pathogenic	COSV51655501	1	c.1277A>G	p.N426S	NA	NA	NA	NA	NA	NA	NA	NA	NA	NA	NA	NA	NA	NA	NA	NA	NA
TMEM217	ENST00000336655	6:37186529:C:A	6	37186529	C	A	TRUE	NA	missense_variant	missense	ENSP00000338164.2:p.Gly93Val	ENST00000336655.2:c.278G>T	0		1	1	286	0.0034965	NA	NA	NA	NA	2.5299	22.6	0.99444	0.23469	NA	benign	COSV60826302	1	c.278G>T	p.G93V	NA	NA	NA	NA	NA	NA	NA	NA	NA	NA	NA	NA	NA	NA	NA	NA	NA
TNKS1BP1	ENST00000532437	11:57070069:C:T	11	57070069	C	T	TRUE	rs143883793	missense_variant	missense	ENSP00000437271.1:p.Ser1516Asn	ENST00000532437.1:c.4547G>A	0		1	1	286	0.0034965	21	0.0006699	200	0.00080137	3.071	23.8	0.99604	0.26695	NA	benign	COSV99051127	1	c.4547G>A	p.S1516N	NA	NA	NA	NA	NA	NA	NA	NA	NA	NA	NA	NA	NA	NA	NA	NA	NA
TNN	ENST00000239462	1:175097183:C:T	1	175097183	C	T	FALSE	NA	missense_variant	missense	ENSP00000239462.4:p.Arg1021Trp	ENST00000239462.4:c.3061C>T	0		1	1	286	0.0034965	5	0.00015926	40	0.00015915	2.591	22.8	0.99743	0.18834	NA	benign	COSV53422985	1	c.3061C>T	p.R1021W	NA	NA	NA	NA	NA	NA	NA	NA	NA	NA	NA	NA	NA	NA	NA	NA	NA
TNS1	ENST00000171887	2:218712946:C:T	2	218712946	C	T	TRUE	NA	missense_variant	missense	ENSP00000171887.4:p.Arg640Gln	ENST00000171887.4:c.1919G>A	0		1	1	286	0.0034965	1	3.1884e-05	0	0	3.9775	27.8	0.99955	0.58035	NA	pathogenic	COSV50713619	1	c.1919G>A	p.R640Q	NA	NA	NA	NA	NA	NA	NA	NA	NA	NA	NA	NA	NA	NA	NA	NA	NA
TNS4	ENST00000254051	17:38641214:G:A	17	38641214	G	A	FALSE	rs140376684	missense_variant	missense	ENSP00000254051.6:p.Thr445Ile	ENST00000254051.6:c.1334C>T	0		2	2	286	0.006993	11	0.00035036	111	0.0004414	4.0968	29	0.99914	0.91723	NA	pathogenic	COSV54186012	1	c.1334C>T	p.T445I	NA	NA	NA	NA	NA	NA	NA	NA	NA	NA	NA	NA	NA	NA	NA	NA	NA
TNS4	ENST00000254051	17:38645077:C:T	17	38645077	C	T	FALSE	rs149697085	missense_variant	missense	ENSP00000254051.6:p.Arg195Gln	ENST00000254051.6:c.584G>A	0		1	1	286	0.0034965	57	0.0018292	248	0.00099662	2.7788	23.2	0.99862	0.092413	NA	benign	COSV54186953	1	c.584G>A	p.R195Q	NA	NA	NA	NA	NA	NA	NA	NA	NA	NA	NA	NA	NA	NA	NA	NA	NA
TPPP	ENST00000360578	5:677905:C:T	5	677905	C	T	FALSE	NA	missense_variant	missense	ENSP00000353785.5:p.Val91Met	ENST00000360578.5:c.271G>A	0		1	1	286	0.0034965	1	3.1853e-05	NA	NA	2.6789	23	0.99768	0.13522	NA	benign	COSV62193041	1	c.271G>A	p.V91M	NA	NA	NA	NA	NA	NA	NA	NA	NA	NA	NA	NA	NA	NA	NA	NA	NA
TRDN	ENST00000398178	6:123957907:G:A	6	123957907	G	A	TRUE	NA	missense_variant	missense	ENSP00000381240.3:p.Thr5Ile	ENST00000398178.3:c.14C>T	0		1	1	286	0.0034965	NA	NA	NA	NA	3.6593	25.7	0.99701	0.69947	NA	pathogenic	COSV62125118	1	c.14C>T	p.T5I	NA	NA	NA	NA	NA	NA	NA	NA	NA	NA	NA	NA	NA	NA	NA	NA	Ventricular tachycardia, catecholaminergic polymorphic, 5, with or without muscle weakness
TRIM21	ENST00000254436	11:4406607:A:T	11	4406607	A	T	TRUE	rs199881122	missense_variant	missense	ENSP00000254436.7:p.Phe446Ile	ENST00000254436.7:c.1336T>A	0		1	1	286	0.0034965	25	0.00079679	214	0.00085938	4.0093	28.1	0.99223	0.74532	NA	pathogenic	COSV54346241	1	c.1336T>A	p.F446I	NA	NA	NA	NA	NA	NA	NA	NA	NA	NA	NA	NA	NA	NA	NA	NA	NA
TRIM29	ENST00000341846	11:120008652:C:T	11	120008652	C	T	FALSE	rs199655239	missense_variant	missense	ENSP00000343129.5:p.Glu30Lys	ENST00000341846.5:c.88G>A	0		1	1	286	0.0034965	3	9.5535e-05	60	0.00024407	3.3044	24.4	0.99921	0.22379	NA	benign	COSV59281019	1	c.88G>A	p.E30K	NA	NA	NA	NA	NA	NA	NA	NA	NA	NA	NA	NA	NA	NA	NA	NA	NA
TRPC6	ENST00000344327	11:101375528:G:A	11	101375528	G	A	TRUE	rs117273916	missense_variant	missense	ENSP00000340913.3:p.Arg58Trp	ENST00000344327.3:c.172C>T	0		1	1	286	0.0034965	40	0.0012737	229	0.00092972	3.3661	24.6	0.99909	0.57027	NA	pathogenic	COSV60257152	1	c.172C>T	p.R58W	Focal_segmental_glomerulosclerosis	Likely_benign	single_nucleotide_variant	Human_Phenotype_Ontology:HP:0000097,MedGen:C0017668	NA	NA	NA	NA	NA	NA	NA	NA	NA	NA	NA	NA	Focal segmental glomerulosclerosis 2
TSKU	ENST00000527881	11:76506712:C:T	11	76506712	C	T	TRUE	rs139490620	missense_variant	missense	ENSP00000434847.1:p.Arg18Trp	ENST00000527881.1:c.52C>T	0		3	3	286	0.01049	NA	NA	11	4.3829e-05	3.6529	25.7	0.99914	0.86213	NA	pathogenic	COSV60752022	1	c.52C>T	p.R18W	NA	NA	NA	NA	NA	NA	NA	NA	NA	NA	NA	NA	NA	NA	NA	NA	NA
TSPAN2	ENST00000369516	1:115604830:C:T	1	115604830	C	T	TRUE	NA	missense_variant	missense	ENSP00000358529.2:p.Gly66Arg	ENST00000369516.2:c.196G>A	0		1	1	286	0.0034965	NA	NA	2	9.2838e-06	4.1864	31	0.99938	0.90218	NA	pathogenic	COSV65689503	1	c.196G>A	p.G66R	NA	NA	NA	NA	NA	NA	NA	NA	NA	NA	NA	NA	NA	NA	NA	NA	NA
TTBK2	ENST00000267890	15:43067776:C:G	15	43067776	C	G	FALSE	rs200124857	missense_variant	missense	ENSP00000267890.6:p.Ala519Pro	ENST00000267890.6:c.1555G>C	0		1	1	286	0.0034965	21	0.00066905	93	0.00037334	3.7575	26.2	0.99564	0.62019	NA	pathogenic	COSV99077131	1	c.1555G>C	p.A519P	not_specified|Spinocerebellar_Ataxia,_Dominant|not_provided	Conflicting_interpretations_of_pathogenicity	single_nucleotide_variant	MedGen:CN169374|MedGen:CN227858,Orphanet:ORPHA99|MedGen:CN517202	NA	NA	NA	NA	NA	NA	NA	NA	NA	NA	NA	NA	Spinocerebellar ataxia 11
TTC27	ENST00000317907	2:32961762:G:A	2	32961762	G	A	FALSE	rs142785786	missense_variant	missense	ENSP00000313953.4:p.Arg444His	ENST00000317907.4:c.1331G>A	0		1	1	286	0.0034965	8	0.00025497	61	0.00024347	3.2703	24.3	0.99765	0.4822	NA	benign	COSV58655313	1	c.1331G>A	p.R444H	NA	NA	NA	NA	NA	NA	NA	NA	NA	NA	NA	NA	NA	NA	NA	NA	NA
TTC28	ENST00000397906	22:28426233:G:A	22	28426233	G	A	FALSE	rs201500299	missense_variant	missense	ENSP00000381003.2:p.Arg1352Cys	ENST00000397906.2:c.4054C>T	0		2	2	286	0.006993	17	0.0005414	66	0.00042217	4.3654	33	0.99931	0.76478	NA	pathogenic	COSV67425448	1	c.4054C>T	p.R1352C	NA	NA	NA	NA	NA	NA	NA	NA	NA	NA	NA	NA	NA	NA	NA	NA	NA
TTC9	ENST00000256367	14:71137855:G:A	14	71137855	G	A	FALSE	NA	missense_variant	missense	ENSP00000256367.2:p.Glu218Lys	ENST00000256367.2:c.652G>A	0		2	2	286	0.006993	NA	NA	NA	NA	3.408	24.8	0.99919	0.87946	NA	pathogenic	COSV56448905	1	c.652G>A	p.E218K	NA	NA	NA	NA	NA	NA	NA	NA	NA	NA	NA	NA	NA	NA	NA	NA	NA
TUBGCP6	ENST00000248846	22:50666409:C:T	22	50666409	C	T	TRUE	rs182347943	missense_variant	missense	ENSP00000248846.5:p.Val447Ile	ENST00000248846.5:c.1339G>A	0		1	1	286	0.0034965	4	0.00012744	64	0.0003511	2.7087	23	0.99849	0.83266	NA	pathogenic	COSV50577915	1	c.1339G>A	p.V447I	Inborn_genetic_diseases	Uncertain_significance	single_nucleotide_variant	MeSH:D030342,MedGen:C0950123	NA	NA	NA	NA	NA	NA	NA	NA	NA	NA	NA	NA	Microcephaly and chorioretinopathy, autosomal recessive 1
UBA7	ENST00000333486	3:49850507:C:T	3	49850507	C	T	FALSE	NA	missense_variant	missense	ENSP00000333266.3:p.Arg152Gln	ENST00000333486.3:c.455G>A	0		1	1	286	0.0034965	NA	NA	8	3.1882e-05	2.7783	23.2	0.99899	0.17024	NA	benign	COSV61093614	1	c.455G>A	p.R152Q	NA	NA	NA	NA	NA	NA	NA	NA	NA	NA	NA	NA	NA	NA	NA	NA	NA
UBE2T	ENST00000367274	1:202302657:C:T	1	202302657	C	T	FALSE	NA	missense_variant	missense	ENSP00000356243.4:p.Arg69Gln	ENST00000367274.4:c.206G>A	0		1	1	286	0.0034965	NA	NA	NA	NA	2.8909	23.4	0.99941	0.71995	NA	pathogenic	COSV66153144	1	c.206G>A	p.R69Q	NA	NA	NA	NA	NA	NA	NA	NA	NA	NA	NA	NA	NA	NA	NA	NA	Fanconi anemia, complementation group T
UBR4	ENST00000375254	1:19486673:G:A	1	19486673	G	A	TRUE	NA	missense_variant	missense	ENSP00000364403.3:p.Arg1837Cys	ENST00000375254.3:c.5509C>T	0		1	1	286	0.0034965	NA	NA	3	1.1939e-05	4.1011	29.1	0.99939	0.81911	NA	pathogenic	COSV64397533	1	c.5509C>T	p.R1837C	NA	NA	NA	NA	NA	NA	NA	NA	NA	NA	NA	NA	NA	NA	NA	NA	NA
UCP1	ENST00000262999	4:141484496:C:T	4	141484496	C	T	FALSE	rs147603400	missense_variant	missense	ENSP00000262999.3:p.Glu168Lys	ENST00000262999.3:c.502G>A	0		1	1	284	0.0035211	4	0.0001275	129	0.00051296	3.8447	26.7	0.99936	0.74308	NA	pathogenic	COSV53767322	1	c.502G>A	p.E168K	NA	NA	NA	NA	NA	NA	NA	NA	NA	NA	NA	NA	NA	NA	NA	NA	NA
ULK1	ENST00000321867	12:132401025:C:T	12	132401025	C	T	FALSE	rs370536132	missense_variant	missense	ENSP00000324560.3:p.Thr654Met	ENST00000321867.4:c.1961C>T	0		1	1	286	0.0034965	1	3.1896e-05	18	7.2251e-05	2.198	21.3	0.99815	0.18066	NA	benign	COSV58855451	1	c.1961C>T	p.T654M	NA	NA	NA	NA	NA	NA	NA	NA	NA	NA	NA	NA	NA	NA	NA	NA	NA
ULK1	ENST00000321867	12:132401102:C:T	12	132401102	C	T	FALSE	rs147399196	missense_variant	missense	ENSP00000324560.3:p.Arg680Trp	ENST00000321867.4:c.2038C>T	0		1	1	286	0.0034965	25	0.00079653	195	0.00083518	3.2609	24.3	0.99892	0.49333	NA	benign	COSV58860290	1	c.2038C>T	p.R680W	NA	NA	NA	NA	NA	NA	NA	NA	NA	NA	NA	NA	NA	NA	NA	NA	NA
UNC5B	ENST00000335350	10:73044510:C:T	10	73044510	C	T	TRUE	NA	missense_variant	missense	ENSP00000334329.6:p.Ser113Leu	ENST00000335350.6:c.338C>T	0		1	1	278	0.0035971	1	3.6794e-05	3	1.1968e-05	3.5805	25.4	0.99892	0.73495	NA	pathogenic	COSV58976573	1	c.338C>T	p.S113L	NA	NA	NA	NA	NA	NA	NA	NA	NA	NA	NA	NA	Tumor Suppressor	NA	NA	NA	NA
UNC80	ENST00000439458	2:210685095:G:A	2	210685095	G	A	TRUE	NA	missense_variant	missense	ENSP00000391088.1:p.Val675Met	ENST00000439458.1:c.2023G>A	0		1	1	286	0.0034965	NA	NA	NA	NA	3.319	24.5	0.9992	0.8851	NA	pathogenic	COSV55904148	1	c.2023G>A	p.V675M	NA	NA	NA	NA	NA	NA	NA	NA	NA	NA	NA	NA	NA	NA	NA	NA	Hypotonia, infantile, with psychomotor retardation and characteristic facies 2
URB1	ENST00000382751	21:33744867:G:A	21	33744867	G	A	FALSE	NA	missense_variant	missense	ENSP00000372199.3:p.Ser317Leu	ENST00000382751.3:c.950C>T	0		2	2	286	0.006993	7	0.0002229	89	0.00056794	3.9899	27.9	0.99925	0.87852	NA	pathogenic	COSV63220685	1	c.950C>T	p.S317L	NA	NA	NA	NA	NA	NA	NA	NA	NA	NA	NA	NA	NA	NA	NA	NA	NA
USH2A	ENST00000307340	1:215953355:G:A	1	215953355	G	A	TRUE	rs115403785	missense_variant	missense	ENSP00000305941.3:p.Pro3590Leu	ENST00000307340.3:c.10769C>T	0		1	1	286	0.0034965	18	0.00057372	156	0.0006211	2.7762	23.2	0.99821	0.47115	NA	benign	COSV56370206	1	c.10769C>T	p.P3590L	NA	NA	NA	NA	NA	NA	NA	NA	NA	NA	NA	NA	NA	NA	NA	NA	Usher syndrome, type 2A
USH2A	ENST00000307340	1:216040367:C:T	1	216040367	C	T	TRUE	rs148625329	missense_variant	missense	ENSP00000305941.3:p.Val2943Met	ENST00000307340.3:c.8827G>A	0		1	1	286	0.0034965	NA	NA	1	3.9785e-06	3.3856	24.7	0.99829	0.15676	NA	benign	COSV56337759	1	c.8827G>A	p.V2943M	NA	NA	NA	NA	NA	NA	NA	NA	NA	NA	NA	NA	NA	NA	NA	NA	Usher syndrome, type 2A
USH2A	ENST00000307340	1:216420460:C:A	1	216420460	C	A	TRUE	rs80338902	missense_variant	missense	ENSP00000305941.3:p.Cys759Phe	ENST00000307340.3:c.2276G>T	0		1	1	286	0.0034965	30	0.00095566	243	0.0009692	4.1733	29.9	0.99222	0.81554	NA	pathogenic	COSV99048434	1	c.2276G>T	p.C759F	NA	NA	NA	NA	NA	NA	NA	NA	NA	NA	NA	NA	NA	NA	NA	NA	Usher syndrome, type 2A
VGF	ENST00000249330	7:100806341:C:A	7	100806341	C	A	TRUE	rs201441915	missense_variant	missense	ENSP00000249330.2:p.Arg595Leu	ENST00000249330.2:c.1784G>T	0		1	1	286	0.0034965	31	0.0010003	165	0.00087568	3.3376	24.5	0.99626	0.26932	NA	benign	COSV99031190	1	c.1784G>T	p.R595L	NA	NA	NA	NA	NA	NA	NA	NA	NA	NA	NA	NA	NA	NA	NA	NA	NA
VPS13D	ENST00000358136	1:12336481:C:T	1	12336481	C	T	TRUE	rs41279448	missense_variant	missense	ENSP00000350854.3:p.Arg946Cys	ENST00000358136.3:c.2836C>T	0		1	1	286	0.0034965	4	0.00012739	40	0.00015925	3.4309	24.8	0.99882	0.15616	NA	benign	COSV50683365	1	c.2836C>T	p.R946C	NA	NA	NA	NA	NA	NA	NA	NA	NA	NA	NA	NA	NA	NA	NA	NA	Spinocerebellar ataxia, autosomal recessive 4
VSX2	ENST00000261980	14:74727312:C:T	14	74727312	C	T	FALSE	NA	missense_variant	missense	ENSP00000261980.2:p.Ser259Leu	ENST00000261980.2:c.776C>T	0		1	1	286	0.0034965	1	3.1849e-05	1	4.4034e-06	3.9952	27.9	0.99861	0.84563	NA	pathogenic	COSV56217112	1	c.776C>T	p.S259L	NA	NA	NA	NA	NA	NA	NA	NA	NA	NA	NA	NA	NA	NA	NA	NA	Microphthalmia, isolated 2; Microphthalmia, isolated, with coloboma 3
VWA8	ENST00000379310	13:42179327:G:A	13	42179327	G	A	FALSE	rs374044514	stop_gained	lofs	ENSP00000368612.3:p.Arg1655Ter	ENST00000379310.3:c.4963C>T	0		2	2	286	0.006993	1	3.1851e-05	14	5.6296e-05	8.3384	45	0.99841	0.10932	NA	benign	COSV64995535	1	c.4963C>T	p.R1655*	NA	NA	NA	NA	NA	NA	NA	NA	NA	NA	NA	NA	NA	NA	NA	NA	NA
WDFY3	ENST00000295888	4:85676433:T:C	4	85676433	T	C	TRUE	rs116763383	missense_variant	missense	ENSP00000295888.4:p.Ser1849Gly	ENST00000295888.4:c.5545A>G	0		1	1	286	0.0034965	28	0.00089178	187	0.00074746	2.7519	23.1	0.99275	0.91371	NA	pathogenic	COSV55711155	1	c.5545A>G	p.S1849G	NA	NA	NA	NA	NA	NA	NA	NA	NA	NA	NA	NA	NA	NA	NA	NA	Microcephaly, 18, primary, autosomal dominant
WDR59	ENST00000262144	16:74985432:G:A	16	74985432	G	A	FALSE	NA	stop_gained	lofs	ENSP00000262144.6:p.Arg84Ter	ENST00000262144.6:c.250C>T	0		1	1	286	0.0034965	1	3.1847e-05	14	6.4953e-05	7.5354	39	0.99875	0.11494	NA	benign	COSV50946429	1	c.250C>T	p.R84*	NA	NA	NA	NA	NA	NA	NA	NA	NA	NA	NA	NA	NA	NA	NA	NA	NA
WDR5B	ENST00000330689	3:122133510:A:G	3	122133510	A	G	FALSE	rs141407605	missense_variant	missense	ENSP00000330381.4:p.Ile289Thr	ENST00000330689.4:c.866T>C	0		1	1	286	0.0034965	2	6.3682e-05	4	1.5915e-05	3.7807	26.3	0.99838	0.72518	NA	pathogenic	COSV51657898	1	c.866T>C	p.I289T	NA	NA	NA	NA	NA	NA	NA	NA	NA	NA	NA	NA	NA	NA	NA	NA	NA
WNK4	ENST00000246914	17:40936050:C:T	17	40936050	C	T	FALSE	NA	missense_variant	missense	ENSP00000246914.4:p.Pro296Leu	ENST00000246914.5:c.887C>T	0		1	1	286	0.0034965	NA	NA	NA	NA	3.9822	27.8	0.99908	0.89662	NA	pathogenic	COSV53821678	1	c.887C>T	p.P296L	NA	NA	NA	NA	NA	NA	NA	NA	NA	NA	NA	NA	NA	NA	NA	NA	Pseudohypoaldosteronism, type IIB
WWC3	ENST00000380861	X:10046905:G:A	X	10046905	G	A	TRUE	NA	missense_variant	missense	ENSP00000370242.4:p.Arg96His	ENST00000380861.4:c.287G>A	0		2	2	284	0.0070423	NA	NA	2	1.0909e-05	3.4779	25	0.99956	NA	NA	Predictions not available for allosomal chromosome 'X'	COSV66505003	1	c.287G>A	p.R96H	NA	NA	NA	NA	NA	NA	NA	NA	NA	NA	NA	NA	NA	NA	NA	NA	NA
XDH	ENST00000379416	2:31605868:G:A	2	31605868	G	A	FALSE	rs142388231	missense_variant	missense	ENSP00000368727.3:p.Ala346Val	ENST00000379416.3:c.1037C>T	0		1	1	286	0.0034965	7	0.00022297	78	0.00031078	4.4178	33	0.99926	0.9557	NA	pathogenic	COSV65150932	1	c.1037C>T	p.A346V	NA	NA	NA	NA	NA	NA	NA	NA	NA	NA	NA	NA	NA	NA	NA	NA	Xanthinuria, type I
ZBTB39	ENST00000300101	12:57396717:C:T	12	57396717	C	T	FALSE	NA	missense_variant	missense	ENSP00000300101.2:p.Arg662His	ENST00000300101.2:c.1985G>A	0		1	1	286	0.0034965	NA	NA	8	3.1815e-05	4.3487	33	0.99914	0.64945	NA	pathogenic	COSV55629245	1	c.1985G>A	p.R662H	NA	NA	NA	NA	NA	NA	NA	NA	NA	NA	NA	NA	NA	NA	NA	NA	NA
ZBTB44	ENST00000525842	11:130130964:A:C	11	130130964	A	C	TRUE	NA	missense_variant	missense	ENSP00000433457.1:p.Tyr269Asp	ENST00000525842.1:c.805T>G	0		1	1	286	0.0034965	1	3.1841e-05	2	8.025e-06	3.8611	26.8	0.99269	0.8615	NA	pathogenic	COSV63537961	1	c.805T>G	p.Y269D	NA	NA	NA	NA	NA	NA	NA	NA	NA	NA	NA	NA	NA	NA	NA	NA	NA
ZFYVE1	ENST00000556143	14:73464720:C:T	14	73464720	C	T	TRUE	rs150030612	missense_variant	missense	ENSP00000450742.1:p.Val263Ile	ENST00000556143.1:c.787G>A	0		2	2	286	0.006993	8	0.00025517	131	0.00052098	2.1242	20.6	0.9913	0.22102	NA	benign	COSV99079633	1	c.787G>A	p.V263I	NA	NA	NA	NA	NA	NA	NA	NA	NA	NA	NA	NA	NA	NA	NA	NA	NA
ZG16	ENST00000400752	16:29791654:C:T	16	29791654	C	T	FALSE	NA	missense_variant	missense	ENSP00000383563.4:p.Arg140Cys	ENST00000400752.4:c.418C>T	0		2	2	286	0.006993	1	3.1863e-05	6	4.1433e-05	4.0135	28.1	0.99929	0.80791	NA	pathogenic	COSV68783516	1	c.418C>T	p.R140C	NA	NA	NA	NA	NA	NA	NA	NA	NA	NA	NA	NA	NA	NA	NA	NA	NA
ZHX2	ENST00000314393	8:123964900:G:A	8	123964900	G	A	FALSE	rs201080427	missense_variant	missense	ENSP00000314709.4:p.Gly384Arg	ENST00000314393.4:c.1150G>A	0		1	1	286	0.0034965	1	3.1878e-05	70	0.00027844	3.9396	27.4	0.99827	0.88577	NA	pathogenic	COSV58713685	1	c.1150G>A	p.G384R	NA	NA	NA	NA	NA	NA	NA	NA	NA	NA	NA	NA	Tumor Suppressor	NA	NA	NA	NA
ZNF142	ENST00000411696	2:219515091:G:A	2	219515091	G	A	TRUE	rs200776065	missense_variant	missense	ENSP00000398798.2:p.Arg147Trp	ENST00000411696.2:c.439C>T	0		1	1	286	0.0034965	2	6.3706e-05	21	8.4158e-05	2.482	22.5	0.99469	0.25017	NA	benign	COSV68744177	1	c.439C>T	p.R147W	NA	NA	NA	NA	NA	NA	NA	NA	NA	NA	NA	NA	NA	NA	NA	NA	Neurodevelopmental disorder with impaired speech and hyperkinetic movements
ZNF311	ENST00000377179	6:28963371:G:A	6	28963371	G	A	FALSE	NA	missense_variant	missense	ENSP00000366384.3:p.Arg470Cys	ENST00000377179.3:c.1408C>T	0		1	1	286	0.0034965	NA	NA	2	8.0792e-06	2.8577	23.3	0.99645	0.63069	NA	pathogenic	COSV65853224	1	c.1408C>T	p.R470C	NA	NA	NA	NA	NA	NA	NA	NA	NA	NA	NA	NA	NA	NA	NA	NA	NA
ZNF385D	ENST00000281523	3:21478485:G:A	3	21478485	G	A	FALSE	rs376185989	missense_variant	missense	ENSP00000281523.2:p.Ser217Leu	ENST00000281523.2:c.650C>T	0		1	1	286	0.0034965	NA	NA	1	3.9815e-06	4.0753	28.8	0.99927	0.94102	NA	pathogenic	COSV55773406	1	c.650C>T	p.S217L	NA	NA	NA	NA	NA	NA	NA	NA	NA	NA	NA	NA	NA	NA	NA	NA	NA
ZNF407	ENST00000299687	18:72589289:G:A	18	72589289	G	A	TRUE	rs369381731	missense_variant	missense	ENSP00000299687.4:p.Ala1672Thr	ENST00000299687.5:c.5014G>A	0		1	1	286	0.0034965	NA	NA	3	1.2038e-05	4.2054	31	0.99915	0.84467	NA	pathogenic	COSV55245994	1	c.5014G>A	p.A1672T	NA	NA	NA	NA	NA	NA	NA	NA	NA	NA	NA	NA	NA	NA	NA	NA	NA
ZNF414	ENST00000393927	19:8577958:C:T	19	8577958	C	T	TRUE	NA	missense_variant	missense	ENSP00000377504.3:p.Gly91Arg	ENST00000393927.4:c.271G>A	0		1	1	286	0.0034965	36	0.0011477	13	0.0001148	3.0799	23.8	0.99908	0.056164	NA	benign	COSV55322086	1	c.271G>A	p.G91R	NA	NA	NA	NA	NA	NA	NA	NA	NA	NA	NA	NA	NA	NA	NA	NA	NA
ZNF541	ENST00000314121	19:48048089:C:T	19	48048089	C	T	TRUE	NA	missense_variant	missense	ENSP00000313258.4:p.Arg566Gln	ENST00000314121.4:c.1697G>A	0		2	2	286	0.006993	NA	NA	0	0	3.3721	24.6	0.99943	0.19452	NA	benign	COSV54542880	1	c.1697G>A	p.R566Q	NA	NA	NA	NA	NA	NA	NA	NA	NA	NA	NA	NA	NA	NA	NA	NA	NA
ZNF592	ENST00000299927	15:85342440:G:A	15	85342440	G	A	TRUE	rs150829393	missense_variant	missense	ENSP00000299927.3:p.Gly1046Arg	ENST00000299927.3:c.3136G>A	0		1	1	286	0.0034965	1	3.1847e-05	32	0.00012727	3.02	23.7	0.99849	0.7508	NA	pathogenic	COSV55435825	1	c.3136G>A	p.G1046R	Galloway-Mowat_syndrome_1	Uncertain_significance	single_nucleotide_variant	MedGen:C4551772,OMIM:251300	251300	NA	NA	NA	NA	NA	NA	NA	NA	NA	NA	NA	Spinocerebellar ataxia, autosomal recessive 5
ZNF862	ENST00000223210	7:149556606:C:T	7	149556606	C	T	FALSE	rs199962447	missense_variant	missense	ENSP00000223210.4:p.Arg405Cys	ENST00000223210.4:c.1213C>T	0		1	1	286	0.0034965	1	3.1861e-05	9	4.8895e-05	2.4815	22.5	0.99036	0.064846	NA	benign	COSV56225238	1	c.1213C>T	p.R405C	NA	NA	NA	NA	NA	NA	NA	NA	NA	NA	NA	NA	NA	NA	NA	NA	NA
A2M	ENST00000318602	12:9251204:G:A	12	9251204	G	A	FALSE	NA	missense_variant	missense	ENSP00000323929.7:p.Ser617Leu	ENST00000318602.7:c.1850C>T	0		1	1	284	0.0035211	3	9.5584e-05	5	2.2141e-05	2.146	20.8	0.99507	0.66757	NA	pathogenic	COSV59389051	2	c.1850C>T	p.S617L	NA	NA	NA	NA	NA	NA	NA	NA	NA	NA	NA	NA	NA	NA	NA	NA	Alpha-2-macroglobulin deficiency
A4GNT	ENST00000236709	3:137843320:C:T	3	137843320	C	T	FALSE	NA	missense_variant	missense	ENSP00000236709.3:p.Arg270His	ENST00000236709.3:c.809G>A	0		1	1	286	0.0034965	NA	NA	8	3.1812e-05	3.2877	24.4	0.9991	0.069013	NA	benign	COSV52628354	2	c.809G>A	p.R270H	NA	NA	NA	NA	NA	NA	NA	NA	NA	NA	NA	NA	NA	NA	NA	NA	NA
ABCC12	ENST00000311303	16:48180287:G:A	16	48180287	G	A	TRUE	rs41280929	missense_variant	missense	ENSP00000311030.3:p.Arg17Trp	ENST00000311303.3:c.49C>T	0		1	1	286	0.0034965	19	0.00060521	78	0.0003102	2.4536	22.5	0.99869	0.15296	NA	benign	COSV60912157	2	c.49C>T	p.R17W	NA	NA	NA	NA	NA	NA	NA	NA	NA	NA	NA	NA	NA	NA	NA	NA	NA
ABCG8	ENST00000272286	2:44079509:C:T	2	44079509	C	T	FALSE	rs376362072	missense_variant	missense	ENSP00000272286.2:p.Ala193Val	ENST00000272286.2:c.578C>T	0		1	1	286	0.0034965	3	9.5541e-05	41	0.00016351	4.0536	28.5	0.99925	0.95684	NA	pathogenic	COSV55394030	2	c.578C>T	p.A193V	not_provided	Uncertain_significance	single_nucleotide_variant	MedGen:CN517202	NA	NA	NA	NA	NA	NA	Imprinted Genes	NA	NA	NA	NA	NA	Sitosterolemia
ADAMTS5	ENST00000284987	21:28306867:G:A	21	28306867	G	A	FALSE	NA	missense_variant	missense	ENSP00000284987.5:p.Ala536Val	ENST00000284987.5:c.1607C>T	0		1	1	286	0.0034965	2	6.3755e-05	9	3.5814e-05	2.859	23.3	0.99869	0.8571	NA	pathogenic	COSV53183225	2	c.1607C>T	p.A536V	NA	NA	NA	NA	NA	NA	NA	NA	NA	NA	NA	NA	NA	NA	NA	NA	NA
AGRN	ENST00000379370	1:981400:G:A	1	981400	G	A	FALSE	rs140120617	missense_variant	missense	ENSP00000368678.2:p.Val913Met	ENST00000379370.2:c.2737G>A	0		1	1	286	0.0034965	4	0.00012745	38	0.00015159	3.5202	25.2	0.9988	0.39839	NA	benign	COSV65071944	2	c.2737G>A	p.V913M	Myasthenic_syndrome,_congenital,_8	Uncertain_significance	single_nucleotide_variant	MedGen:C3808739,OMIM:615120	615120	NA	NA	NA	NA	NA	NA	NA	NA	NA	NA	NA	Myasthenic syndrome, congenital 8
ALDH1B1	ENST00000377698	9:38396889:G:A	9	38396889	G	A	FALSE	rs201132163	missense_variant	missense	ENSP00000366927.3:p.Ala382Thr	ENST00000377698.3:c.1144G>A	0		2	2	286	0.006993	3	9.556e-05	11	4.3741e-05	3.4134	24.8	0.99888	0.69456	NA	pathogenic	COSV66620056	2	c.1144G>A	p.A382T	not_provided	Uncertain_significance	single_nucleotide_variant	MedGen:CN517202	NA	NA	NA	NA	NA	NA	NA	NA	NA	NA	NA	NA	NA
ALOX5	ENST00000374391	10:45919553:G:A	10	45919553	G	A	TRUE	NA	missense_variant	missense	ENSP00000363512.2:p.Asp207Asn	ENST00000374391.2:c.619G>A	0		1	1	286	0.0034965	NA	NA	4	1.5907e-05	3.8741	26.9	0.99925	0.9582	NA	pathogenic	COSV65550810	2	c.619G>A	p.D207N	NA	NA	NA	NA	NA	NA	NA	NA	NA	NA	NA	NA	NA	NA	NA	NA	Asthma, diminished response to antileukotriene treatment in
ALOX5	ENST00000374391	10:45920488:C:T	10	45920488	C	T	TRUE	NA	missense_variant	missense	ENSP00000363512.2:p.Arg248Cys	ENST00000374391.2:c.742C>T	0		1	1	286	0.0034965	1	3.1933e-05	1	3.9788e-06	3.0059	23.6	0.9987	0.75686	NA	pathogenic	COSV65551681	2	c.742C>T	p.R248C	NA	NA	NA	NA	NA	NA	NA	NA	NA	NA	NA	NA	NA	NA	NA	NA	Asthma, diminished response to antileukotriene treatment in
ALS2CL	ENST00000318962	3:46724750:C:T	3	46724750	C	T	TRUE	rs368302960	missense_variant	missense	ENSP00000313670.4:p.Val327Met	ENST00000318962.4:c.979G>A	0		1	1	286	0.0034965	10	0.00031874	88	0.00036957	2.1596	21	0.99529	0.078727	NA	benign	COSV59671177	2	c.979G>A	p.V327M	NA	NA	NA	NA	NA	NA	NA	NA	NA	NA	NA	NA	NA	NA	NA	NA	Schizophrenia
ANKRD34B	ENST00000338682	5:79855769:G:A	5	79855769	G	A	FALSE	rs201133010	missense_variant	missense	ENSP00000339802.3:p.Arg24Cys	ENST00000338682.3:c.70C>T	0		3	3	286	0.01049	2	6.3686e-05	114	0.00045453	4.1974	31	0.9994	0.83307	NA	pathogenic	COSV58613919	2	c.70C>T	p.R24C	NA	NA	NA	NA	NA	NA	NA	NA	NA	NA	NA	NA	NA	NA	NA	NA	NA
ANO2	ENST00000327087	12:6030474:C:T	12	6030474	C	T	TRUE	rs182999590	missense_variant	missense	ENSP00000314048.8:p.Arg85His	ENST00000327087.8:c.254G>A	0		1	1	286	0.0034965	79	0.0025167	241	0.00096716	2.3078	22	0.99822	0.35908	NA	benign	COSV59022759	2	c.254G>A	p.R85H	NA	NA	NA	NA	NA	NA	NA	NA	NA	NA	NA	NA	NA	NA	NA	NA	NA
AOC1	ENST00000493429	7:150554937:A:G	7	150554937	A	G	TRUE	rs200630234	missense_variant	missense	ENSP00000418614.1:p.Asn460Ser	ENST00000493429.1:c.1379A>G	0		2	2	286	0.006993	5	0.00015929	75	0.00030065	3.5529	25.3	0.99884	0.96179	NA	pathogenic	COSV62869879	2	c.1379A>G	p.N460S	NA	NA	NA	NA	NA	NA	NA	NA	NA	NA	NA	NA	NA	NA	NA	NA	NA
AP1G2	ENST00000308724	14:24035080:G:A	14	24035080	G	A	TRUE	NA	missense_variant	missense	ENSP00000312442.5:p.Thr197Met	ENST00000308724.5:c.590C>T	0		1	1	286	0.0034965	NA	NA	12	5.3175e-05	3.1471	24	0.99878	0.37245	NA	benign	COSV58115068	2	c.590C>T	p.T197M	NA	NA	NA	NA	NA	NA	NA	NA	NA	NA	NA	NA	NA	NA	NA	NA	NA
AP5Z1	ENST00000348624	7:4828518:G:A	7	4828518	G	A	TRUE	rs200224845	missense_variant	missense	ENSP00000297562.4:p.Arg548His	ENST00000348624.4:c.1643G>A	0		1	1	286	0.0034965	3	9.5712e-05	16	6.6829e-05	4.025	28.2	0.99955	0.85604	NA	pathogenic	COSV62242897	2	c.1643G>A	p.R548H	NA	NA	NA	NA	NA	NA	NA	NA	NA	NA	NA	NA	NA	NA	NA	NA	Spastic paraplegia 48, autosomal recessive
ARHGEF15	ENST00000361926	17:8221945:C:T	17	8221945	C	T	TRUE	rs141885648	missense_variant	missense	ENSP00000355026.3:p.Arg613Trp	ENST00000361926.3:c.1837C>T	0		1	1	286	0.0034965	2	6.3816e-05	4	1.5926e-05	3.833	26.6	0.99923	0.47211	NA	benign	COSV62725949	2	c.1837C>T	p.R613W	Early_infantile_epileptic_encephalopathy	Uncertain_significance	single_nucleotide_variant	MedGen:C4552072,Orphanet:ORPHA1934	NA	NA	NA	NA	NA	NA	NA	NA	NA	NA	NA	NA	NA
ARID3C	ENST00000378909	9:34622032:C:T	9	34622032	C	T	FALSE	rs142710890	missense_variant	missense	ENSP00000368189.2:p.Gly375Arg	ENST00000378909.2:c.1123G>A	0		1	1	286	0.0034965	16	0.00051014	165	0.00065615	4.39	33	0.99912	0.94322	NA	pathogenic	COSV52406809	2	c.1123G>A	p.G375R	NA	NA	NA	NA	NA	NA	NA	NA	NA	NA	NA	NA	NA	NA	NA	NA	NA
ARMC9	ENST00000349938	2:232209772:C:T	2	232209772	C	T	FALSE	rs202164814	missense_variant	missense	ENSP00000258417.5:p.Thr655Ile	ENST00000349938.4:c.1964C>T	0		1	1	286	0.0034965	2	6.3694e-05	74	0.00029639	3.5877	25.4	0.99885	0.55606	NA	pathogenic	COSV63020960	2	c.1964C>T	p.T655I	NA	NA	NA	NA	NA	NA	NA	NA	NA	NA	NA	NA	NA	NA	NA	NA	Joubert syndrome 30
AS3MT	ENST00000369880	10:104638615:G:A	10	104638615	G	A	FALSE	rs139656545	missense_variant	missense	ENSP00000358896.3:p.Arg251His	ENST00000369880.3:c.752G>A	0		1	1	286	0.0034965	66	0.0021026	191	0.00077412	3.0539	23.8	0.99792	0.1731	NA	benign	COSV54916699	2	c.752G>A	p.R251H	NA	NA	NA	NA	NA	NA	NA	NA	NA	NA	NA	NA	NA	NA	NA	NA	NA
ASB13	ENST00000357700	10:5683877:C:T	10	5683877	C	T	FALSE	NA	missense_variant	missense	ENSP00000350331.6:p.Ala189Thr	ENST00000357700.6:c.565G>A	0		1	1	286	0.0034965	1	3.1861e-05	18	7.1589e-05	4.1721	29.9	0.99941	0.84847	NA	pathogenic	COSV63090011	2	c.565G>A	p.A189T	NA	NA	NA	NA	NA	NA	NA	NA	NA	NA	NA	NA	NA	NA	NA	NA	NA
ASTE1	ENST00000264992	3:130743495:G:A	3	130743495	G	A	TRUE	rs140373702	missense_variant	missense	ENSP00000264992.3:p.Ala219Val	ENST00000264992.3:c.656C>T	0		1	1	286	0.0034965	27	0.00085998	119	0.00050974	3.396	24.7	0.9989	NA	NA	No prediction found	COSV53910910	2	c.656C>T	p.A219V	NA	NA	NA	NA	NA	NA	NA	NA	NA	NA	NA	NA	NA	NA	NA	NA	NA
B3GNT8	ENST00000321702	19:41932602:C:T	19	41932602	C	T	FALSE	rs140645718	missense_variant	missense	ENSP00000312700.1:p.Glu28Lys	ENST00000321702.2:c.82G>A	0		2	2	286	0.006993	11	0.00035103	43	0.00017473	2.1244	20.6	0.99821	NA	NA	No prediction found	COSV54199639	2	c.82G>A	p.E28K	NA	NA	NA	NA	NA	NA	NA	NA	NA	NA	NA	NA	NA	NA	NA	NA	NA
BAI1	ENST00000517894	8:143562671:C:T	8	143562671	C	T	TRUE	rs376062430	missense_variant	missense	ENSP00000430945.1:p.Pro629Ser	ENST00000517894.1:c.1885C>T	0		1	1	286	0.0034965	2	6.3747e-05	47	0.00018855	3.746	26.1	0.99928	0.83535	NA	pathogenic	COSV60095936	2	c.1885C>T	p.P629S	NA	NA	NA	NA	NA	NA	NA	NA	NA	NA	NA	NA	NA	NA	KEGG_P53	NA	NA
BOC	ENST00000495514	3:112993467:C:T	3	112993467	C	T	TRUE	rs150642347	missense_variant	missense	ENSP00000418663.1:p.Arg494Trp	ENST00000495514.1:c.1480C>T	0		1	1	286	0.0034965	12	0.00038251	43	0.00017403	4.4262	33	0.99931	0.71886	NA	pathogenic	COSV56347933	2	c.1480C>T	p.R494W	NA	NA	NA	NA	NA	NA	NA	NA	NA	NA	NA	NA	NA	NA	NA	NA	NA
BPIFB4	ENST00000375483	20:31685511:C:T	20	31685511	C	T	FALSE	rs199856517	missense_variant	missense	ENSP00000364632.3:p.Ala496Val	ENST00000375483.3:c.1487C>T	0		3	3	286	0.01049	6	0.00019107	209	0.00083136	3.4444	24.9	0.99883	0.13086	NA	benign	COSV64950894	2	c.1487C>T	p.A496V	NA	NA	NA	NA	NA	NA	NA	NA	NA	NA	NA	NA	NA	NA	NA	NA	NA
BRINP2	ENST00000361539	1:177245369:C:T	1	177245369	C	T	FALSE	rs145109858	missense_variant	missense	ENSP00000354481.4:p.Arg271Cys	ENST00000361539.4:c.811C>T	0		1	1	286	0.0034965	3	9.5535e-05	65	0.00025879	4.0186	28.2	0.99941	0.45507	NA	benign	COSV64175168	2	c.811C>T	p.R271C	NA	NA	NA	NA	NA	NA	NA	NA	NA	NA	NA	NA	NA	NA	NA	NA	NA
C15orf59	ENST00000569673	15:74032722:G:A	15	74032722	G	A	TRUE	NA	missense_variant	missense	ENSP00000457205.1:p.Arg140Cys	ENST00000569673.1:c.418C>T	0		1	1	286	0.0034965	NA	NA	19	7.7473e-05	2.7863	23.2	0.9989	0.41493	NA	benign	COSV65837189	2	c.418C>T	p.R140C	NA	NA	NA	NA	NA	NA	NA	NA	NA	NA	NA	NA	NA	NA	NA	NA	NA
C16orf54	ENST00000329410	16:29755701:C:T	16	29755701	C	T	FALSE	rs200313763	missense_variant	missense	ENSP00000327506.3:p.Arg191Gln	ENST00000329410.3:c.572G>A	0		1	1	286	0.0034965	33	0.0010515	161	0.00068576	2.3138	22	0.99873	0.16299	NA	benign	COSV61476714	2	c.572G>A	p.R191Q	NA	NA	NA	NA	NA	NA	NA	NA	NA	NA	NA	NA	NA	NA	NA	NA	NA
C3orf80	ENST00000326474	3:159944150:G:A	3	159944150	G	A	FALSE	NA	missense_variant	missense	ENSP00000313324.3:p.Arg243His	ENST00000326474.3:c.728G>A	0		2	2	286	0.006993	2	6.3824e-05	44	0.00054225	3.6635	25.7	0.99878	0.20375	NA	benign	COSV58462166	2	c.728G>A	p.R243H	NA	NA	NA	NA	NA	NA	NA	NA	NA	NA	NA	NA	NA	NA	NA	NA	NA
C7orf63	ENST00000389297	7:89884782:G:A	7	89884782	G	A	TRUE	rs145263721	missense_variant	missense	ENSP00000373948.4:p.Glu56Lys	ENST00000389297.4:c.166G>A	0		1	1	286	0.0034965	NA	NA	18	7.2297e-05	2.2009	21.3	0.99667	0.10226	NA	benign	COSV60184444	2	c.166G>A	p.E56K	NA	NA	NA	NA	NA	NA	NA	NA	NA	NA	NA	NA	NA	NA	NA	NA	NA
CAMK1G	ENST00000009105	1:209783222:G:C	1	209783222	G	C	TRUE	rs35561962	missense_variant	missense	ENSP00000009105.1:p.Glu259Gln	ENST00000009105.1:c.775G>C	0		1	1	286	0.0034965	20	0.00063698	202	0.00080322	2.3365	22.1	0.99496	0.38102	NA	benign	COSV99049408	2	c.775G>C	p.E259Q	NA	NA	NA	NA	NA	NA	NA	NA	NA	NA	NA	NA	NA	NA	NA	NA	NA
CAND1	ENST00000545606	12:67696225:G:A	12	67696225	G	A	FALSE	rs201484225	missense_variant	missense	ENSP00000442318.1:p.Val375Ile	ENST00000545606.1:c.1123G>A	0		1	1	286	0.0034965	4	0.0001274	111	0.00044171	2.6208	22.8	0.9977	0.73284	NA	pathogenic	COSV73338528	2	c.1123G>A	p.V375I	NA	NA	NA	NA	NA	NA	NA	NA	NA	NA	NA	NA	NA	NA	NA	NA	NA
CAPN1	ENST00000527323	11:64977354:T:G	11	64977354	T	G	TRUE	rs200876514	missense_variant	missense	ENSP00000431984.1:p.Phe610Cys	ENST00000527323.1:c.1829T>G	0		1	1	286	0.0034965	11	0.00035088	84	0.00033811	4.3177	32	0.99507	0.95127	NA	pathogenic	COSV54197069	2	c.1829T>G	p.F610C	NA	NA	NA	NA	NA	NA	NA	NA	NA	NA	NA	NA	NA	NA	NA	NA	Spastic paraplegia 76, autosomal recessive
CAPN11	ENST00000398776	6:44140045:G:A	6	44140045	G	A	TRUE	NA	missense_variant	missense	ENSP00000381758.1:p.Cys139Tyr	ENST00000398776.1:c.416G>A	0		1	1	286	0.0034965	NA	NA	0	0	4.0534	28.5	0.99737	0.94608	NA	pathogenic	COSV67237880	2	c.416G>A	p.C139Y	NA	NA	NA	NA	NA	NA	NA	NA	NA	NA	NA	NA	NA	NA	NA	NA	NA
CARD9	ENST00000371732	9:139265072:C:T	9	139265072	C	T	TRUE	NA	missense_variant	missense	ENSP00000360797.5:p.Ala237Thr	ENST00000371732.5:c.709G>A	0		1	1	286	0.0034965	NA	NA	NA	NA	3.064	23.8	0.99832	0.57107	NA	pathogenic	COSV53735190	2	c.709G>A	p.A237T	NA	NA	NA	NA	NA	NA	NA	NA	NA	NA	NA	NA	NA	NA	NA	NA	Candidiasis, familial, 2
CASD1	ENST00000297273	7:94167097:G:A	7	94167097	G	A	FALSE	rs371554475	missense_variant	missense	ENSP00000297273.4:p.Arg386His	ENST00000297273.4:c.1157G>A	0		1	1	286	0.0034965	1	3.1861e-05	7	2.7937e-05	3.2348	24.2	0.99934	0.90329	NA	pathogenic	COSV51975203	2	c.1157G>A	p.R386H	NA	NA	NA	NA	NA	NA	NA	NA	NA	NA	NA	NA	NA	NA	NA	NA	NA
CELSR1	ENST00000262738	22:46835285:G:A	22	46835285	G	A	FALSE	rs141040650	missense_variant	missense	ENSP00000262738.3:p.Arg1403Cys	ENST00000262738.3:c.4207C>T	0		2	2	286	0.006993	NA	NA	35	0.00014017	4.2196	31	0.99946	0.57349	NA	pathogenic	COSV53083223	2	c.4207C>T	p.R1403C	NA	NA	NA	NA	NA	NA	NA	NA	NA	NA	NA	NA	NA	NA	NA	NA	NA
CELSR2	ENST00000271332	1:109793756:G:A	1	109793756	G	A	FALSE	NA	missense_variant	missense	ENSP00000271332.3:p.Arg352His	ENST00000271332.3:c.1055G>A	0		1	1	286	0.0034965	1	3.1863e-05	3	1.1988e-05	3.4296	24.8	0.99923	0.11448	NA	benign	COSV54770033	2	c.1055G>A	p.R352H	NA	NA	NA	NA	NA	NA	NA	NA	NA	NA	NA	NA	NA	NA	NA	NA	NA
COL1A2	ENST00000297268	7:94049588:G:A	7	94049588	G	A	FALSE	rs72658163	missense_variant	missense	ENSP00000297268.6:p.Arg708Gln	ENST00000297268.6:c.2123G>A	0		1	1	286	0.0034965	24	0.00076472	163	0.0006488	4.545	34	0.99916	0.93618	NA	pathogenic	COSV51954566	2	c.2123G>A	p.R708Q	Connective_tissue_disorder|Osteogenesis_imperfecta_type_I|Marfan_syndrome,_atypical|Ehlers-Danlos_syndrome,_classic_type|not_specified	Conflicting_interpretations_of_pathogenicity	single_nucleotide_variant	MedGen:C0009782|MedGen:C0023931,OMIM:166200,Orphanet:ORPHA216796,SNOMED_CT:385482004|MedGen:C4016055|MedGen:C4552122,OMIM:130000,Orphanet:ORPHA287,SNOMED_CT:20766005,SNOMED_CT:83470009|MedGen:CN169374	166200	NA	NA	NA	NA	NA	NA	NA	NA	NA	NA	NA	Ehlers-Danlos syndrome, cardiac valvular form
COL4A1	ENST00000375820	13:110822924:G:A	13	110822924	G	A	FALSE	rs148801165	missense_variant	missense	ENSP00000364979.4:p.Arg1238Cys	ENST00000375820.4:c.3712C>T	0		2	2	286	0.006993	8	0.00025492	49	0.00020717	3.5905	25.4	0.99941	0.54497	NA	pathogenic	COSV65425746	2	c.3712C>T	p.R1238C	NA	NA	NA	NA	NA	NA	NA	NA	NA	NA	NA	NA	NA	NA	NA	NA	Angiopathy, hereditary, with nephropathy, aneurysms, and muscle cramps; Brain small vessel disease 1 with or without ocular anomalies; Anterior segment dysgenesis with cerebral involvement; Porencephaly 1; Retinal artery tortuosity; Schizencephaly
COX15	ENST00000016171	10:101486760:G:A	10	101486760	G	A	TRUE	rs371107669	missense_variant	missense	ENSP00000016171.5:p.Arg183Cys	ENST00000016171.5:c.547C>T	0		1	1	286	0.0034965	NA	NA	6	2.386e-05	4.2507	32	0.99935	0.59858	NA	pathogenic	COSV50012209	2	c.547C>T	p.R183C	NA	NA	NA	NA	NA	NA	NA	NA	NA	NA	NA	NA	NA	NA	NA	NA	Leigh syndrome; Cardioencephalomyopathy, fatal infantile, due to cytochrome c oxidase deficiency 2
CPE	ENST00000402744	4:166405630:C:T	4	166405630	C	T	FALSE	rs142408232	missense_variant	missense	ENSP00000386104.4:p.Arg283Trp	ENST00000402744.4:c.847C>T	0		1	1	286	0.0034965	6	0.00019113	95	0.00037793	3.6213	25.6	0.999	0.6872	NA	pathogenic	COSV68581450	2	c.847C>T	p.R283W	NA	NA	NA	NA	NA	NA	NA	NA	NA	NA	NA	NA	NA	NA	NA	NA	NA
DAG1	ENST00000545947	3:49569251:C:T	3	49569251	C	T	TRUE	rs143573515	missense_variant	missense	ENSP00000442600.1:p.Thr436Met	ENST00000545947.1:c.1307C>T	0		1	1	286	0.0034965	7	0.0002233	10	3.9767e-05	3.3587	24.6	0.99795	0.76439	NA	pathogenic	COSV58183547	2	c.1307C>T	p.T436M	Limb-girdle_muscular_dystrophy-dystroglycanopathy,_type_C9|Muscular_dystrophy-dystroglycanopathy_(congenital_with_brain_and_eye_anomalies),_type_a,_9|not_provided	Uncertain_significance	single_nucleotide_variant	MedGen:C3151184,OMIM:613818,Orphanet:ORPHA280333|MedGen:C4225291,OMIM:616538,Orphanet:ORPHA370997|MedGen:CN517202	613818	NA	NA	NA	NA	NA	NA	NA	NA	NA	NA	NA	Muscular dystrophy-dystroglycanopathy (congenital with brain and eye anomalies), type A, 9; Muscular dystrophy-dystroglycanopathy, type C, 9
DNAH1	ENST00000420323	3:52422605:C:T	3	52422605	C	T	FALSE	rs185397176	missense_variant	missense	ENSP00000401514.2:p.Arg3115Trp	ENST00000420323.2:c.9343C>T	0		1	1	286	0.0034965	21	0.0006696	216	0.00088367	2.9239	23.5	0.99866	0.6975	NA	pathogenic	COSV70231278	2	c.9343C>T	p.R3115W	SPERMATOGENIC_FAILURE_18|Ciliary_dyskinesia,_primary,_37	Likely_benign	single_nucleotide_variant	MedGen:C4539783,OMIM:617576|MedGen:C4539798,OMIM:617577	617576	NA	NA	NA	NA	Fertility_v2	NA	NA	NA	NA	NA	NA	Ciliary dyskinesia, primary, 37
DNAH1	ENST00000420323	3:52425267:C:T	3	52425267	C	T	FALSE	rs200784189	missense_variant	missense	ENSP00000401514.2:p.Arg3272Cys	ENST00000420323.2:c.9814C>T	0		1	1	286	0.0034965	31	0.00098726	183	0.00073734	3.6682	25.8	0.99931	0.62029	NA	pathogenic	COSV70226452	2	c.9814C>T	p.R3272C	SPERMATOGENIC_FAILURE_18|Ciliary_dyskinesia,_primary,_37	Uncertain_significance	single_nucleotide_variant	MedGen:C4539783,OMIM:617576|MedGen:C4539798,OMIM:617577	617576	NA	NA	NA	NA	Fertility_v2	NA	NA	NA	NA	NA	NA	Ciliary dyskinesia, primary, 37
DNAH1	ENST00000420323	3:52429058:C:T	3	52429058	C	T	FALSE	NA	missense_variant	missense	ENSP00000401514.2:p.Arg3651Cys	ENST00000420323.2:c.10951C>T	0		1	1	286	0.0034965	NA	NA	2	8.3065e-06	3.7087	25.9	0.99849	0.36477	NA	benign	COSV70237507	2	c.10951C>T	p.R3651C	NA	NA	NA	NA	NA	NA	NA	NA	NA	Fertility_v2	NA	NA	NA	NA	NA	NA	Ciliary dyskinesia, primary, 37
DNAH2	ENST00000572933	17:7667544:G:A	17	7667544	G	A	TRUE	NA	missense_variant	missense	ENSP00000458355.1:p.Glu1097Lys	ENST00000572933.1:c.3289G>A	0		1	1	286	0.0034965	1	3.1861e-05	28	0.00011175	3.1355	24	0.99915	0.83831	NA	pathogenic	COSV66722253	2	c.3289G>A	p.E1097K	NA	NA	NA	NA	NA	NA	NA	NA	NA	NA	NA	NA	NA	NA	NA	NA	NA
DNHD1	ENST00000254579	11:6555340:C:T	11	6555340	C	T	TRUE	NA	missense_variant	missense	ENSP00000254579.6:p.Arg979Cys	ENST00000254579.6:c.2935C>T	0		1	1	286	0.0034965	NA	NA	5	3.2583e-05	2.0775	20.1	0.99914	0.12386	NA	benign	COSV54433194	2	c.2935C>T	p.R979C	NA	NA	NA	NA	NA	NA	NA	NA	NA	NA	NA	NA	NA	NA	NA	NA	NA
DOCK3	ENST00000266037	3:51418727:G:A	3	51418727	G	A	FALSE	NA	missense_variant	missense	ENSP00000266037.8:p.Val1944Ile	ENST00000266037.9:c.5830G>A	0		1	1	286	0.0034965	NA	NA	29	0.00011642	2.5336	22.6	0.99576	0.71724	NA	pathogenic	COSV56522310	2	c.5830G>A	p.V1944I	NA	NA	NA	NA	NA	NA	NA	NA	NA	NA	NA	NA	NA	NA	NA	NA	Neurodevelopmental disorder with impaired intellectual development, hypotonia, and ataxia
DPYS	ENST00000351513	8:105440237:G:A	8	105440237	G	A	FALSE	NA	missense_variant	missense	ENSP00000276651.2:p.Arg355Trp	ENST00000351513.2:c.1063C>T	0		1	1	286	0.0034965	NA	NA	15	5.9655e-05	3.9542	27.6	0.99926	0.85386	NA	pathogenic	COSV60908338	2	c.1063C>T	p.R355W	NA	NA	NA	NA	NA	NA	NA	NA	NA	NA	NA	NA	NA	NA	NA	NA	Dihydropyriminidase deficiency
EIF3B	ENST00000360876	7:2415056:C:T	7	2415056	C	T	TRUE	rs76153980	missense_variant	missense	ENSP00000354125.4:p.Ser641Leu	ENST00000360876.4:c.1922C>T	0		1	1	286	0.0034965	28	0.00089212	241	0.00095843	2.1212	20.6	0.99461	0.93149	NA	pathogenic	COSV62803300	2	c.1922C>T	p.S641L	NA	NA	NA	NA	NA	NA	NA	NA	NA	NA	NA	NA	NA	NA	NA	NA	NA
ENPP3	ENST00000414305	6:132006597:G:A	6	132006597	G	A	TRUE	rs377322848	missense_variant	missense	ENSP00000406261.1:p.Arg405His	ENST00000414305.1:c.1214G>A	0		3	3	286	0.01049	1	3.1888e-05	29	0.00011543	3.819	26.5	0.99938	0.82925	NA	pathogenic	COSV62955194	2	c.1214G>A	p.R405H	NA	NA	NA	NA	NA	NA	NA	NA	NA	NA	NA	NA	NA	NA	NA	NA	NA
EPB41L4A	ENST00000261486	5:111576501:C:T	5	111576501	C	T	FALSE	rs200997940	missense_variant	missense	ENSP00000261486.5:p.Glu268Lys	ENST00000261486.5:c.802G>A	0		1	1	286	0.0034965	40	0.0012751	152	0.00066819	4.1326	29.4	0.99925	0.69123	NA	pathogenic	COSV54879749	2	c.802G>A	p.E268K	NA	NA	NA	NA	NA	NA	NA	NA	NA	NA	NA	NA	NA	NA	NA	NA	NA
EPB41L4A	ENST00000261486	5:111598198:G:A	5	111598198	G	A	FALSE	rs200939030	missense_variant	missense	ENSP00000261486.5:p.Pro212Leu	ENST00000261486.5:c.635C>T	0		1	1	286	0.0034965	9	0.00028668	84	0.00033681	3.5006	25.1	0.99262	0.81821	NA	pathogenic	COSV54874910	2	c.635C>T	p.P212L	NA	NA	NA	NA	NA	NA	NA	NA	NA	NA	NA	NA	NA	NA	NA	NA	NA
EPPK1	ENST00000525985	8:144941586:G:A	8	144941586	G	A	FALSE	NA	missense_variant	missense	ENSP00000436337.1:p.Arg1946Cys	ENST00000525985.1:c.5836C>T	0		1	1	286	0.0034965	1	3.1853e-05	2	8.0658e-06	2.5898	22.8	0.99769	0.29242	NA	benign	COSV73260810	2	c.5836C>T	p.R1946C	NA	NA	NA	NA	NA	NA	NA	NA	NA	NA	NA	NA	NA	NA	NA	NA	NA
FAAH2	ENST00000374900	X:57358060:C:T	X	57358060	C	T	FALSE	rs141132166	missense_variant	missense	ENSP00000364035.4:p.Arg148Cys	ENST00000374900.4:c.442C>T	0		1	1	282	0.0035461	2	9.1021e-05	95	0.00051998	2.7316	23.1	0.9955	NA	NA	Predictions not available for allosomal chromosome 'X'	COSV66510514	2	c.442C>T	p.R148C	NA	NA	NA	NA	NA	NA	NA	NA	NA	NA	NA	NA	NA	NA	NA	NA	NA
FAM124B	ENST00000409685	2:225266346:C:G	2	225266346	C	G	TRUE	NA	missense_variant	missense	ENSP00000386895.3:p.Arg47Pro	ENST00000409685.3:c.140G>C	0		1	1	286	0.0034965	NA	NA	NA	NA	3.6276	25.6	0.99582	0.97715	NA	pathogenic (high conf.)	COSV54740399	2	c.140G>C	p.R47P	NA	NA	NA	NA	NA	NA	NA	NA	NA	NA	NA	NA	NA	NA	NA	NA	NA
FAM171A1	ENST00000378116	10:15290661:G:A	10	15290661	G	A	FALSE	NA	missense_variant	missense	ENSP00000367356.4:p.Ala244Val	ENST00000378116.4:c.731C>T	0		1	1	286	0.0034965	2	6.3694e-05	19	7.6918e-05	2.797	23.2	0.99906	0.61773	NA	pathogenic	COSV65318061	2	c.731C>T	p.A244V	NA	NA	NA	NA	NA	NA	NA	NA	NA	NA	NA	NA	NA	NA	NA	NA	NA
FAM3D	ENST00000358781	3:58639419:G:A	3	58639419	G	A	FALSE	rs140921588	missense_variant	missense	ENSP00000351632.2:p.Arg35Cys	ENST00000358781.2:c.103C>T	0		1	1	286	0.0034965	12	0.00038204	50	0.00019902	3.9216	27.3	0.99924	0.45875	NA	benign	COSV62557851	2	c.103C>T	p.R35C	NA	NA	NA	NA	NA	NA	NA	NA	NA	NA	NA	NA	NA	NA	NA	NA	NA
FASN	ENST00000306749	17:80048811:C:T	17	80048811	C	T	FALSE	rs202040392	missense_variant	missense	ENSP00000304592.2:p.Glu543Lys	ENST00000306749.2:c.1627G>A	0		1	1	286	0.0034965	3	9.5554e-05	44	0.0001777	2.0956	20.3	0.9969	0.70553	NA	pathogenic	COSV60753675	2	c.1627G>A	p.E543K	Epileptic_encephalopathy	Uncertain_significance	single_nucleotide_variant	Human_Phenotype_Ontology:HP:0200134,MedGen:C0543888	NA	NA	NA	NA	NA	NA	NA	NA	NA	NA	NA	NA	NA
FBXO39	ENST00000321535	17:6683191:G:A	17	6683191	G	A	FALSE	rs143419082	missense_variant	missense	ENSP00000321386.4:p.Asp2Asn	ENST00000321535.4:c.4G>A	0		1	1	286	0.0034965	6	0.00019107	37	0.00014739	3.2799	24.4	0.99801	0.76409	NA	pathogenic	COSV58621137	2	c.4G>A	p.D2N	NA	NA	NA	NA	NA	NA	NA	NA	NA	NA	NA	NA	NA	NA	NA	NA	NA
FGF5	ENST00000312465	4:81188180:G:T	4	81188180	G	T	TRUE	NA	missense_variant	missense	ENSP00000311697.7:p.Gly68Cys	ENST00000312465.7:c.202G>T	0		1	1	286	0.0034965	NA	NA	8	3.1818e-05	4.2833	32	0.99211	0.43489	NA	benign	COSV56889751	2	c.202G>T	p.G68C	NA	NA	NA	NA	NA	NA	NA	NA	NA	NA	NA	NA	NA	NA	NA	NA	Trichomegaly
FLNC	ENST00000325888	7:128480652:G:A	7	128480652	G	A	TRUE	rs201905890	missense_variant	missense	ENSP00000327145.8:p.Glu534Lys	ENST00000325888.8:c.1600G>A	0		1	1	286	0.0034965	39	0.0012425	196	0.00078534	2.1115	20.5	0.99035	0.61725	NA	pathogenic	COSV99064146	2	c.1600G>A	p.E534K	Myofibrillar_myopathy,_filamin_C-related|Myopathy,_distal,_4|Cardiomyopathy,_familial_hypertrophic,_26|Dilated_Cardiomyopathy,_Dominant|not_provided	Conflicting_interpretations_of_pathogenicity	single_nucleotide_variant	MedGen:C1836050,OMIM:609524|MedGen:C3279722,OMIM:614065|MedGen:C4310749,OMIM:617047|MedGen:CN239310|MedGen:CN517202	609524	NA	NA	NA	NA	NA	NA	NA	NA	NA	NA	NA	Cardiomyopathy, familial hypertrophic 26; Cardiomyopthy, familial restrictive 5; Myopathy, distal, 4; Myopathy, myofibrillar, 5
FLT1	ENST00000282397	13:29001982:C:T	13	29001982	C	T	TRUE	rs369255421	missense_variant	missense	ENSP00000282397.4:p.Val395Ile	ENST00000282397.4:c.1183G>A	0		1	1	286	0.0034965	6	0.00019113	13	5.1761e-05	2.8696	23.3	0.99703	0.77044	NA	pathogenic	COSV56717402	2	c.1183G>A	p.V395I	NA	NA	NA	NA	NA	NA	NA	NA	NA	NA	NA	NA	NA	NA	NA	NA	NA
FNBP1	ENST00000446176	9:132757202:C:A	9	132757202	C	A	TRUE	rs374613103	missense_variant	missense	ENSP00000413625.1:p.Trp20Cys	ENST00000446176.2:c.60G>T	0		1	1	286	0.0034965	4	0.0001274	35	0.0001416	4.3998	33	0.99271	0.67036	NA	pathogenic	COSV63089074	2	c.60G>T	p.W20C	NA	NA	NA	NA	NA	NA	NA	NA	NA	NA	NA	NA	NA	NA	NA	NA	NA
FRAS1	ENST00000264895	4:79387555:A:G	4	79387555	A	G	FALSE	rs201277074	missense_variant	missense	ENSP00000264895.6:p.Asn2408Ser	ENST00000264895.6:c.7223A>G	0		2	2	286	0.006993	17	0.00054175	116	0.00046635	3.5037	25.1	0.99863	0.71883	NA	pathogenic	COSV99079983	2	c.7223A>G	p.N2408S	Cryptophthalmos_syndrome	Uncertain_significance	single_nucleotide_variant	MedGen:C4551480,OMIM:219000,Orphanet:ORPHA2052,SNOMED_CT:204102004	219000	NA	NA	NA	NA	NA	NA	NA	NA	NA	NA	NA	Fraser syndrome 1
FREM2	ENST00000280481	13:39447020:G:A	13	39447020	G	A	FALSE	rs200378508	missense_variant	missense	ENSP00000280481.7:p.Ala2709Thr	ENST00000280481.7:c.8125G>A	0		1	1	286	0.0034965	5	0.00015933	44	0.00017535	4.2316	31	0.99929	0.90059	NA	pathogenic	COSV54840628	2	c.8125G>A	p.A2709T	NA	NA	NA	NA	NA	NA	NA	NA	NA	NA	NA	NA	NA	NA	NA	NA	Fraser syndrome 2; Cryptophthalmos, unilateral or bilateral, isolated
FTCD	ENST00000291670	21:47571627:C:T	21	47571627	C	T	TRUE	NA	missense_variant	missense	ENSP00000291670.5:p.Asp161Asn	ENST00000291670.5:c.481G>A	0		1	1	286	0.0034965	3	9.5614e-05	15	6.0092e-05	3.7614	26.2	0.9991	0.9734	NA	pathogenic (high conf.)	COSV52424585	2	c.481G>A	p.D161N	NA	NA	NA	NA	NA	NA	NA	NA	NA	NA	NA	NA	NA	NA	NA	NA	Glutamate formiminotransferase deficiency
GABBR2	ENST00000259455	9:101125025:C:T	9	101125025	C	T	FALSE	rs139429887	missense_variant	missense	ENSP00000259455.2:p.Arg622Gln	ENST00000259455.2:c.1865G>A	0		2	2	286	0.006993	1	3.1904e-05	8	3.3284e-05	2.7406	23.1	0.99926	0.18493	NA	benign	COSV52304704	2	c.1865G>A	p.R622Q	NA	NA	NA	NA	NA	NA	NA	NA	NA	NA	NA	NA	NA	NA	NA	NA	Epileptic encephalopathy, early infantile, 59; Neurodevelopmental disorder with poor language and loss of hand skills (AD)
GLYAT	ENST00000344743	11:58477535:G:A	11	58477535	G	A	TRUE	rs138125182	missense_variant	missense	ENSP00000340200.3:p.Arg199Cys	ENST00000344743.3:c.595C>T	0		1	1	286	0.0034965	11	0.00035039	112	0.00044619	2.3782	22.3	0.99805	0.51159	NA	pathogenic	COSV53538325	2	c.595C>T	p.R199C	NA	NA	NA	NA	NA	NA	NA	NA	NA	NA	NA	NA	NA	NA	NA	NA	NA
GNA14	ENST00000341700	9:80046340:C:T	9	80046340	C	T	FALSE	rs201799120	missense_variant	missense	ENSP00000365807.4:p.Ala164Thr	ENST00000341700.6:c.490G>A	0		1	1	286	0.0034965	18	0.0005735	172	0.00068443	2.0842	20.2	0.99485	0.57978	NA	pathogenic	COSV59022331	2	c.490G>A	p.A164T	NA	NA	NA	NA	NA	NA	NA	NA	NA	NA	NA	NA	NA	NA	NA	NA	NA
GNMT	ENST00000372808	6:42930890:C:T	6	42930890	C	T	FALSE	NA	missense_variant	missense	ENSP00000361894.3:p.Arg178Cys	ENST00000372808.3:c.532C>T	0		1	1	286	0.0034965	NA	NA	1	3.9898e-06	4.2621	32	0.9994	0.83104	NA	pathogenic	COSV55102878	2	c.532C>T	p.R178C	NA	NA	NA	NA	NA	NA	NA	NA	NA	NA	NA	NA	Tumor Suppressor	NA	NA	NA	Glycine N-methyltransferase deficiency
GPC5	ENST00000377067	13:92345655:C:A	13	92345655	C	A	FALSE	NA	missense_variant	missense	ENSP00000366267.3:p.Asn180Lys	ENST00000377067.3:c.540C>A	0		1	1	286	0.0034965	NA	NA	NA	NA	2.8551	23.3	0.99714	0.61083	NA	pathogenic	COSV65615594	2	c.540C>A	p.N180K	NA	NA	NA	NA	NA	NA	NA	NA	NA	NA	NA	NA	Tumor Suppressor	NA	NA	NA	NA
GPR61	ENST00000527748	1:110086039:C:T	1	110086039	C	T	FALSE	NA	missense_variant	missense	ENSP00000432456.1:p.Ser132Leu	ENST00000527748.1:c.395C>T	0		1	1	286	0.0034965	1	3.1928e-05	8	3.1945e-05	4.0197	28.2	0.99883	0.92735	NA	pathogenic	COSV68177288	2	c.395C>T	p.S132L	NA	NA	NA	NA	NA	NA	NA	NA	NA	NA	NA	NA	NA	NA	NA	NA	NA
GRM5	ENST00000418177	11:88300671:C:T	11	88300671	C	T	TRUE	NA	missense_variant	missense	ENSP00000402912.2:p.Arg727Gln	ENST00000418177.2:c.2180G>A	0		1	1	286	0.0034965	NA	NA	NA	NA	2.984	23.6	0.99924	0.63342	NA	pathogenic	COSV59604580	2	c.2180G>A	p.R727Q	NA	NA	NA	NA	NA	NA	NA	NA	NA	NA	NA	NA	NA	NA	NA	NA	NA
GRM6	ENST00000231188	5:178413549:G:A	5	178413549	G	A	TRUE	rs142931622	missense_variant	missense	ENSP00000231188.5:p.Thr569Met	ENST00000231188.5:c.1706C>T	0		2	2	286	0.006993	8	0.00025512	109	0.00044893	3.8611	26.8	0.99906	0.93978	NA	pathogenic	COSV51448414	2	c.1706C>T	p.T569M	NA	NA	NA	NA	NA	NA	NA	NA	NA	NA	NA	NA	NA	NA	NA	NA	Night blindness, congenital stationary, type 1B
GRXCR1	ENST00000399770	4:42895332:C:T	4	42895332	C	T	FALSE	NA	missense_variant	missense	ENSP00000382670.2:p.Arg17Trp	ENST00000399770.2:c.49C>T	0		1	1	286	0.0034965	3	9.5584e-05	19	7.6344e-05	3.8901	27	0.99922	0.80516	NA	pathogenic	COSV67671202	2	c.49C>T	p.R17W	Nonsyndromic_Hearing_Loss,_Recessive	Uncertain_significance	single_nucleotide_variant	MedGen:CN239439	NA	NA	NA	NA	NA	NA	NA	NA	NA	NA	NA	NA	Deafness, autosomal recessive 25
GYS2	ENST00000261195	12:21721886:G:A	12	21721886	G	A	FALSE	rs121918419	stop_gained	lofs	ENSP00000261195.2:p.Arg246Ter	ENST00000261195.2:c.736C>T	0		1	1	286	0.0034965	4	0.00012742	96	0.00038182	7.0646	37	0.99843	0.21948	NA	benign	COSV53924403	2	c.736C>T	p.R246*	Glycogen_storage_disease|Hypoglycemia_with_deficiency_of_glycogen_synthetase_in_the_liver	Pathogenic/Likely_pathogenic	single_nucleotide_variant	MedGen:C0017919,Orphanet:ORPHA79201,SNOMED_CT:29633007|MedGen:C1855861,OMIM:240600	240600	NA	NA	NA	NA	NA	NA	NA	NA	NA	NA	NA	Glycogen storage disease, type 0, liver
HECW1	ENST00000395891	7:43360327:C:T	7	43360327	C	T	TRUE	rs200226327	missense_variant	missense	ENSP00000379228.1:p.Ser149Leu	ENST00000395891.2:c.446C>T	0		1	1	286	0.0034965	NA	NA	NA	NA	3.7979	26.4	0.99923	0.84705	NA	pathogenic	COSV67822658	2	c.446C>T	p.S149L	NA	NA	NA	NA	NA	NA	NA	NA	NA	NA	NA	NA	NA	NA	NA	NA	NA
HEPHL1	ENST00000315765	11:93797523:C:T	11	93797523	C	T	FALSE	rs200031155	missense_variant	missense	ENSP00000313699.9:p.Arg219Trp	ENST00000315765.9:c.655C>T	0		1	1	286	0.0034965	8	0.00025486	122	0.00049164	3.0693	23.8	0.99788	0.61706	NA	pathogenic	COSV59889740	2	c.655C>T	p.R219W	NA	NA	NA	NA	NA	NA	NA	NA	NA	NA	NA	NA	NA	NA	NA	NA	Abnormal hair, joint laxity, and developmental delay
HKDC1	ENST00000354624	10:71010121:G:A	10	71010121	G	A	TRUE	NA	missense_variant	missense	ENSP00000346643.5:p.Arg549Gln	ENST00000354624.5:c.1646G>A	0		1	1	286	0.0034965	NA	NA	6	2.3864e-05	2.3218	22.1	0.99162	0.22379	NA	benign	COSV63576911	2	c.1646G>A	p.R549Q	NA	NA	NA	NA	NA	NA	NA	NA	NA	NA	NA	NA	NA	NA	NA	NA	NA
IGF2R	ENST00000356956	6:160525833:C:T	6	160525833	C	T	FALSE	NA	missense_variant	missense	ENSP00000349437.1:p.Ala2398Val	ENST00000356956.1:c.7193C>T	0		2	2	286	0.006993	NA	NA	11	4.3742e-05	2.524	22.6	0.99867	0.23309	NA	benign	COSV63629687	2	c.7193C>T	p.A2398V	NA	NA	NA	NA	NA	NA	NA	NA	NA	NA	NA	NA	Tumor Suppressor	NA	NA	NA	NA
IGHMBP2	ENST00000255078	11:68675700:C:T	11	68675700	C	T	TRUE	rs181657861	missense_variant	missense	ENSP00000255078.3:p.Thr115Met	ENST00000255078.3:c.344C>T	0		1	1	286	0.0034965	18	0.00057545	238	0.00094636	2.0785	20.1	0.99695	0.22301	NA	benign	COSV54825424	2	c.344C>T	p.T115M	Spinal_muscular_atrophy,_distal,_autosomal_recessive,_1|Charcot-Marie-Tooth_disease,_axonal,_type_2S|not_specified	Benign/Likely_benign	single_nucleotide_variant	MedGen:C1858517,OMIM:604320,Orphanet:ORPHA98920|MedGen:C4015349,OMIM:616155,Orphanet:ORPHA443073|MedGen:CN169374	604320	NA	NA	NA	NA	NA	NA	NA	NA	NA	NA	NA	Spinal muscular atrophy, distal, autosomal recessive, 1; Charcot-Marie-Tooth disease, axonal, type 2S
IL17B	ENST00000261796	5:148753999:C:T	5	148753999	C	T	FALSE	rs138991563	missense_variant	missense	ENSP00000261796.3:p.Arg159His	ENST00000261796.3:c.476G>A	0		1	1	286	0.0034965	1	3.1867e-05	96	0.00039551	2.8096	23.2	0.99456	0.20638	NA	benign	COSV51002933	2	c.476G>A	p.R159H	NA	NA	NA	NA	NA	NA	NA	NA	NA	NA	NA	NA	NA	NA	NA	NA	NA
IL6R	ENST00000368485	1:154408502:G:A	1	154408502	G	A	TRUE	NA	missense_variant	missense	ENSP00000357470.3:p.Val289Met	ENST00000368485.3:c.865G>A	0		1	1	286	0.0034965	1	3.1843e-05	11	4.4304e-05	2.5983	22.8	0.99797	0.087376	NA	benign	COSV59815815	2	c.865G>A	p.V289M	NA	NA	NA	NA	NA	NA	NA	NA	NA	NA	NA	NA	NA	NA	NA	NA	NA
ITGA9	ENST00000264741	3:37514853:C:T	3	37514853	C	T	TRUE	rs143674262	missense_variant	missense	ENSP00000264741.5:p.Arg108Trp	ENST00000264741.5:c.322C>T	0		1	1	284	0.0035211	2	6.3784e-05	12	4.7775e-05	4.3778	33	0.99907	0.82929	NA	pathogenic	COSV53242649	2	c.322C>T	p.R108W	NA	NA	NA	NA	NA	NA	NA	NA	NA	NA	NA	NA	NA	NA	NA	NA	NA
ITGB5	ENST00000296181	3:124485139:C:T	3	124485139	C	T	FALSE	NA	missense_variant	missense	ENSP00000296181.4:p.Val691Ile	ENST00000296181.4:c.2071G>A	0		3	3	286	0.01049	NA	NA	20	7.9572e-05	2.9355	23.5	0.9979	0.62656	NA	pathogenic	COSV56147425	2	c.2071G>A	p.V691I	NA	NA	NA	NA	NA	NA	NA	NA	NA	NA	NA	NA	NA	NA	NA	NA	NA
JADE2	ENST00000395003	5:133901944:C:T	5	133901944	C	T	TRUE	rs137957798	missense_variant	missense	ENSP00000378451.1:p.Arg370Cys	ENST00000395003.1:c.1108C>T	0		1	1	286	0.0034965	8	0.00025476	144	0.00057263	2.4071	22.3	0.99825	0.23823	NA	benign	COSV99031460	2	c.1108C>T	p.R370C	NA	NA	NA	NA	NA	NA	NA	NA	NA	NA	NA	NA	NA	NA	NA	NA	NA
KCNJ14	ENST00000391884	19:48965327:G:A	19	48965327	G	A	TRUE	NA	missense_variant	missense	ENSP00000375756.1:p.Gly116Ser	ENST00000391884.1:c.346G>A	0		1	1	286	0.0034965	NA	NA	9	3.8449e-05	3.968	27.7	0.99885	0.91509	NA	pathogenic	COSV60737511	2	c.346G>A	p.G116S	NA	NA	NA	NA	NA	NA	NA	NA	NA	NA	NA	NA	NA	NA	NA	NA	NA
KDM7A	ENST00000397560	7:139826594:A:G	7	139826594	A	G	TRUE	rs182952796	missense_variant	missense	ENSP00000380692.2:p.Ile244Thr	ENST00000397560.2:c.731T>C	0		1	1	286	0.0034965	21	0.00066969	113	0.0004534	3.96	27.6	0.99861	0.88366	NA	pathogenic	COSV50091426	2	c.731T>C	p.I244T	NA	NA	NA	NA	NA	NA	NA	NA	NA	NA	NA	NA	NA	NA	NA	NA	NA
KIAA0355	ENST00000299505	19:34843832:G:A	19	34843832	G	A	FALSE	NA	missense_variant	missense	ENSP00000299505.4:p.Arg1062His	ENST00000299505.6:c.3185G>A	0		1	1	286	0.0034965	NA	NA	8	4.5992e-05	2.8684	23.3	0.99897	NA	NA	No prediction found	COSV55096882	2	c.3185G>A	p.R1062H	NA	NA	NA	NA	NA	NA	NA	NA	NA	NA	NA	NA	NA	NA	NA	NA	NA
KIAA1324	ENST00000369939	1:109707214:G:A	1	109707214	G	A	TRUE	rs144983898	missense_variant	missense	ENSP00000358955.3:p.Arg123Gln	ENST00000369939.3:c.368G>A	0		1	1	286	0.0034965	29	0.0009238	187	0.0007437	4.0265	28.2	0.99929	0.89115	NA	pathogenic	COSV99057103	2	c.368G>A	p.R123Q	NA	NA	NA	NA	NA	NA	NA	NA	NA	NA	NA	NA	NA	NA	NA	NA	NA
KRT39	ENST00000355612	17:39118686:G:A	17	39118686	G	A	FALSE	rs139147632	missense_variant	missense	ENSP00000347823.2:p.Arg280Cys	ENST00000355612.2:c.838C>T	0		1	1	286	0.0034965	5	0.00015929	82	0.00032634	4.5636	34	0.99917	0.60046	NA	pathogenic	COSV62917037	2	c.838C>T	p.R280C	NA	NA	NA	NA	NA	NA	NA	NA	NA	NA	NA	NA	NA	NA	NA	NA	NA
LBR	ENST00000338179	1:225609918:C:T	1	225609918	C	T	TRUE	NA	missense_variant	missense	ENSP00000339883.2:p.Arg76Gln	ENST00000338179.2:c.227G>A	0		1	1	286	0.0034965	3	9.5572e-05	9	3.5791e-05	3.5369	25.2	0.99953	0.54058	NA	pathogenic	COSV55287795	2	c.227G>A	p.R76Q	NA	NA	NA	NA	NA	NA	NA	NA	NA	NA	NA	NA	NA	NA	NA	NA	Reynolds syndrome; Pelger-Huet anomaly; Pelger-Huet anomaly with mild skeletal anomalies; Greenberg skeletal dysplasia
LEPREL4	ENST00000355468	17:39964232:C:T	17	39964232	C	T	TRUE	rs138564388	missense_variant	missense	ENSP00000347649.2:p.Arg314His	ENST00000355468.3:c.941G>A	0		1	1	286	0.0034965	9	0.00028677	62	0.00024727	2.4665	22.5	0.99932	0.42439	NA	benign	COSV58635212	2	c.941G>A	p.R314H	NA	NA	NA	NA	NA	NA	NA	NA	NA	NA	NA	NA	NA	NA	NA	NA	NA
LHFP	ENST00000379589	13:40175136:G:A	13	40175136	G	A	FALSE	rs200931835	missense_variant	missense	ENSP00000368908.3:p.Ser73Phe	ENST00000379589.3:c.218C>T	0		1	1	286	0.0034965	3	9.5541e-05	112	0.00044599	4.1199	29.3	0.99835	0.96092	NA	pathogenic	COSV65445804	2	c.218C>T	p.S73F	NA	NA	NA	NA	NA	NA	NA	NA	NA	NA	NA	NA	NA	NA	NA	NA	NA
MAMDC2	ENST00000377182	9:72755177:C:T	9	72755177	C	T	FALSE	rs148444015	missense_variant	missense	ENSP00000366387.4:p.Arg371Trp	ENST00000377182.4:c.1111C>T	0		2	2	286	0.006993	19	0.00060517	164	0.00068437	4.2856	32	0.9993	0.48278	NA	benign	COSV65856849	2	c.1111C>T	p.R371W	NA	NA	NA	NA	NA	NA	NA	NA	NA	NA	NA	NA	NA	NA	NA	NA	NA
MBTPS1	ENST00000343411	16:84129354:G:A	16	84129354	G	A	FALSE	rs75671195	missense_variant	missense	ENSP00000344223.3:p.Arg160Cys	ENST00000343411.3:c.478C>T	0		1	1	286	0.0034965	5	0.00015922	65	0.00025862	4.4569	33	0.99932	0.92431	NA	pathogenic	COSV58571360	2	c.478C>T	p.R160C	NA	NA	NA	NA	NA	NA	NA	NA	NA	NA	NA	NA	NA	NA	NA	NA	Spondyloepiphyseal dysplasia, Kondo-Fu type
MCL1	ENST00000369026	1:150551522:G:C	1	150551522	G	C	TRUE	NA	missense_variant	missense	ENSP00000358022.2:p.Ser162Trp	ENST00000369026.2:c.485C>G	0		1	1	286	0.0034965	NA	NA	NA	NA	3.8355	26.6	0.99119	0.49612	NA	benign	COSV57190215	2	c.485C>G	p.S162W	NA	NA	NA	NA	NA	NA	NA	NA	NA	NA	NA	NA	NA	NA	NA	NA	NA
MGAM	ENST00000549489	7:141734517:G:A	7	141734517	G	A	TRUE	rs369813631	missense_variant	missense	ENSP00000447378.2:p.Arg612His	ENST00000549489.2:c.1835G>A	0		1	1	286	0.0034965	3	9.5584e-05	6	2.4144e-05	4.2822	32	0.99937	0.92258	NA	pathogenic	COSV72073634	2	c.1835G>A	p.R612H	NA	NA	NA	NA	NA	NA	NA	NA	NA	NA	NA	NA	NA	NA	NA	NA	NA
MID2	ENST00000262843	X:107084562:C:T	X	107084562	C	T	TRUE	NA	missense_variant	missense	ENSP00000262843.6:p.Arg223Cys	ENST00000262843.6:c.667C>T	0		1	1	286	0.0034965	1	4.6585e-05	3	1.6719e-05	4.281	32	0.99928	NA	NA	Predictions not available for allosomal chromosome 'X'	COSV53312238	2	c.667C>T	p.R223C	not_provided	Uncertain_significance	single_nucleotide_variant	MedGen:CN517202	NA	NA	NA	NA	NA	NA	NA	NA	NA	NA	NA	NA	Mental retardation, X-linked 101
MINA	ENST00000333396	3:97669710:C:T	3	97669710	C	T	TRUE	rs199621662	missense_variant	missense	ENSP00000328251.6:p.Asp270Asn	ENST00000333396.7:c.808G>A	0		1	1	286	0.0034965	11	0.00035061	168	0.00066964	3.7122	26	0.99916	0.72485	NA	pathogenic	COSV57724084	2	c.808G>A	p.D270N	NA	NA	NA	NA	NA	NA	NA	NA	NA	NA	NA	NA	NA	NA	NA	NA	NA
MIPEP	ENST00000382172	13:24433009:G:A	13	24433009	G	A	FALSE	rs149545169	missense_variant	missense	ENSP00000371607.3:p.Arg366Cys	ENST00000382172.3:c.1096C>T	0		2	2	286	0.006993	9	0.00028679	35	0.00013929	4.5216	33	0.99929	0.66887	NA	pathogenic	COSV66299618	2	c.1096C>T	p.R366C	NA	NA	NA	NA	NA	NA	NA	NA	NA	NA	NA	NA	NA	NA	NA	NA	Combined oxidative phosphorylation deficiency 31
MLTK	ENST00000375213	2:174104211:G:A	2	174104211	G	A	TRUE	rs201693932	missense_variant	missense	ENSP00000364361.3:p.Gly449Glu	ENST00000375213.3:c.1346G>A	0		1	1	286	0.0034965	9	0.00028675	179	0.00072571	3.0899	23.8	0.99153	0.77239	NA	pathogenic	COSV64378209	2	c.1346G>A	p.G449E	NA	NA	NA	NA	NA	NA	NA	NA	NA	NA	NA	NA	NA	NA	NA	NA	NA
MLYCD	ENST00000262430	16:83948906:C:T	16	83948906	C	T	FALSE	rs35124955	missense_variant	missense	ENSP00000262430.4:p.Arg432Cys	ENST00000262430.4:c.1294C>T	0		1	1	286	0.0034965	10	0.00031853	72	0.000289	4.3623	33	0.99924	0.7618	NA	pathogenic	COSV52306724	2	c.1294C>T	p.R432C	Deficiency_of_malonyl-CoA_decarboxylase	Uncertain_significance	single_nucleotide_variant	MedGen:C0342793,OMIM:248360,Orphanet:ORPHA943,SNOMED_CT:124594007,SNOMED_CT:361203007	248360	NA	NA	NA	NA	NA	NA	NA	NA	NA	NA	NA	Malonyl-CoA decarboxylase deficiency
MYH13	ENST00000418404	17:10243662:C:T	17	10243662	C	T	TRUE	rs377381885	missense_variant	missense	ENSP00000404570.3:p.Val651Met	ENST00000418404.3:c.1951G>A	0		1	1	286	0.0034965	4	0.00012736	10	4.014e-05	3.379	24.7	0.99639	0.90925	NA	pathogenic	COSV52836431	2	c.1951G>A	p.V651M	NA	NA	NA	NA	NA	NA	NA	NA	NA	NA	NA	NA	NA	NA	NA	NA	NA
NAALADL2	ENST00000454872	3:174974212:G:A	3	174974212	G	A	FALSE	rs201574419	missense_variant	missense	ENSP00000404705.1:p.Asp278Asn	ENST00000454872.1:c.832G>A	0		1	1	286	0.0034965	17	0.00054168	113	0.00046151	3.1117	23.9	0.99777	0.49684	NA	benign	COSV69155083	2	c.832G>A	p.D278N	NA	NA	NA	NA	NA	NA	NA	NA	NA	NA	NA	NA	NA	NA	NA	NA	NA
NCAN	ENST00000252575	19:19335192:G:A	19	19335192	G	A	FALSE	NA	missense_variant	missense	ENSP00000252575.4:p.Arg243His	ENST00000252575.6:c.728G>A	0		1	1	286	0.0034965	NA	NA	3	1.1934e-05	4.2157	31	0.99962	0.76328	NA	pathogenic	COSV53056117	2	c.728G>A	p.R243H	NA	NA	NA	NA	NA	NA	NA	NA	NA	NA	NA	NA	NA	NA	NA	NA	NA
NLRP12	ENST00000324134	19:54314477:G:A	19	54314477	G	A	TRUE	rs200736514	missense_variant	missense	ENSP00000319377.6:p.Arg146Cys	ENST00000324134.6:c.436C>T	0		1	1	286	0.0034965	6	0.00019103	47	0.00018698	3.2822	24.4	0.99678	0.24321	NA	benign	COSV60743990	2	c.436C>T	p.R146C	NA	NA	NA	NA	NA	NA	NA	NA	NA	NA	NA	NA	NA	NA	NA	NA	Familial cold autoinflammatory syndrome 2
NMUR1	ENST00000305141	2:232393323:G:A	2	232393323	G	A	FALSE	rs146282412	missense_variant	missense	ENSP00000305877.4:p.Arg137Cys	ENST00000305141.4:c.409C>T	0		1	1	286	0.0034965	22	0.00070037	137	0.00054523	3.72	26	0.99934	0.90118	NA	pathogenic	COSV59404074	2	c.409C>T	p.R137C	NA	NA	NA	NA	NA	NA	NA	NA	NA	NA	NA	NA	NA	NA	NA	NA	NA
NOTCH3	ENST00000263388	19:15302421:C:T	19	15302421	C	T	FALSE	rs149307620	missense_variant	missense	ENSP00000263388.1:p.Ala284Thr	ENST00000263388.2:c.850G>A	0		1	1	286	0.0034965	2	6.371e-05	79	0.00031815	3.3915	24.7	0.99933	0.71713	NA	pathogenic	COSV54642322	2	c.850G>A	p.A284T	NA	NA	NA	NA	NA	NA	NA	NA	NA	NA	NA	NA	Tumor Suppressor	NA	NA	NA	Cerebral arteriopathy with subcortical infarcts and leukoencephalopathy 1 (CADASIL1); Myofibromatosis, infantile 2
OR10T2	ENST00000334438	1:158368962:C:T	1	158368962	C	T	FALSE	NA	missense_variant	missense	ENSP00000334115.1:p.Ala99Thr	ENST00000334438.1:c.295G>A	0		1	1	286	0.0034965	3	9.5517e-05	10	3.9879e-05	2.7512	23.1	0.9976	0.049962	NA	benign	COSV57782253	2	c.295G>A	p.A99T	NA	NA	NA	NA	NA	NA	NA	NA	NA	NA	NA	NA	NA	NA	NA	NA	NA
OR1Q1	ENST00000297913	9:125377831:G:A	9	125377831	G	A	FALSE	NA	missense_variant	missense	ENSP00000297913.2:p.Arg272His	ENST00000297913.2:c.815G>A	0		1	1	286	0.0034965	NA	NA	20	8.2828e-05	2.5188	22.6	0.99672	0.15205	NA	benign	COSV52917127	2	c.815G>A	p.R272H	NA	NA	NA	NA	NA	NA	NA	NA	NA	NA	NA	NA	NA	NA	NA	NA	NA
OR6A2	ENST00000332601	11:6816047:C:T	11	6816047	C	T	FALSE	rs187052918	missense_variant	missense	ENSP00000330384.3:p.Arg298His	ENST00000332601.3:c.893G>A	0		1	1	286	0.0034965	7	0.00022294	57	0.00022691	2.5568	22.7	0.99475	0.10353	NA	benign	COSV60265550	2	c.893G>A	p.R298H	NA	NA	NA	NA	NA	NA	NA	NA	NA	NA	NA	NA	NA	NA	NA	NA	NA
OTUD7A	ENST00000307050	15:31851250:C:T	15	31851250	C	T	TRUE	rs144509293	missense_variant	missense	ENSP00000305926.4:p.Val158Met	ENST00000307050.4:c.472G>A	0		1	1	286	0.0034965	9	0.00028661	213	0.00084716	3.1171	23.9	0.99818	0.53267	NA	pathogenic	COSV61037372	2	c.472G>A	p.V158M	NA	NA	NA	NA	NA	NA	NA	NA	NA	NA	NA	NA	NA	NA	NA	NA	NA
PAXIP1	ENST00000404141	7:154767677:G:A	7	154767677	G	A	TRUE	rs61752015	missense_variant	missense	ENSP00000384048.1:p.Pro268Leu	ENST00000404141.1:c.803C>T	0		1	1	286	0.0034965	34	0.001083	238	0.00095742	2.6289	22.8	0.99654	0.41899	NA	benign	COSV99064690	2	c.803C>T	p.P268L	NA	NA	NA	NA	NA	NA	NA	NA	NA	NA	NA	NA	NA	NA	NA	NA	NA
PDZD2	ENST00000438447	5:32090257:C:T	5	32090257	C	T	TRUE	rs147353592	missense_variant	missense	ENSP00000402033.1:p.Arg2235Trp	ENST00000438447.1:c.6703C>T	0		1	1	286	0.0034965	6	0.00019129	59	0.00023504	3.7838	26.3	0.99917	0.40837	NA	benign	COSV56852590	2	c.6703C>T	p.R2235W	NA	NA	NA	NA	NA	NA	NA	NA	NA	NA	NA	NA	NA	NA	NA	NA	NA
PLCXD3	ENST00000377801	5:41382364:C:G	5	41382364	C	G	TRUE	rs148305120	missense_variant	missense	ENSP00000367032.3:p.Glu126Gln	ENST00000377801.3:c.376G>C	0		1	1	286	0.0034965	15	0.00047762	155	0.00061817	2.3155	22	0.99194	0.86131	NA	pathogenic	COSV60605761	2	c.376G>C	p.E126Q	NA	NA	NA	NA	NA	NA	NA	NA	NA	NA	NA	NA	NA	NA	NA	NA	NA
PLEKHH1	ENST00000329153	14:68044812:G:A	14	68044812	G	A	FALSE	rs200129259	missense_variant	missense	ENSP00000330278.5:p.Ala883Thr	ENST00000329153.5:c.2647G>A	0		1	1	286	0.0034965	6	0.00019118	34	0.00013643	3.2369	24.2	0.9992	0.90243	NA	pathogenic	COSV61280959	2	c.2647G>A	p.A883T	NA	NA	NA	NA	NA	NA	NA	NA	NA	NA	NA	NA	NA	NA	NA	NA	NA
PLG	ENST00000308192	6:161137766:G:A	6	161137766	G	A	FALSE	rs143034754	missense_variant	missense	ENSP00000308938.9:p.Arg253His	ENST00000308192.9:c.758G>A	0		2	2	286	0.006993	13	0.00041396	218	0.00086739	3.401	24.7	0.99892	0.95936	NA	pathogenic	COSV51980533	2	c.758G>A	p.R253H	NA	NA	NA	NA	NA	NA	NA	NA	NA	NA	NA	NA	NA	NA	NA	NA	Plasminogen deficiency, type I
POMGNT2	ENST00000344697	3:43121854:C:T	3	43121854	C	T	TRUE	rs144487961	missense_variant	missense	ENSP00000344125.2:p.Arg357His	ENST00000344697.2:c.1070G>A	0		1	1	286	0.0034965	4	0.00012752	25	9.9433e-05	3.462	25	0.99926	0.49713	NA	benign	COSV60953654	2	c.1070G>A	p.R357H	Muscular_dystrophy-dystroglycanopathy_(congenital_with_brain_and_eye_anomalies),_type_a,_8	Uncertain_significance	single_nucleotide_variant	MedGen:C3553813,OMIM:614830	614830	NA	NA	NA	NA	NA	NA	NA	NA	NA	NA	NA	Muscular dystrophy-dystroglycanopathy (congenital with brain and eye anomalies), type A, 8; Muscular dystrophy-dystroglycanopathy (limb-girdle), type C, 8
POPDC3	ENST00000254765	6:105606598:C:T	6	105606598	C	T	FALSE	rs200001271	missense_variant	missense	ENSP00000254765.3:p.Arg208Gln	ENST00000254765.3:c.623G>A	0		1	1	286	0.0034965	NA	NA	5	2.0071e-05	3.6254	25.6	0.99951	0.4773	NA	benign	COSV54644919	2	c.623G>A	p.R208Q	NA	NA	NA	NA	NA	NA	NA	NA	NA	NA	NA	NA	NA	NA	NA	NA	NA
PRSS12	ENST00000296498	4:119203216:C:T	4	119203216	C	T	FALSE	rs139833696	missense_variant	missense	ENSP00000296498.3:p.Gly835Arg	ENST00000296498.3:c.2503G>A	0		1	1	286	0.0034965	2	6.3719e-05	113	0.00044934	3.4515	24.9	0.9989	0.45815	NA	benign	COSV56607775	2	c.2503G>A	p.G835R	NA	NA	NA	NA	NA	NA	NA	NA	NA	NA	NA	NA	NA	NA	NA	NA	Mental retardation, autosomal recessive 1
R3HDM2	ENST00000347140	12:57704060:C:T	12	57704060	C	T	TRUE	rs200029746	missense_variant	missense	ENSP00000317903.6:p.Arg51His	ENST00000347140.3:c.152G>A	0		4	4	286	0.013986	1	3.188e-05	68	0.00047227	3.4102	24.8	0.99932	0.27979	NA	benign	COSV61286181	2	c.152G>A	p.R51H	NA	NA	NA	NA	NA	NA	NA	NA	NA	NA	NA	NA	NA	NA	NA	NA	NA
RAG2	ENST00000311485	11:36614203:G:A	11	36614203	G	A	FALSE	rs140089249	missense_variant	missense	ENSP00000308620.3:p.Arg506Cys	ENST00000311485.3:c.1516C>T	0		1	1	286	0.0034965	2	6.3812e-05	34	0.00013537	3.5036	25.1	0.99181	0.9037	NA	pathogenic	COSV57556767	2	c.1516C>T	p.R506C	Severe_immunodeficiency,_autosomal_recessive,_T-cell_negative,_B-cell_negative,_NK_cell-positive|Combined_cellular_and_humoral_immune_defects_with_granulomas	Uncertain_significance	single_nucleotide_variant	MedGen:C1832322,OMIM:601457,Orphanet:ORPHA331206|MedGen:C2673536,OMIM:233650	601457	NA	NA	NA	NA	NA	NA	NA	NA	NA	NA	NA	Omenn syndrome; Combined cellular and humoral immune defects with granulomas
RAI1	ENST00000353383	17:17696594:G:A	17	17696594	G	A	TRUE	NA	missense_variant	missense	ENSP00000323074.4:p.Arg111His	ENST00000353383.1:c.332G>A	0		1	1	286	0.0034965	NA	NA	1	4.1162e-06	2.5491	22.7	0.99703	0.30844	NA	benign	COSV55390812	2	c.332G>A	p.R111H	History_of_neurodevelopmental_disorder	Uncertain_significance	single_nucleotide_variant	MedGen:C2711754	NA	chr17:17584787-17714767	Sufficient evidence for dosage pathogenicity	607642	NA	NA	NA	NA	NA	NA	NA	NA	Smith-Magenis syndrome
RAI1	ENST00000353383	17:17700914:C:T	17	17700914	C	T	TRUE	rs202158738	missense_variant	missense	ENSP00000323074.4:p.Ser1551Leu	ENST00000353383.1:c.4652C>T	0		1	1	286	0.0034965	8	0.00025479	83	0.00033046	2.2998	22	0.99834	0.10003	NA	benign	COSV55391334	2	c.4652C>T	p.S1551L	History_of_neurodevelopmental_disorder|not_specified	Conflicting_interpretations_of_pathogenicity	single_nucleotide_variant	MedGen:C2711754|MedGen:CN169374	NA	chr17:17584787-17714767	Sufficient evidence for dosage pathogenicity	607642	NA	NA	NA	NA	NA	NA	NA	NA	Smith-Magenis syndrome
RASSF9	ENST00000361228	12:86199520:G:A	12	86199520	G	A	FALSE	NA	missense_variant	missense	ENSP00000354884.3:p.Leu90Phe	ENST00000361228.3:c.268C>T	0		1	1	286	0.0034965	NA	NA	3	1.2075e-05	3.2782	24.4	0.99879	0.44321	NA	benign	COSV63432828	2	c.268C>T	p.L90F	NA	NA	NA	NA	NA	NA	NA	NA	NA	NA	NA	NA	NA	NA	NA	NA	NA
RELN	ENST00000428762	7:103194254:A:G	7	103194254	A	G	TRUE	rs149837553	missense_variant	missense	ENSP00000392423.1:p.Val1941Ala	ENST00000428762.1:c.5822T>C	0		1	1	286	0.0034965	16	0.00050942	85	0.00033848	3.2032	24.1	0.99775	0.91043	NA	pathogenic	COSV58985858	2	c.5822T>C	p.V1941A	Lissencephaly_2|Epilepsy,_familial_temporal_lobe,_7|Epilepsy,_lateral_temporal_lobe,_autosomal_dominant|not_specified|not_provided	Uncertain_significance	single_nucleotide_variant	MedGen:C0796089,OMIM:257320,Orphanet:ORPHA89844|MedGen:C4225327,OMIM:616436|MedGen:C4551957,OMIM:600512|MedGen:CN169374|MedGen:CN517202	257320	NA	NA	NA	NA	NA	NA	NA	NA	NA	NA	NA	Epilepsy, familial temporal lobe, 7; Lissencephaly 2
RELN	ENST00000428762	7:103244910:C:T	7	103244910	C	T	TRUE	rs373089551	missense_variant	missense	ENSP00000392423.1:p.Arg1010His	ENST00000428762.1:c.3029G>A	0		2	2	286	0.006993	4	0.00012736	11	4.3863e-05	4.343	32	0.99956	0.95502	NA	pathogenic	COSV59027537	2	c.3029G>A	p.R1010H	NA	NA	NA	NA	NA	NA	NA	NA	NA	NA	NA	NA	NA	NA	NA	NA	Epilepsy, familial temporal lobe, 7; Lissencephaly 2
RGS12	ENST00000344733	4:3318625:C:T	4	3318625	C	T	TRUE	rs149618433	missense_variant	missense	ENSP00000339381.5:p.Thr243Met	ENST00000344733.5:c.728C>T	0		1	1	286	0.0034965	3	9.5517e-05	21	8.3577e-05	2.7674	23.1	0.99814	0.11215	NA	benign	COSV60903873	2	c.728C>T	p.T243M	NA	NA	NA	NA	NA	NA	NA	NA	NA	NA	NA	NA	NA	NA	NA	NA	NA
RNPEPL1	ENST00000270357	2:241516390:C:T	2	241516390	C	T	FALSE	NA	missense_variant	missense	ENSP00000270357.3:p.Arg392Cys	ENST00000270357.4:c.1174C>T	0		3	3	286	0.01049	NA	NA	2	7.9804e-06	4.3368	32	0.9992	NA	NA	No prediction found	COSV54373256	2	c.1174C>T	p.R392C	NA	NA	NA	NA	NA	NA	NA	NA	NA	NA	NA	NA	NA	NA	NA	NA	NA
ROBO3	ENST00000397801	11:124735519:G:A	11	124735519	G	A	FALSE	rs189616702	missense_variant	missense	ENSP00000380903.1:p.Ala16Thr	ENST00000397801.1:c.46G>A	0		1	1	286	0.0034965	34	0.0010836	88	0.00035868	3.4276	24.8	0.99922	0.51685	NA	pathogenic	COSV67300960	2	c.46G>A	p.A16T	Gaze_palsy,_familial_horizontal,_with_progressive_scoliosis	Uncertain_significance	single_nucleotide_variant	MedGen:C4551964,OMIM:607313	607313	NA	NA	NA	NA	NA	NA	NA	NA	NA	NA	NA	Gaze palsy, familial horizontal, with progressive scoliosis 1
RRP9	ENST00000232888	3:51970352:C:T	3	51970352	C	T	FALSE	NA	missense_variant	missense	ENSP00000232888.6:p.Arg219His	ENST00000232888.6:c.656G>A	0		1	1	286	0.0034965	NA	NA	NA	NA	2.7897	23.2	0.99682	0.13903	NA	benign	COSV51753286	2	c.656G>A	p.R219H	NA	NA	NA	NA	NA	NA	NA	NA	NA	NA	NA	NA	NA	NA	NA	NA	NA
RYR3	ENST00000389232	15:33858936:C:T	15	33858936	C	T	TRUE	NA	missense_variant	missense	ENSP00000373884.4:p.Arg402Cys	ENST00000389232.4:c.1204C>T	0		1	1	286	0.0034965	NA	NA	12	4.8169e-05	2.7956	23.2	0.9971	0.4978	NA	benign	COSV66785134	2	c.1204C>T	p.R402C	NA	NA	NA	NA	NA	NA	NA	NA	NA	NA	NA	NA	NA	NA	NA	NA	NA
RYR3	ENST00000389232	15:33872188:G:A	15	33872188	G	A	TRUE	NA	missense_variant	missense	ENSP00000373884.4:p.Arg427His	ENST00000389232.4:c.1280G>A	0		1	1	286	0.0034965	NA	NA	9	3.6877e-05	2.745	23.1	0.99941	0.56753	NA	pathogenic	COSV66794661	2	c.1280G>A	p.R427H	Epileptic_encephalopathy	Uncertain_significance	single_nucleotide_variant	Human_Phenotype_Ontology:HP:0200134,MedGen:C0543888	NA	NA	NA	NA	NA	NA	NA	NA	NA	NA	NA	NA	NA
SASH1	ENST00000367467	6:148869552:C:T	6	148869552	C	T	FALSE	NA	missense_variant	missense	ENSP00000356437.3:p.Ala1201Val	ENST00000367467.3:c.3602C>T	0		1	1	286	0.0034965	NA	NA	5	1.9882e-05	3.2759	24.3	0.99885	0.76919	NA	pathogenic	COSV66559859	2	c.3602C>T	p.A1201V	NA	NA	NA	NA	NA	NA	NA	NA	NA	NA	NA	NA	Tumor Suppressor	NA	NA	NA	Cancer, alopecia, pigment dyscrasia, onychodystrophy, and keratoderma
SDK1	ENST00000404826	7:3678739:G:A	7	3678739	G	A	TRUE	NA	missense_variant	missense	ENSP00000385899.2:p.Ala188Thr	ENST00000404826.2:c.562G>A	0		1	1	286	0.0034965	NA	NA	12	4.9346e-05	3.1568	24	0.99876	0.72521	NA	pathogenic	COSV67357841	2	c.562G>A	p.A188T	NA	NA	NA	NA	NA	NA	NA	NA	NA	NA	NA	NA	NA	NA	NA	NA	NA
SEMA3G	ENST00000231721	3:52474003:G:A	3	52474003	G	A	FALSE	rs371384123	missense_variant	missense	ENSP00000231721.2:p.Arg419Trp	ENST00000231721.2:c.1255C>T	0		1	1	286	0.0034965	NA	NA	7	2.7911e-05	2.383	22.3	0.99839	0.30859	NA	benign	COSV51594426	2	c.1255C>T	p.R419W	NA	NA	NA	NA	NA	NA	NA	NA	NA	NA	NA	NA	NA	NA	NA	NA	NA
SLC10A2	ENST00000245312	13:103710685:G:A	13	103710685	G	A	FALSE	rs117447044	missense_variant	missense	ENSP00000245312.3:p.Pro142Leu	ENST00000245312.3:c.425C>T	0		2	2	286	0.006993	23	0.00073281	236	0.0009397	4.0807	28.8	0.99889	0.91361	NA	pathogenic	COSV55358806	2	c.425C>T	p.P142L	not_provided	Uncertain_significance	single_nucleotide_variant	MedGen:CN517202	NA	NA	NA	NA	NA	NA	NA	NA	NA	NA	NA	NA	Bile acid malabsorption, primary
SLC22A3	ENST00000275300	6:160858175:G:A	6	160858175	G	A	TRUE	rs145082363	missense_variant	missense	ENSP00000275300.2:p.Arg407His	ENST00000275300.2:c.1220G>A	0		1	1	286	0.0034965	14	0.00044597	204	0.0008119	4.4159	33	0.99955	0.93067	NA	pathogenic	COSV51714126	2	c.1220G>A	p.R407H	NA	NA	NA	NA	NA	NA	NA	NA	NA	NA	Imprinted Genes	NA	NA	NA	NA	NA	NA
SLC34A3	ENST00000538474	9:140130512:G:A	9	140130512	G	A	TRUE	NA	missense_variant	missense	ENSP00000442397.1:p.Ala482Thr	ENST00000538474.1:c.1444G>A	0		1	1	286	0.0034965	2	6.3739e-05	10	4.0647e-05	3.4336	24.9	0.99912	0.72707	NA	pathogenic	COSV63186824	2	c.1444G>A	p.A482T	NA	NA	NA	NA	NA	NA	NA	NA	NA	NA	NA	NA	NA	NA	NA	NA	Hypophosphatemic rickets with hypercalciuria, hereditary
SLC35F5	ENST00000245680	2:114476839:A:G	2	114476839	A	G	FALSE	NA	missense_variant	missense	ENSP00000245680.2:p.Phe463Ser	ENST00000245680.2:c.1388T>C	0		1	1	286	0.0034965	16	0.00050978	139	0.00059118	3.5047	25.1	0.99524	0.94121	NA	pathogenic	COSV55518098	2	c.1388T>C	p.F463S	NA	NA	NA	NA	NA	NA	NA	NA	NA	NA	NA	NA	NA	NA	NA	NA	NA
SMG5	ENST00000361813	1:156247757:C:T	1	156247757	C	T	TRUE	rs142253945	missense_variant	missense	ENSP00000355261.5:p.Val86Ile	ENST00000361813.5:c.256G>A	0		1	1	286	0.0034965	21	0.00066879	155	0.00061635	2.0766	20	0.99497	0.76773	NA	pathogenic	COSV55295323	2	c.256G>A	p.V86I	NA	NA	NA	NA	NA	NA	NA	NA	NA	NA	NA	NA	NA	NA	NA	NA	NA
SPIRE2	ENST00000378247	16:89924848:G:A	16	89924848	G	A	TRUE	rs138062117	missense_variant	missense	ENSP00000367494.3:p.Arg402His	ENST00000378247.3:c.1205G>A	0		2	2	286	0.006993	8	0.00025505	143	0.00057457	2.1867	21.2	0.99428	0.59594	NA	pathogenic	COSV65557186	2	c.1205G>A	p.R402H	NA	NA	NA	NA	NA	NA	NA	NA	NA	NA	NA	NA	NA	NA	NA	NA	NA
SPTBN5	ENST00000320955	15:42178008:C:T	15	42178008	C	T	FALSE	rs199807959	missense_variant	missense	ENSP00000317790.6:p.Arg482His	ENST00000320955.6:c.1445G>A	0		1	1	286	0.0034965	19	0.00060506	76	0.00046822	4.0605	28.6	0.99952	0.39192	NA	benign	COSV58016571	2	c.1445G>A	p.R482H	NA	NA	NA	NA	NA	NA	NA	NA	NA	NA	NA	NA	NA	NA	NA	NA	NA
SRRM2	ENST00000301740	16:2808478:C:T	16	2808478	C	T	FALSE	rs199835386	missense_variant	missense	ENSP00000301740.8:p.Arg175Trp	ENST00000301740.8:c.523C>T	0		1	1	286	0.0034965	3	9.5633e-05	16	6.4259e-05	3.8644	26.8	0.99568	0.39461	NA	benign	COSV57076013	2	c.523C>T	p.R175W	NA	NA	NA	NA	NA	NA	NA	NA	NA	NA	NA	NA	NA	NA	NA	NA	NA
SRRM2	ENST00000301740	16:2816884:C:T	16	2816884	C	T	FALSE	NA	missense_variant	missense	ENSP00000301740.8:p.Arg2119Cys	ENST00000301740.8:c.6355C>T	0		1	1	286	0.0034965	NA	NA	1	3.9778e-06	4.4345	33	0.99701	NA	NA	No prediction found	COSV51940331	2	c.6355C>T	p.R2119C	NA	NA	NA	NA	NA	NA	NA	NA	NA	NA	NA	NA	NA	NA	NA	NA	NA
SULF1	ENST00000260128	8:70514019:G:A	8	70514019	G	A	TRUE	rs61747207	missense_variant	missense	ENSP00000260128.4:p.Arg339His	ENST00000260128.4:c.1016G>A	0		1	1	286	0.0034965	5	0.00015931	32	0.00012889	4.429	33	0.99958	0.91087	NA	pathogenic	COSV52676783	2	c.1016G>A	p.R339H	NA	NA	NA	NA	NA	NA	NA	NA	NA	NA	NA	NA	NA	NA	NA	NA	NA
SYT16	ENST00000430451	14:62536408:G:A	14	62536408	G	A	TRUE	rs201464926	missense_variant	missense	ENSP00000394700.2:p.Arg204Gln	ENST00000430451.2:c.611G>A	0		1	1	286	0.0034965	NA	NA	16	6.4206e-05	3.1585	24	0.99327	0.67652	NA	pathogenic	COSV70857771	2	c.611G>A	p.R204Q	NA	NA	NA	NA	NA	NA	NA	NA	NA	NA	NA	NA	NA	NA	NA	NA	NA
SYT2	ENST00000367267	1:202573729:C:T	1	202573729	C	T	TRUE	rs147177966	missense_variant	missense	ENSP00000356236.1:p.Ala67Thr	ENST00000367267.1:c.199G>A	0		2	2	286	0.006993	3	9.5584e-05	34	0.00013556	3.2027	24.1	0.99634	0.70587	NA	pathogenic	COSV66141875	2	c.199G>A	p.A67T	NA	NA	NA	NA	NA	NA	NA	NA	NA	NA	NA	NA	NA	NA	NA	NA	Myasthenic syndrome, congenital 7, presynaptic
TBC1D24	ENST00000293970	16:2546750:G:A	16	2546750	G	A	TRUE	NA	missense_variant	missense	ENSP00000293970.5:p.Val201Met	ENST00000293970.5:c.601G>A	0		1	1	286	0.0034965	NA	NA	10	4.0146e-05	2.2984	22	0.99748	0.087465	NA	benign	COSV53547918	2	c.601G>A	p.V201M	NA	NA	NA	NA	NA	NA	NA	NA	NA	NA	NA	NA	NA	NA	NA	NA	Deafness, onychodystrophy, osteodystrophy, mental retardation, and seizures (DOORS) syndrome; Deafness, autosomal recessive 86
TECTA	ENST00000392793	11:121008133:T:C	11	121008133	T	C	TRUE	rs141616288	missense_variant	missense	ENSP00000376543.1:p.Leu982Pro	ENST00000392793.1:c.2945T>C	0		2	2	286	0.006993	4	0.00012762	48	0.00019149	3.6125	25.5	0.99861	0.96142	NA	pathogenic	COSV99072203	2	c.2945T>C	p.L982P	not_specified	Uncertain_significance	single_nucleotide_variant	MedGen:CN169374	NA	NA	NA	NA	NA	NA	NA	NA	NA	NA	NA	NA	Deafness, autosomal recessive 21; Deafness, autosomal dominant 8/12
TENM4	ENST00000278550	11:78381503:G:A	11	78381503	G	A	FALSE	rs372515689	missense_variant	missense	ENSP00000278550.7:p.Arg1963Trp	ENST00000278550.7:c.5887C>T	0		1	1	286	0.0034965	5	0.00015925	33	0.00013275	4.3785	33	0.99914	0.82988	NA	pathogenic	COSV53623056	2	c.5887C>T	p.R1963W	NA	NA	NA	NA	NA	NA	NA	NA	NA	NA	NA	NA	NA	NA	NA	NA	Tremor, hereditary essential, 5
TLN2	ENST00000561311	15:63131098:G:A	15	63131098	G	A	TRUE	rs145762497	missense_variant	missense	ENSP00000453508.1:p.Arg2473His	ENST00000561311.1:c.7418G>A	0		1	1	286	0.0034965	9	0.00028677	16	6.3631e-05	3.7477	26.1	0.99635	0.78032	NA	pathogenic	COSV60884941	2	c.7418G>A	p.R2473H	NA	NA	NA	NA	NA	NA	NA	NA	NA	NA	NA	NA	NA	NA	NA	NA	NA
TMC1	ENST00000297784	9:75406910:C:T	9	75406910	C	T	TRUE	rs372710475	missense_variant	missense	ENSP00000297784.5:p.Arg445Cys	ENST00000297784.5:c.1333C>T	0		1	1	286	0.0034965	NA	NA	18	7.162e-05	4.3685	33	0.99936	0.73254	NA	pathogenic	COSV52769390	2	c.1333C>T	p.R445C	Deafness,_autosomal_recessive_7|not_provided|Rare_genetic_deafness	Conflicting_interpretations_of_pathogenicity	single_nucleotide_variant	MedGen:C1832978,OMIM:600974|MedGen:CN517202|MedGen:CN826980,Orphanet:ORPHA96210	600974	NA	NA	NA	NA	NA	NA	NA	NA	NA	NA	NA	Deafness, autosomal recessive 7
TMEM198	ENST00000344458	2:220412279:C:T	2	220412279	C	T	TRUE	rs201084315	missense_variant	missense	ENSP00000343507.2:p.Ser73Leu	ENST00000344458.2:c.218C>T	0		1	1	286	0.0034965	1	3.1871e-05	27	0.00017044	3.9281	27.3	0.99919	0.93885	NA	pathogenic	COSV54726052	2	c.218C>T	p.S73L	NA	NA	NA	NA	NA	NA	NA	NA	NA	NA	NA	NA	NA	NA	NA	NA	NA
TMEM55A	ENST00000285419	8:92008941:G:A	8	92008941	G	A	FALSE	NA	missense_variant	missense	ENSP00000285419.3:p.Arg191Cys	ENST00000285419.3:c.571C>T	0		1	1	286	0.0034965	NA	NA	1	4.0917e-06	4.6696	34	0.99924	0.92542	NA	pathogenic	COSV53437796	2	c.571C>T	p.R191C	NA	NA	NA	NA	NA	NA	NA	NA	NA	NA	NA	NA	NA	NA	NA	NA	NA
TMOD1	ENST00000259365	9:100286484:G:A	9	100286484	G	A	TRUE	rs141454774	missense_variant	missense	ENSP00000259365.3:p.Arg5Gln	ENST00000259365.4:c.14G>A	0		1	1	286	0.0034965	35	0.0011149	211	0.00084018	2.5969	22.8	0.999	0.58539	NA	pathogenic	COSV52244612	2	c.14G>A	p.R5Q	NA	NA	NA	NA	NA	NA	NA	NA	NA	NA	NA	NA	NA	NA	NA	NA	NA
TMPRSS15	ENST00000284885	21:19647525:C:A	21	19647525	C	A	FALSE	NA	missense_variant	missense	ENSP00000284885.3:p.Asp965Tyr	ENST00000284885.3:c.2893G>T	0		1	1	284	0.0035211	NA	NA	NA	NA	3.4895	25	0.99351	0.50006	NA	pathogenic	COSV53035131	2	c.2893G>T	p.D965Y	NA	NA	NA	NA	NA	NA	NA	NA	NA	NA	NA	NA	NA	NA	NA	NA	Enterokinase deficiency
TNFRSF21	ENST00000296861	6:47252045:G:A	6	47252045	G	A	FALSE	rs146578369	missense_variant	missense	ENSP00000296861.2:p.Thr291Ile	ENST00000296861.2:c.872C>T	0		1	1	286	0.0034965	17	0.00054175	215	0.00088655	2.1381	20.7	0.99749	0.33324	NA	benign	COSV57283415	2	c.872C>T	p.T291I	NA	NA	NA	NA	NA	NA	NA	NA	NA	NA	NA	NA	NA	NA	NA	NA	NA
TRIM17	ENST00000366697	1:228596903:C:T	1	228596903	C	T	TRUE	rs145945297	missense_variant	missense	ENSP00000355658.2:p.Gly285Arg	ENST00000366697.2:c.853G>A	0		1	1	286	0.0034965	5	0.00015969	35	0.00013919	2.6822	23	0.99909	0.098314	NA	benign	COSV52858538	2	c.853G>A	p.G285R	NA	NA	NA	NA	NA	NA	NA	NA	NA	NA	NA	NA	NA	NA	NA	NA	NA
TRIM54	ENST00000296098	2:27521457:C:T	2	27521457	C	T	TRUE	NA	missense_variant	missense	ENSP00000296098.4:p.Ser64Phe	ENST00000296098.4:c.191C>T	0		1	1	286	0.0034965	NA	NA	NA	NA	3.575	25.4	0.99832	0.47727	NA	benign	COSV56082211	2	c.191C>T	p.S64F	NA	NA	NA	NA	NA	NA	NA	NA	NA	NA	NA	NA	NA	NA	NA	NA	NA
TTL	ENST00000233336	2:113251800:A:G	2	113251800	A	G	FALSE	rs141830950	missense_variant	missense	ENSP00000233336.5:p.Lys106Arg	ENST00000233336.6:c.317A>G	0		1	1	286	0.0034965	5	0.00015926	55	0.00021876	2.5287	22.6	0.99719	0.84857	NA	pathogenic	COSV51973578	2	c.317A>G	p.K106R	NA	NA	NA	NA	NA	NA	NA	NA	NA	NA	NA	NA	NA	NA	NA	NA	NA
UHRF1BP1	ENST00000192788	6:34803170:G:A	6	34803170	G	A	TRUE	rs201149774	missense_variant	missense	ENSP00000192788.5:p.Ala257Thr	ENST00000192788.5:c.769G>A	0		1	1	286	0.0034965	8	0.00025474	204	0.0008176	3.9947	27.9	0.99878	0.83554	NA	pathogenic	COSV51956491	2	c.769G>A	p.A257T	NA	NA	NA	NA	NA	NA	NA	NA	NA	NA	NA	NA	NA	NA	NA	NA	NA
UNC45B	ENST00000268876	17:33481722:C:T	17	33481722	C	T	TRUE	NA	missense_variant	missense	ENSP00000268876.4:p.Arg201Trp	ENST00000268876.5:c.601C>T	0		1	1	286	0.0034965	NA	NA	1	4.0837e-06	4.0278	28.3	0.99931	0.79654	NA	pathogenic	COSV52101092	2	c.601C>T	p.R201W	NA	NA	NA	NA	NA	NA	NA	NA	NA	NA	NA	NA	NA	NA	NA	NA	Cataract 43
UNC5CL	ENST00000244565	6:40998126:C:T	6	40998126	C	T	TRUE	rs369496277	splice_donor_variant	lofs	NA	ENST00000244565.3:c.1334+1G>A	0		1	1	286	0.0034965	NA	NA	19	7.5599e-05	3.9876	27.9	0.99465	NA	0.96779	pathogenic	COSV55111823	2	c.1334+1G>A	p.?	NA	NA	NA	NA	NA	NA	NA	NA	NA	NA	NA	NA	NA	NA	NA	NA	NA
USP20	ENST00000315480	9:132636951:C:T	9	132636951	C	T	TRUE	NA	missense_variant	missense	ENSP00000313811.4:p.Arg613Cys	ENST00000315480.4:c.1837C>T	0		3	3	286	0.01049	1	3.1884e-05	5	2.0079e-05	3.9739	27.7	0.99911	0.36789	NA	benign	COSV59611217	2	c.1837C>T	p.R613C	NA	NA	NA	NA	NA	NA	NA	NA	NA	NA	NA	NA	NA	NA	NA	NA	NA
VAX2	ENST00000234392	2:71148326:C:T	2	71148326	C	T	FALSE	rs145436494	missense_variant	missense	ENSP00000234392.2:p.Arg116Cys	ENST00000234392.2:c.346C>T	0		1	1	286	0.0034965	2	6.3751e-05	27	0.00010778	4.2746	32	0.99941	0.5927	NA	pathogenic	COSV52267071	2	c.346C>T	p.R116C	NA	NA	NA	NA	NA	NA	NA	NA	NA	NA	Imprinted Genes	NA	NA	NA	NA	NA	NA
WDR59	ENST00000262144	16:74908169:G:A	16	74908169	G	A	FALSE	rs201968412	missense_variant	missense	ENSP00000262144.6:p.Arg955Trp	ENST00000262144.6:c.2863C>T	0		1	1	286	0.0034965	1	3.1851e-05	6	2.3882e-05	4.1095	29.2	0.99914	0.63773	NA	pathogenic	COSV50941588	2	c.2863C>T	p.R955W	NA	NA	NA	NA	NA	NA	NA	NA	NA	NA	NA	NA	NA	NA	NA	NA	NA
WFS1	ENST00000226760	4:6303194:C:T	4	6303194	C	T	TRUE	rs199946797	missense_variant	missense	ENSP00000226760.1:p.Arg558Cys	ENST00000226760.1:c.1672C>T	0		1	1	286	0.0034965	9	0.00028655	168	0.00067052	4.2038	31	0.99938	0.82533	NA	pathogenic	COSV56990995	2	c.1672C>T	p.R558C	Wolfram_syndrome|Monogenic_diabetes|not_specified|WFS1-Related_Spectrum_Disorders|not_provided	Conflicting_interpretations_of_pathogenicity	single_nucleotide_variant	MedGen:C0043207|MedGen:C3888631|MedGen:CN169374|MedGen:CN239410|MedGen:CN517202	NA	NA	NA	NA	NA	NA	NA	NA	NA	NA	NA	NA	Wolfram syndrome 1
ZBTB39	ENST00000300101	12:57397690:G:A	12	57397690	G	A	FALSE	rs141443423	missense_variant	missense	ENSP00000300101.2:p.Arg338Trp	ENST00000300101.2:c.1012C>T	0		1	1	286	0.0034965	14	0.00044612	133	0.00052884	3.375	24.7	0.99904	0.59388	NA	pathogenic	COSV55627748	2	c.1012C>T	p.R338W	NA	NA	NA	NA	NA	NA	NA	NA	NA	NA	NA	NA	NA	NA	NA	NA	NA
ZFC3H1	ENST00000378743	12:72007194:A:G	12	72007194	A	G	FALSE	NA	missense_variant	missense	ENSP00000368017.3:p.Cys1850Arg	ENST00000378743.3:c.5548T>C	0		1	1	286	0.0034965	NA	NA	1	4.0937e-06	4.0427	28.4	0.9976	0.84372	NA	pathogenic	COSV66434267	2	c.5548T>C	p.C1850R	NA	NA	NA	NA	NA	NA	NA	NA	NA	NA	NA	NA	NA	NA	NA	NA	NA
ZFPL1	ENST00000294258	11:64855507:G:A	11	64855507	G	A	FALSE	rs145572266	missense_variant	missense	ENSP00000294258.3:p.Arg285His	ENST00000294258.3:c.854G>A	0		1	1	286	0.0034965	13	0.00041481	136	0.0005499	3.6722	25.8	0.99941	0.67746	NA	pathogenic	COSV51871012	2	c.854G>A	p.R285H	NA	NA	NA	NA	NA	NA	NA	NA	NA	NA	NA	NA	NA	NA	NA	NA	NA
ZNF165	ENST00000377325	6:28056961:C:T	6	28056961	C	T	FALSE	rs150379905	missense_variant	missense	ENSP00000366542.1:p.Arg391Trp	ENST00000377325.1:c.1171C>T	0		1	1	286	0.0034965	3	9.5535e-05	102	0.00040572	3.2959	24.4	0.99677	0.17242	NA	benign	COSV66102336	2	c.1171C>T	p.R391W	NA	NA	NA	NA	NA	NA	NA	NA	NA	NA	NA	NA	NA	NA	NA	NA	NA
ZNF219	ENST00000360947	14:21559195:C:T	14	21559195	C	T	FALSE	rs186070988	missense_variant	missense	ENSP00000354206.3:p.Gly557Ser	ENST00000360947.3:c.1669G>A	0		1	1	286	0.0034965	12	0.00038388	40	0.00026632	2.8955	23.4	0.99823	0.15625	NA	benign	COSV53878330	2	c.1669G>A	p.G557S	NA	NA	NA	NA	NA	NA	NA	NA	NA	NA	NA	NA	NA	NA	NA	NA	NA
ZNF462	ENST00000277225	9:109687121:C:T	9	109687121	C	T	TRUE	rs200116056	missense_variant	missense	ENSP00000277225.5:p.Arg310Trp	ENST00000277225.5:c.928C>T	0		2	2	286	0.006993	3	9.5566e-05	8	3.1813e-05	3.602	25.5	0.9922	0.84477	NA	pathogenic	COSV52936101	2	c.928C>T	p.R310W	NA	NA	NA	NA	NA	NA	NA	NA	NA	NA	NA	NA	NA	NA	NA	NA	NA
ABCA1	ENST00000374736	9:107583755:G:A	9	107583755	G	A	FALSE	NA	missense_variant	missense	ENSP00000363868.3:p.Ser954Leu	ENST00000374736.3:c.2861C>T	0		1	1	286	0.0034965	2	6.3715e-05	1	3.9783e-06	4.1484	29.6	0.99927	0.90976	NA	pathogenic	COSV66064579	3	c.2861C>T	p.S954L	NA	NA	NA	NA	NA	NA	NA	NA	NA	NA	NA	NA	NA	NA	NA	NA	ABCA1 deficiency; Tangier disease; HDL deficiency, type 2
ALPK2	ENST00000361673	18:56247152:C:A	18	56247152	C	A	FALSE	rs138300448	missense_variant	missense	ENSP00000354991.3:p.Gly286Cys	ENST00000361673.3:c.856G>T	0		1	1	286	0.0034965	20	0.00063698	153	0.00060871	3.0145	23.7	0.99707	0.20964	NA	benign	COSV99077527	3	c.856G>T	p.G286C	NA	NA	NA	NA	NA	NA	NA	NA	NA	NA	NA	NA	NA	NA	NA	NA	NA
ATP2B2	ENST00000360273	3:10452493:G:A	3	10452493	G	A	TRUE	NA	missense_variant	missense	ENSP00000353414.2:p.Pro69Leu	ENST00000360273.2:c.206C>T	0		1	1	286	0.0034965	NA	NA	21	8.3695e-05	2.2775	21.9	0.9934	0.30171	NA	benign	COSV59497528	3	c.206C>T	p.P69L	NA	NA	NA	NA	NA	NA	NA	NA	NA	NA	NA	NA	NA	NA	NA	NA	NA
BAZ1A	ENST00000360310	14:35272178:G:A	14	35272178	G	A	TRUE	NA	missense_variant	missense	ENSP00000353458.1:p.Thr248Met	ENST00000360310.1:c.743C>T	0		1	1	286	0.0034965	NA	NA	NA	NA	2.4408	22.4	0.9973	0.34678	NA	benign	COSV62409920	3	c.743C>T	p.T248M	NA	NA	NA	NA	NA	NA	NA	NA	NA	NA	NA	NA	NA	NA	NA	NA	NA
C9orf114	ENST00000361256	9:131589401:C:T	9	131589401	C	T	FALSE	NA	missense_variant	missense	ENSP00000354812.5:p.Arg93His	ENST00000361256.5:c.278G>A	0		1	1	286	0.0034965	NA	NA	NA	NA	3.6642	25.7	0.99949	0.90233	NA	pathogenic	COSV63508931	3	c.278G>A	p.R93H	NA	NA	NA	NA	NA	NA	NA	NA	NA	NA	NA	NA	NA	NA	NA	NA	NA
CPB1	ENST00000491148	3:148545857:C:T	3	148545857	C	T	TRUE	rs146537927	missense_variant	missense	ENSP00000417222.1:p.Thr47Met	ENST00000491148.1:c.140C>T	0		1	1	286	0.0034965	1	3.1849e-05	157	0.00062555	2.1086	20.4	0.99715	0.11913	NA	benign	COSV51571303	3	c.140C>T	p.T47M	NA	NA	NA	NA	NA	NA	NA	NA	NA	NA	NA	NA	NA	NA	NA	NA	NA
CRTAC1	ENST00000370597	10:99667893:C:T	10	99667893	C	T	TRUE	rs145079584	missense_variant	missense	ENSP00000359629.3:p.Val243Ile	ENST00000370597.3:c.727G>A	0		1	1	286	0.0034965	1	3.1855e-05	68	0.00027229	2.5898	22.8	0.99762	0.63282	NA	pathogenic	COSV54001092	3	c.727G>A	p.V243I	NA	NA	NA	NA	NA	NA	NA	NA	NA	NA	NA	NA	NA	NA	NA	NA	NA
DCLK3	ENST00000416516	3:36779691:G:A	3	36779691	G	A	FALSE	rs200762376	missense_variant	missense	ENSP00000394484.2:p.Arg154Cys	ENST00000416516.2:c.460C>T	0		1	1	286	0.0034965	9	0.00028686	24	9.7493e-05	2.2814	21.9	0.99531	0.41053	NA	benign	COSV69363556	3	c.460C>T	p.R154C	NA	NA	NA	NA	NA	NA	NA	NA	NA	NA	NA	NA	NA	NA	NA	NA	NA
DNAH9	ENST00000262442	17:11607715:G:A	17	11607715	G	A	TRUE	NA	missense_variant	missense	ENSP00000262442.3:p.Asp1783Asn	ENST00000262442.4:c.5347G>A	0		1	1	286	0.0034965	NA	NA	5	1.9924e-05	4.2712	32	0.99931	0.90451	NA	pathogenic	COSV52369759	3	c.5347G>A	p.D1783N	NA	NA	NA	NA	NA	NA	NA	NA	NA	NA	NA	NA	NA	NA	NA	NA	Ciliary dyskinesia, primary, 40
DOK4	ENST00000340099	16:57509069:C:T	16	57509069	C	T	TRUE	rs111834942	missense_variant	missense	ENSP00000344277.4:p.Asp118Asn	ENST00000340099.4:c.352G>A	0		1	1	286	0.0034965	3	9.5847e-05	34	0.00013528	3.4933	25.1	0.99875	0.95126	NA	pathogenic	COSV54672059	3	c.352G>A	p.D118N	NA	NA	NA	NA	NA	NA	NA	NA	NA	NA	NA	NA	NA	NA	NA	NA	NA
DPYD	ENST00000370192	1:97770838:C:T	1	97770838	C	T	FALSE	NA	missense_variant	missense	ENSP00000359211.3:p.Arg759Gln	ENST00000370192.3:c.2276G>A	0		1	1	280	0.0035714	NA	NA	4	1.5952e-05	2.4323	22.4	0.99602	0.35908	NA	benign	COSV64609998	3	c.2276G>A	p.R759Q	Dihydropyrimidine_dehydrogenase_deficiency	Uncertain_significance	single_nucleotide_variant	MedGen:C2720286,OMIM:274270	274270	NA	NA	NA	NA	NA	NA	NA	NA	NA	NA	NA	5-fluorouracil toxicity
EN1	ENST00000295206	2:119600525:C:T	2	119600525	C	T	FALSE	rs200716631	missense_variant	missense	ENSP00000295206.5:p.Glu390Lys	ENST00000295206.6:c.1168G>A	0		1	1	286	0.0034965	NA	NA	34	0.00013736	4.5676	34	0.99842	0.83678	NA	pathogenic	COSV54631249	3	c.1168G>A	p.E390K	NA	NA	NA	NA	NA	NA	NA	NA	NA	NA	NA	NA	NA	NA	NA	NA	NA
ERN1	ENST00000433197	17:62121544:T:C	17	62121544	T	C	FALSE	rs61738538	missense_variant	missense	ENSP00000401445.2:p.Glu913Gly	ENST00000433197.3:c.2738A>G	0		1	1	286	0.0034965	15	0.00047789	126	0.00059671	3.8322	26.6	0.9987	0.8663	NA	pathogenic	COSV70505073	3	c.2738A>G	p.E913G	NA	NA	NA	NA	NA	NA	NA	NA	NA	NA	NA	NA	NA	NA	NA	NA	NA
FAM83C	ENST00000374408	20:33874649:G:A	20	33874649	G	A	FALSE	rs35518957	missense_variant	missense	ENSP00000363529.3:p.Arg645Cys	ENST00000374408.3:c.1933C>T	0		1	1	286	0.0034965	4	0.00012754	52	0.0002069	3.4891	25	0.99888	0.18119	NA	benign	COSV65582937	3	c.1933C>T	p.R645C	NA	NA	NA	NA	NA	NA	NA	NA	NA	NA	NA	NA	NA	NA	NA	NA	NA
FGD2	ENST00000274963	6:36982788:G:A	6	36982788	G	A	FALSE	NA	missense_variant	missense	ENSP00000274963.8:p.Asp335Asn	ENST00000274963.8:c.1003G>A	0		2	2	286	0.006993	1	3.1863e-05	5	1.9914e-05	2.3915	22.3	0.99758	0.27081	NA	benign	COSV51462285	3	c.1003G>A	p.D335N	NA	NA	NA	NA	NA	NA	NA	NA	NA	NA	NA	NA	NA	NA	NA	NA	NA
FRAS1	ENST00000264895	4:79188491:G:A	4	79188491	G	A	TRUE	rs186811333	missense_variant	missense	ENSP00000264895.6:p.Glu296Lys	ENST00000264895.6:c.886G>A	0		2	2	286	0.006993	26	0.00082818	239	0.00096049	3.5434	25.2	0.99913	0.87322	NA	pathogenic	COSV53612835	3	c.886G>A	p.E296K	Cryptophthalmos_syndrome	Uncertain_significance	single_nucleotide_variant	MedGen:C4551480,OMIM:219000,Orphanet:ORPHA2052,SNOMED_CT:204102004	219000	NA	NA	NA	NA	NA	NA	NA	NA	NA	NA	NA	Fraser syndrome 1
GALNT5	ENST00000259056	2:158157422:C:T	2	158157422	C	T	FALSE	rs187784514	stop_gained	lofs	ENSP00000259056.4:p.Arg784Ter	ENST00000259056.4:c.2350C>T	0		2	2	286	0.006993	23	0.00073258	81	0.00032253	8.0679	43	0.99779	0.2881	NA	benign	COSV52039190	3	c.2350C>T	p.R784*	NA	NA	NA	NA	NA	NA	NA	NA	NA	NA	NA	NA	NA	NA	NA	NA	NA
GALNT8	ENST00000252318	12:4870241:C:T	12	4870241	C	T	FALSE	rs200902818	stop_gained	lofs	ENSP00000252318.2:p.Arg431Ter	ENST00000252318.2:c.1291C>T	0		1	1	284	0.0035211	8	0.00025487	95	0.00037779	7.1994	38	0.99738	0.23994	NA	benign	COSV52894791	3	c.1291C>T	p.R431*	NA	NA	NA	NA	NA	NA	NA	NA	NA	NA	NA	NA	NA	NA	NA	NA	NA
HR	ENST00000381418	8:21978591:G:A	8	21978591	G	A	TRUE	rs140534514	missense_variant	missense	ENSP00000370826.4:p.Pro785Leu	ENST00000381418.4:c.2354C>T	0		1	1	286	0.0034965	31	0.00098789	216	0.00086239	3.9382	27.4	0.99893	0.70935	NA	pathogenic	COSV57192047	3	c.2354C>T	p.P785L	NA	NA	NA	NA	NA	NA	NA	NA	NA	NA	NA	NA	NA	NA	NA	NA	Hypotrichosis 4; Atrichia with papular lesions; Alopecia universalis congenita
HTRA3	ENST00000307358	4:8295839:C:T	4	8295839	C	T	TRUE	rs151074010	missense_variant	missense	ENSP00000303766.2:p.Thr321Met	ENST00000307358.2:c.962C>T	0		1	1	286	0.0034965	7	0.00022354	75	0.00030293	3.6556	25.7	0.99912	0.93415	NA	pathogenic	COSV56470191	3	c.962C>T	p.T321M	NA	NA	NA	NA	NA	NA	NA	NA	NA	NA	NA	NA	Tumor Suppressor	NA	NA	NA	NA
IGSF21	ENST00000251296	1:18691991:G:A	1	18691991	G	A	FALSE	rs141820553	missense_variant	missense	ENSP00000251296.1:p.Arg272His	ENST00000251296.1:c.815G>A	0		2	2	286	0.006993	2	6.38e-05	141	0.00056085	3.9634	27.6	0.99948	0.84276	NA	pathogenic	COSV52124669	3	c.815G>A	p.R272H	NA	NA	NA	NA	NA	NA	NA	NA	NA	NA	NA	NA	NA	NA	NA	NA	NA
INO80	ENST00000361937	15:41319844:G:A	15	41319844	G	A	TRUE	rs149600837	missense_variant	missense	ENSP00000355205.3:p.Arg1000Cys	ENST00000361937.3:c.2998C>T	0		4	4	286	0.013986	14	0.000446	81	0.00032244	2.3705	22.2	0.99153	0.081799	NA	benign	COSV62737834	3	c.2998C>T	p.R1000C	NA	NA	NA	NA	NA	NA	NA	NA	NA	NA	NA	NA	NA	NA	NA	NA	NA
IQCF1	ENST00000310914	3:51929217:G:A	3	51929217	G	A	FALSE	rs200134435	missense_variant	missense	ENSP00000307958.5:p.Arg103Trp	ENST00000310914.5:c.307C>T	0		1	1	286	0.0034965	16	0.00050965	168	0.0006696	3.4775	25	0.99908	0.2358	NA	benign	COSV58823009	3	c.307C>T	p.R103W	NA	NA	NA	NA	NA	NA	NA	NA	NA	NA	NA	NA	NA	NA	NA	NA	NA
KCNB1	ENST00000371741	20:47990218:G:A	20	47990218	G	A	FALSE	NA	missense_variant	missense	ENSP00000360806.3:p.Arg627Trp	ENST00000371741.4:c.1879C>T	0		1	1	286	0.0034965	NA	NA	9	3.5959e-05	3.4999	25.1	0.99816	0.78608	NA	pathogenic	COSV65566168	3	c.1879C>T	p.R627W	NA	NA	NA	NA	NA	NA	NA	NA	NA	NA	NA	NA	NA	NA	NA	NA	NA
KIF2B	ENST00000268919	17:51901045:C:G	17	51901045	C	G	FALSE	rs144749217	missense_variant	missense	ENSP00000268919.4:p.Cys217Trp	ENST00000268919.4:c.651C>G	0		2	2	286	0.006993	14	0.00044583	216	0.00085995	3.3616	24.6	0.99362	0.50244	NA	pathogenic	COSV52131085	3	c.651C>G	p.C217W	NA	NA	NA	NA	NA	NA	NA	NA	NA	NA	NA	NA	NA	NA	NA	NA	NA
KRT13	ENST00000246635	17:39659272:G:A	17	39659272	G	A	TRUE	rs202015813	missense_variant	missense	ENSP00000246635.3:p.Arg272Cys	ENST00000246635.3:c.814C>T	0		1	1	286	0.0034965	NA	NA	7	2.7836e-05	3.9539	27.5	0.99899	0.69988	NA	pathogenic	COSV55840904	3	c.814C>T	p.R272C	NA	NA	NA	NA	NA	NA	NA	NA	NA	NA	NA	NA	NA	NA	NA	NA	White sponge nevus 2
LINGO2	ENST00000379992	9:27949150:C:T	9	27949150	C	T	TRUE	rs17506843	missense_variant	missense	ENSP00000369328.1:p.Arg507His	ENST00000379992.2:c.1520G>A	0		1	1	286	0.0034965	4	0.00012741	21	8.3562e-05	2.7075	23	0.99032	0.24248	NA	benign	COSV58057030	3	c.1520G>A	p.R507H	NA	NA	NA	NA	NA	NA	NA	NA	NA	NA	NA	NA	NA	NA	NA	NA	NA
MAS1	ENST00000252660	6:160328918:C:T	6	160328918	C	T	FALSE	rs146766270	missense_variant	missense	ENSP00000252660.4:p.Arg311Cys	ENST00000252660.4:c.931C>T	0		1	1	286	0.0034965	2	6.4404e-05	56	0.00022502	2.5299	22.6	0.99236	0.17917	NA	benign	COSV53121007	3	c.931C>T	p.R311C	NA	NA	NA	NA	NA	NA	NA	NA	NA	NA	NA	NA	NA	NA	NA	NA	NA
NOTCH4	ENST00000375023	6:32170271:G:A	6	32170271	G	A	FALSE	rs148269570	missense_variant	missense	ENSP00000364163.3:p.Arg1113Cys	ENST00000375023.3:c.3337C>T	0		1	1	286	0.0034965	5	0.00015924	42	0.00017274	3.1556	24	0.99787	0.32671	NA	benign	COSV66678746	3	c.3337C>T	p.R1113C	NA	NA	NA	NA	NA	NA	NA	NA	NA	NA	NA	NA	NA	NA	NA	NA	NA
PCSK4	ENST00000300954	19:1487295:C:T	19	1487295	C	T	FALSE	rs374835547	missense_variant	missense	ENSP00000300954.5:p.Gly234Ser	ENST00000300954.5:c.700G>A	0		1	1	286	0.0034965	2	6.3947e-05	4	1.7348e-05	3.4537	24.9	0.99829	0.83134	NA	pathogenic	COSV52014922	3	c.700G>A	p.G234S	NA	NA	NA	NA	NA	NA	NA	NA	NA	NA	NA	NA	NA	NA	NA	NA	NA
RPGRIP1L	ENST00000379925	16:53679563:G:A	16	53679563	G	A	TRUE	NA	missense_variant	missense	ENSP00000369257.3:p.Ser886Leu	ENST00000379925.3:c.2657C>T	0		1	1	286	0.0034965	2	6.3735e-05	5	1.995e-05	3.7173	26	0.99867	0.87659	NA	pathogenic	COSV50904042	3	c.2657C>T	p.S886L	NA	NA	NA	NA	NA	NA	NA	NA	NA	NA	NA	NA	NA	NA	NA	NA	Meckel syndrome 5; Joubert syndrome 7; COACH syndrome
SDK2	ENST00000392650	17:71443835:C:T	17	71443835	C	T	TRUE	rs200244352	missense_variant	missense	ENSP00000376421.3:p.Ala178Thr	ENST00000392650.3:c.532G>A	0		1	1	286	0.0034965	18	0.00057343	119	0.00075913	2.1499	20.9	0.99472	0.39532	NA	benign	COSV66198409	3	c.532G>A	p.A178T	NA	NA	NA	NA	NA	NA	NA	NA	NA	NA	NA	NA	NA	NA	NA	NA	NA
SLC10A2	ENST00000245312	13:103701788:G:A	13	103701788	G	A	FALSE	rs145541774	missense_variant	missense	ENSP00000245312.3:p.Thr257Met	ENST00000245312.3:c.770C>T	0		2	2	286	0.006993	7	0.00022294	30	0.00011938	3.6036	25.5	0.99893	0.92094	NA	pathogenic	COSV55357440	3	c.770C>T	p.T257M	NA	NA	NA	NA	NA	NA	NA	NA	NA	NA	NA	NA	NA	NA	NA	NA	Bile acid malabsorption, primary
SLC26A9	ENST00000367134	1:205904888:C:T	1	205904888	C	T	TRUE	rs202228683	missense_variant	missense	ENSP00000356102.2:p.Asp21Asn	ENST00000367134.2:c.61G>A	0		1	1	286	0.0034965	5	0.00015935	170	0.00067609	3.1149	23.9	0.99811	0.47926	NA	benign	COSV61603139	3	c.61G>A	p.D21N	NA	NA	NA	NA	NA	NA	NA	NA	NA	NA	NA	NA	NA	NA	NA	NA	NA
SPTA1	ENST00000368147	1:158650471:C:T	1	158650471	C	T	FALSE	rs367689703	missense_variant	missense	ENSP00000357129.4:p.Glu194Lys	ENST00000368147.4:c.580G>A	0		1	1	284	0.0035211	1	3.1849e-05	9	3.6108e-05	3.8216	26.6	0.99936	0.68848	NA	pathogenic	COSV63748258	3	c.580G>A	p.E194K	NA	NA	NA	NA	NA	NA	NA	NA	NA	NA	NA	NA	NA	NA	NA	NA	Spherocytosis, type 3; Pyropoikilocytosis , hereditary; Ellipsocytosis 2
SSBP1	ENST00000481508	7:141441975:C:T	7	141441975	C	T	TRUE	NA	missense_variant	missense	ENSP00000419665.1:p.Arg11Cys	ENST00000481508.1:c.31C>T	0		1	1	286	0.0034965	NA	NA	3	1.1943e-05	3.6358	25.6	0.99796	0.72335	NA	pathogenic	COSV54680930	3	c.31C>T	p.R11C	NA	NA	NA	NA	NA	NA	NA	NA	NA	NA	NA	NA	NA	NA	NA	NA	NA
THBS1	ENST00000260356	15:39886303:C:T	15	39886303	C	T	FALSE	NA	missense_variant	missense	ENSP00000260356.5:p.Arg1091Cys	ENST00000260356.5:c.3271C>T	0		1	1	286	0.0034965	NA	NA	7	2.7958e-05	4.4094	33	0.99944	0.91406	NA	pathogenic	COSV52950190	3	c.3271C>T	p.R1091C	NA	NA	NA	NA	NA	NA	NA	NA	NA	NA	NA	NA	Tumor Suppressor	NA	KEGG_P53	NA	NA
TRAK2	ENST00000332624	2:202252596:C:T	2	202252596	C	T	FALSE	rs144404050	missense_variant	missense	ENSP00000328875.3:p.Arg509Gln	ENST00000332624.3:c.1526G>A	0		1	1	286	0.0034965	16	0.00050975	124	0.00049384	3.933	27.4	0.99936	0.3855	NA	benign	COSV60271289	3	c.1526G>A	p.R509Q	NA	NA	NA	NA	NA	NA	NA	NA	NA	NA	NA	NA	NA	NA	NA	NA	NA
TTLL5	ENST00000298832	14:76201577:G:A	14	76201577	G	A	TRUE	rs142465256	missense_variant	missense	ENSP00000298832.9:p.Arg409Gln	ENST00000298832.9:c.1226G>A	0		1	1	286	0.0034965	26	0.00082776	211	0.0008398	2.7633	23.1	0.99865	0.50022	NA	pathogenic	COSV54030347	3	c.1226G>A	p.R409Q	NA	NA	NA	NA	NA	NA	NA	NA	NA	NA	NA	NA	NA	NA	NA	NA	Cone-rod dystrophy 19
UROC1	ENST00000383579	3:126222886:C:T	3	126222886	C	T	TRUE	rs202232611	stop_gained	lofs	ENSP00000373073.3:p.Trp285Ter	ENST00000383579.3:c.854G>A	0		1	1	286	0.0034965	22	0.00070082	198	0.0007875	8.4618	46	0.9973	0.26718	NA	benign	COSV52030943	3	c.854G>A	p.W285*	Urocanate_hydratase_deficiency	Uncertain_significance	single_nucleotide_variant	Human_Phenotype_Ontology:HP:0012237,MedGen:C0268514,OMIM:276880,Orphanet:ORPHA210128,SNOMED_CT:60952007	276880	NA	NA	NA	NA	NA	NA	NA	NA	NA	NA	NA	Urocanase deficiency
WNT2	ENST00000265441	7:116955208:G:A	7	116955208	G	A	FALSE	rs149362965	missense_variant	missense	ENSP00000265441.3:p.Arg169Cys	ENST00000265441.3:c.505C>T	0		1	1	286	0.0034965	NA	NA	2	7.9556e-06	3.8737	26.9	0.99933	0.60416	NA	pathogenic	COSV55409820	3	c.505C>T	p.R169C	NA	NA	NA	NA	NA	NA	NA	NA	NA	NA	NA	NA	NA	NA	NA	NA	NA
ZNF367	ENST00000375256	9:99160556:C:T	9	99160556	C	T	FALSE	NA	missense_variant	missense	ENSP00000364405.4:p.Arg154His	ENST00000375256.4:c.461G>A	0		1	1	286	0.0034965	NA	NA	NA	NA	3.7256	26	0.99944	0.55541	NA	pathogenic	COSV64547075	3	c.461G>A	p.R154H	NA	NA	NA	NA	NA	NA	NA	NA	NA	NA	NA	NA	NA	NA	NA	NA	NA
BIRC7	ENST00000217169	20:61867717:G:A	20	61867717	G	A	TRUE	rs139712930	missense_variant	missense	ENSP00000217169.3:p.Arg90His	ENST00000217169.3:c.269G>A	0		1	1	286	0.0034965	17	0.00054178	188	0.00079031	3.5776	25.4	0.99954	0.58678	NA	pathogenic	COSV53900546	4	c.269G>A	p.R90H	NA	NA	NA	NA	NA	NA	NA	NA	NA	NA	NA	NA	NA	NA	NA	NA	NA
CARS2	ENST00000257347	13:111340076:G:A	13	111340076	G	A	FALSE	rs142034206	missense_variant	missense	ENSP00000257347.4:p.Thr188Met	ENST00000257347.4:c.563C>T	0		1	1	274	0.0036496	5	0.0001631	71	0.00029448	2.4317	22.4	0.99788	0.76162	NA	pathogenic	COSV57283840	4	c.563C>T	p.T188M	Combined_oxidative_phosphorylation_deficiency_27	Uncertain_significance	single_nucleotide_variant	MedGen:C4225251,OMIM:616672,Orphanet:ORPHA477774	616672	NA	NA	NA	NA	NA	NA	NA	NA	NA	NA	NA	Combined oxidative phosphorylation deficiency 27
CCDC71	ENST00000321895	3:49200294:C:T	3	49200294	C	T	FALSE	NA	missense_variant	missense	ENSP00000319006.6:p.Val450Met	ENST00000321895.6:c.1348G>A	0		1	1	286	0.0034965	NA	NA	4	1.5977e-05	2.6747	22.9	0.99754	0.37212	NA	benign	COSV58909706	4	c.1348G>A	p.V450M	NA	NA	NA	NA	NA	NA	NA	NA	NA	NA	NA	NA	NA	NA	NA	NA	NA
CHRDL2	ENST00000263671	11:74424490:G:A	11	74424490	G	A	TRUE	rs144018357	missense_variant	missense	ENSP00000263671.5:p.Pro77Leu	ENST00000263671.5:c.230C>T	0		1	1	286	0.0034965	5	0.0001593	23	9.1583e-05	3.9904	27.9	0.99871	0.90919	NA	pathogenic	COSV55221666	4	c.230C>T	p.P77L	NA	NA	NA	NA	NA	NA	NA	NA	NA	NA	NA	NA	NA	NA	NA	NA	NA
CNTNAP5	ENST00000431078	2:125660527:G:A	2	125660527	G	A	FALSE	rs375640846	missense_variant	missense	ENSP00000399013.1:p.Val1168Ile	ENST00000431078.1:c.3502G>A	0		1	1	286	0.0034965	3	9.5535e-05	41	0.00016554	3.276	24.3	0.99859	0.79145	NA	pathogenic	COSV70471068	4	c.3502G>A	p.V1168I	NA	NA	NA	NA	NA	NA	NA	NA	NA	NA	NA	NA	NA	NA	NA	NA	NA
DNTTIP2	ENST00000436063	1:94335415:G:A	1	94335415	G	A	FALSE	NA	missense_variant	missense	ENSP00000411010.2:p.Arg755Cys	ENST00000436063.2:c.2263C>T	0		1	1	286	0.0034965	NA	NA	2	8.0509e-06	4.1301	29.4	0.9973	0.84006	NA	pathogenic	COSV63283876	4	c.2263C>T	p.R755C	NA	NA	NA	NA	NA	NA	NA	NA	NA	NA	NA	NA	NA	NA	NA	NA	NA
LRP1	ENST00000243077	12:57577630:G:A	12	57577630	G	A	FALSE	rs200890734	missense_variant	missense	ENSP00000243077.3:p.Arg1956His	ENST00000243077.3:c.5867G>A	0		1	1	286	0.0034965	14	0.00044595	38	0.00015115	3.8785	26.9	0.9994	0.80623	NA	pathogenic	COSV54505199	4	c.5867G>A	p.R1956H	NA	NA	NA	NA	NA	NA	NA	NA	NA	NA	Imprinted Genes	NA	NA	NA	NA	NA	Schizophrenia; Keratosis pilaris atrophicans
MBD2	ENST00000256429	18:51691001:G:A	18	51691001	G	A	FALSE	rs201919549	missense_variant	missense	ENSP00000256429.3:p.Ala334Val	ENST00000256429.3:c.1001C>T	0		1	1	286	0.0034965	2	6.3694e-05	18	7.1632e-05	3.1432	24	0.9984	0.60322	NA	pathogenic	COSV56499783	4	c.1001C>T	p.A334V	NA	NA	NA	NA	NA	NA	NA	NA	NA	NA	NA	NA	NA	NA	NA	NA	NA
MNT	ENST00000174618	17:2290383:C:T	17	2290383	C	T	FALSE	NA	missense_variant	missense	ENSP00000174618.4:p.Ala521Thr	ENST00000174618.4:c.1561G>A	0		1	1	286	0.0034965	NA	NA	0	0	2.3071	22	0.99426	0.10011	NA	benign	COSV51511008	4	c.1561G>A	p.A521T	NA	NA	NA	NA	NA	NA	NA	NA	NA	NA	NA	NA	Tumor Suppressor	NA	NA	NA	NA
NLRP8	ENST00000291971	19:56459551:C:T	19	56459551	C	T	TRUE	rs145469757	stop_gained	lofs	ENSP00000291971.3:p.Arg95Ter	ENST00000291971.3:c.283C>T	0		1	1	286	0.0034965	30	0.00095572	92	0.00036601	5.4345	35	0.99098	0.030768	NA	benign	COSV52583314	4	c.283C>T	p.R95*	NA	NA	NA	NA	NA	NA	NA	NA	NA	NA	NA	NA	NA	NA	NA	NA	NA
NUP210L	ENST00000368559	1:154112300:C:T	1	154112300	C	T	TRUE	rs182423356	missense_variant	missense	ENSP00000357547.3:p.Arg232Gln	ENST00000368559.3:c.695G>A	0		1	1	286	0.0034965	NA	NA	5	2.0213e-05	2.205	21.4	0.99673	0.14724	NA	benign	COSV55142064	4	c.695G>A	p.R232Q	NA	NA	NA	NA	NA	NA	NA	NA	NA	NA	NA	NA	NA	NA	NA	NA	NA
OR5AR1	ENST00000302969	11:56431997:C:T	11	56431997	C	T	FALSE	rs139968646	missense_variant	missense	ENSP00000302639.2:p.Thr279Met	ENST00000302969.2:c.836C>T	0		1	1	286	0.0034965	3	9.5566e-05	26	0.00010352	2.8367	23.3	0.9984	0.091173	NA	benign	COSV57252702	4	c.836C>T	p.T279M	NA	NA	NA	NA	NA	NA	NA	NA	NA	NA	NA	NA	NA	NA	NA	NA	NA
P2RY6	ENST00000393590	11:73007862:G:A	11	73007862	G	A	TRUE	rs201497467	missense_variant	missense	ENSP00000377215.2:p.Arg100His	ENST00000393590.2:c.299G>A	0		1	1	286	0.0034965	NA	NA	10	4.0261e-05	3.3785	24.7	0.99946	0.44754	NA	benign	COSV62935755	4	c.299G>A	p.R100H	NA	NA	NA	NA	NA	NA	NA	NA	NA	NA	NA	NA	NA	NA	NA	NA	NA
PARVG	ENST00000444313	22:44583692:G:A	22	44583692	G	A	TRUE	NA	missense_variant	missense	ENSP00000391583.2:p.Glu61Lys	ENST00000444313.3:c.181G>A	0		1	1	286	0.0034965	NA	NA	4	1.5907e-05	3.1804	24.1	0.99911	0.6658	NA	pathogenic	COSV63561462	4	c.181G>A	p.E61K	NA	NA	NA	NA	NA	NA	NA	NA	NA	NA	NA	NA	NA	NA	NA	NA	NA
PKHD1L1	ENST00000378402	8:110520022:G:A	8	110520022	G	A	FALSE	rs199559636	missense_variant	missense	ENSP00000367655.5:p.Gly3709Arg	ENST00000378402.5:c.11125G>A	0		1	1	286	0.0034965	14	0.00044631	91	0.00036573	4.0016	28	0.9994	0.87299	NA	pathogenic	COSV65736353	4	c.11125G>A	p.G3709R	NA	NA	NA	NA	NA	NA	NA	NA	NA	NA	NA	NA	NA	NA	NA	NA	NA
PLEKHG1	ENST00000367328	6:151142342:C:T	6	151142342	C	T	TRUE	rs140780640	missense_variant	missense	ENSP00000356297.1:p.Arg474Trp	ENST00000367328.1:c.1420C>T	0		1	1	284	0.0035211	7	0.00022292	100	0.0003978	3.6334	25.6	0.99731	0.29987	NA	benign	COSV62044870	4	c.1420C>T	p.R474W	NA	NA	NA	NA	NA	NA	NA	NA	NA	NA	NA	NA	NA	NA	NA	NA	NA
SSTR3	ENST00000328544	22:37603101:G:A	22	37603101	G	A	TRUE	NA	missense_variant	missense	ENSP00000330138.3:p.Arg248Trp	ENST00000328544.3:c.742C>T	0		1	1	286	0.0034965	3	9.5566e-05	16	6.5043e-05	3.6225	25.6	0.9988	0.83133	NA	pathogenic	COSV60728955	4	c.742C>T	p.R248W	NA	NA	NA	NA	NA	NA	NA	NA	NA	NA	NA	NA	NA	NA	NA	NA	NA
STAM2	ENST00000263904	2:152977284:T:C	2	152977284	T	C	FALSE	rs140582341	missense_variant	missense	ENSP00000263904.4:p.Tyr461Cys	ENST00000263904.4:c.1382A>G	0		1	1	286	0.0034965	7	0.00022294	36	0.00014321	3.5638	25.3	0.99672	0.54664	NA	pathogenic	COSV55730614	4	c.1382A>G	p.Y461C	NA	NA	NA	NA	NA	NA	NA	NA	NA	NA	NA	NA	NA	NA	NA	NA	NA
SUSD1	ENST00000374270	9:114874078:G:A	9	114874078	G	A	TRUE	rs145780084	missense_variant	missense	ENSP00000363388.3:p.Arg343Cys	ENST00000374270.3:c.1027C>T	0		1	1	286	0.0034965	3	9.5584e-05	59	0.00023485	3.718	26	0.99813	0.39801	NA	benign	COSV62582307	4	c.1027C>T	p.R343C	NA	NA	NA	NA	NA	NA	NA	NA	NA	NA	NA	NA	NA	NA	NA	NA	NA
ADAMTS14	ENST00000373208	10:72489913:G:A	10	72489913	G	A	TRUE	rs369181052	missense_variant	missense	ENSP00000362304.1:p.Arg337His	ENST00000373208.1:c.1010G>A	0		1	1	286	0.0034965	NA	NA	19	7.6033e-05	3.5927	25.4	0.99915	0.92452	NA	pathogenic	COSV64599535	5	c.1010G>A	p.R337H	NA	NA	NA	NA	NA	NA	NA	NA	NA	NA	NA	NA	NA	NA	NA	NA	NA
DHODH	ENST00000219240	16:72057134:G:A	16	72057134	G	A	TRUE	rs200181357	missense_variant	missense	ENSP00000219240.4:p.Arg297His	ENST00000219240.4:c.890G>A	0		1	1	286	0.0034965	14	0.00044606	117	0.00046918	2.668	22.9	0.997	0.44766	NA	benign	COSV54661043	5	c.890G>A	p.R297H	Miller_syndrome	Uncertain_significance	single_nucleotide_variant	MedGen:C0265257,OMIM:263750,Orphanet:ORPHA246,SNOMED_CT:66038001	263750	NA	NA	NA	NA	NA	NA	NA	NA	NA	NA	NA	Postaxial acrofacial dysostosis (Miller syndrome)
GJA9	ENST00000357771	1:39340690:C:A	1	39340690	C	A	TRUE	NA	stop_gained	lofs	ENSP00000350415.3:p.Glu361Ter	ENST00000357771.3:c.1081G>T	0		1	1	286	0.0034965	5	0.00015937	10	3.9784e-05	7.4555	39	0.99727	0.0746	NA	benign	COSV62531698	5	c.1081G>T	p.E361*	NA	NA	NA	NA	NA	NA	NA	NA	NA	NA	NA	NA	NA	NA	NA	NA	NA
KCNG4	ENST00000308251	16:84256130:G:A	16	84256130	G	A	FALSE	rs140682724	missense_variant	missense	ENSP00000312129.4:p.Thr418Met	ENST00000308251.4:c.1253C>T	0		1	1	286	0.0034965	17	0.00054199	70	0.00028031	4.032	28.3	0.99931	0.91477	NA	pathogenic	COSV57582979	5	c.1253C>T	p.T418M	NA	NA	NA	NA	NA	NA	NA	NA	NA	NA	NA	NA	NA	NA	NA	NA	NA
OR11H6	ENST00000315519	14:20692800:G:A	14	20692800	G	A	FALSE	NA	missense_variant	missense	ENSP00000319071.2:p.Arg311Gln	ENST00000315519.2:c.932G>A	0		2	2	286	0.006993	NA	NA	4	1.5971e-05	2.2773	21.9	0.99617	0.16242	NA	benign	COSV59643771	5	c.932G>A	p.R311Q	NA	NA	NA	NA	NA	NA	NA	NA	NA	NA	NA	NA	NA	NA	NA	NA	NA
OR2Z1	ENST00000324060	19:8841802:C:T	19	8841802	C	T	FALSE	rs58741481	missense_variant	missense	ENSP00000316284.2:p.Arg138Cys	ENST00000324060.2:c.412C>T	0		1	1	286	0.0034965	16	0.00051004	112	0.00044567	2.4152	22.4	0.99814	0.087168	NA	benign	COSV60692517	5	c.412C>T	p.R138C	NA	NA	NA	NA	NA	NA	NA	NA	NA	NA	NA	NA	NA	NA	NA	NA	NA
RBP3	ENST00000224600	10:48388252:C:T	10	48388252	C	T	FALSE	rs138240045	missense_variant	missense	ENSP00000224600.4:p.Ala876Thr	ENST00000224600.4:c.2626G>A	0		1	1	286	0.0034965	NA	NA	2	8.0897e-06	2.9328	23.5	0.99643	0.26873	NA	benign	COSV56422097	5	c.2626G>A	p.A876T	NA	NA	NA	NA	NA	NA	NA	NA	NA	NA	NA	NA	NA	NA	NA	NA	Retinitis pigmentosa 66
SLITRK2	ENST00000370490	X:144905883:G:A	X	144905883	G	A	TRUE	rs147278885	missense_variant	missense	ENSP00000359521.1:p.Arg647Gln	ENST00000370490.1:c.1940G>A	0		1	1	284	0.0035211	NA	NA	4	2.1841e-05	4.18	30	0.99947	NA	NA	Predictions not available for allosomal chromosome 'X'	COSV59422789	5	c.1940G>A	p.R647Q	NA	NA	NA	NA	NA	NA	NA	NA	NA	NA	NA	NA	NA	NA	NA	NA	NA
TGFBRAP1	ENST00000393359	2:105885902:C:T	2	105885902	C	T	TRUE	rs142823234	missense_variant	missense	ENSP00000377027.2:p.Ala745Thr	ENST00000393359.2:c.2233G>A	0		1	1	286	0.0034965	3	9.5639e-05	45	0.00018099	2.4672	22.5	0.99698	0.49077	NA	benign	COSV51511006	5	c.2233G>A	p.A745T	NA	NA	NA	NA	NA	NA	NA	NA	NA	NA	NA	NA	NA	NA	NA	NA	NA
CDH18	ENST00000507958	5:19473519:G:A	5	19473519	G	A	TRUE	NA	missense_variant	missense	ENSP00000425093.1:p.Pro730Leu	ENST00000507958.1:c.2189C>T	0		1	1	286	0.0034965	NA	NA	11	4.3839e-05	3.8736	26.9	0.99885	0.921	NA	pathogenic	COSV56907624	6	c.2189C>T	p.P730L	NA	NA	NA	NA	NA	NA	NA	NA	NA	NA	Imprinted Genes	NA	NA	NA	NA	NA	NA
FRAS1	ENST00000264895	4:79417972:C:T	4	79417972	C	T	FALSE	rs376261766	missense_variant	missense	ENSP00000264895.6:p.Thr2991Met	ENST00000264895.6:c.8972C>T	0		2	2	286	0.006993	2	6.3674e-05	8	3.2192e-05	3.56	25.3	0.99822	0.67167	NA	pathogenic	COSV53586389	6	c.8972C>T	p.T2991M	NA	NA	NA	NA	NA	NA	NA	NA	NA	NA	NA	NA	NA	NA	NA	NA	Fraser syndrome 1
PSD2	ENST00000274710	5:139197112:G:A	5	139197112	G	A	FALSE	rs368556780	missense_variant	missense	ENSP00000274710.3:p.Asp355Asn	ENST00000274710.3:c.1063G>A	0		1	1	286	0.0034965	NA	NA	6	2.3867e-05	2.7165	23	0.99864	0.69541	NA	pathogenic	COSV51198553	6	c.1063G>A	p.D355N	NA	NA	NA	NA	NA	NA	NA	NA	NA	NA	NA	NA	NA	NA	NA	NA	NA
MAATS1	ENST00000273390	3:119462963:C:T	3	119462963	C	T	FALSE	rs139653997	missense_variant	missense	ENSP00000273390.5:p.Arg608Trp	ENST00000273390.5:c.1822C>T	0		1	1	286	0.0034965	2	6.3735e-05	35	0.0001397	3.1905	24.1	0.99871	0.65092	NA	pathogenic	COSV56339939	8	c.1822C>T	p.R608W	NA	NA	NA	NA	NA	NA	NA	NA	NA	NA	NA	NA	NA	NA	NA	NA	NA
FBL	ENST00000221801	19:40331117:G:A	19	40331117	G	A	FALSE	rs139739777	missense_variant	missense	ENSP00000221801.2:p.Arg74Trp	ENST00000221801.3:c.220C>T	0		2	2	286	0.006993	5	0.00015993	137	0.00054484	3.7226	26	0.99766	0.46674	NA	benign	COSV55681416	9	c.220C>T	p.R74W	NA	NA	NA	NA	NA	NA	NA	NA	NA	NA	NA	NA	NA	NA	NA	NA	NA
AADACL3	ENST00000359318	1:12785787:C:T	1	12785787	C	T	TRUE	rs373728686	missense_variant	missense	ENSP00000352268.5:p.Arg293Trp	ENST00000359318.5:c.877C>T	0		1	1	286	0.0034965	2	6.3698e-05	11	4.4156e-05	2.1145	20.5	0.99774	0.30417	NA	benign	COSV60198045	1, 1	c.667C>T, c.877C>T	p.R223W, p.R293W	NA	NA	NA	NA	NA	NA	NA	NA	NA	NA	NA	NA	NA	NA	NA	NA	NA
AARS2	ENST00000244571	6:44272052:G:A	6	44272052	G	A	TRUE	NA	missense_variant	missense	ENSP00000244571.4:p.Arg625Cys	ENST00000244571.4:c.1873C>T	0		1	1	286	0.0034965	1	3.1876e-05	5	1.9892e-05	4.2595	32	0.99946	0.60197	NA	pathogenic	COSV55116404	1, 1	c.577-2628G>A, c.1873C>T	p.?, p.R625C	NA	NA	NA	NA	NA	NA	NA	NA	NA	Fertility_v2	NA	NA	NA	NA	NA	NA	Leukoencephalopathy, progressive, with ovarian failure
AATK	ENST00000326724	17:79101697:T:A	17	79101697	T	A	TRUE	rs375081379	missense_variant	missense	ENSP00000324196.4:p.Glu143Val	ENST00000326724.4:c.428A>T	0		1	1	286	0.0034965	2	6.4029e-05	61	0.00039023	3.287	24.4	0.99185	0.82285	NA	pathogenic	COSV58687848	1, 1	c.428A>T, c.119A>T	p.E143V, p.E40V	NA	NA	NA	NA	NA	NA	NA	NA	NA	NA	NA	NA	NA	NA	NA	NA	NA
ABCA2	ENST00000341511	9:139912033:C:T	9	139912033	C	T	TRUE	rs186256069	missense_variant	missense	ENSP00000344155.6:p.Gly775Ser	ENST00000341511.6:c.2323G>A	0		2	2	286	0.006993	40	0.001275	128	0.00051626	2.5682	22.7	0.99779	0.92479	NA	pathogenic	COSV55802120	1, 1	c.2320G>A, c.2323G>A	p.G774S, p.G775S	NA	NA	NA	NA	NA	NA	NA	NA	NA	NA	NA	NA	NA	NA	NA	NA	NA
ABCC10	ENST00000372530	6:43415482:C:T	6	43415482	C	T	TRUE	rs139000750	missense_variant	missense	ENSP00000361608.4:p.Arg1256Trp	ENST00000372530.4:c.3766C>T	0		1	1	286	0.0034965	7	0.00022296	77	0.00030672	4.373	33	0.99909	0.65127	NA	pathogenic	COSV99050382	1, 1	c.3682C>T, c.3766C>T	p.R1228W, p.R1256W	NA	NA	NA	NA	NA	NA	NA	NA	NA	NA	NA	NA	NA	NA	NA	NA	NA
ABLIM2	ENST00000447017	4:8055963:G:C	4	8055963	G	C	TRUE	rs185934307	missense_variant	missense	ENSP00000393511.2:p.Ile258Met	ENST00000447017.2:c.774C>G	0		1	1	286	0.0034965	14	0.00044569	154	0.00061781	3.1157	23.9	0.99459	0.32237	NA	benign	COSV99053645	1, 1	c.774C>G, c.45C>G	p.I258M, p.I15M	NA	NA	NA	NA	NA	NA	NA	NA	NA	NA	NA	NA	NA	NA	NA	NA	NA
ACSS3	ENST00000548058	12:81536892:G:T	12	81536892	G	T	TRUE	rs148832122	missense_variant	missense	ENSP00000449535.1:p.Val263Phe	ENST00000548058.1:c.787G>T	0		1	1	286	0.0034965	2	6.369e-05	94	0.00037493	4.005	28	0.99353	0.87272	NA	pathogenic	COSV54086019	1, 1	c.784G>T, c.787G>T	p.V262F, p.V263F	NA	NA	NA	NA	NA	NA	NA	NA	NA	NA	NA	NA	NA	NA	NA	NA	NA
ACTL6A	ENST00000429709	3:179291193:A:G	3	179291193	A	G	TRUE	rs201010303	missense_variant	missense	ENSP00000397552.2:p.His105Arg	ENST00000429709.2:c.314A>G	0		1	1	284	0.0035211	6	0.00019184	52	0.00022285	3.1903	24.1	0.99821	0.93173	NA	pathogenic	COSV66999665	1, 1	c.314A>G, c.188A>G	p.H105R, p.H63R	NA	NA	NA	NA	NA	NA	NA	NA	NA	NA	NA	NA	NA	NA	NA	NA	NA
ADAM7	ENST00000175238	8:24333949:C:T	8	24333949	C	T	TRUE	rs148539948	missense_variant	missense	ENSP00000175238.5:p.Arg213Cys	ENST00000175238.6:c.637C>T	0		1	1	284	0.0035211	7	0.00022321	41	0.00016394	3.5857	25.4	0.99928	0.2225	NA	benign	COSV51539771	1, 1	c.-48C>T, c.637C>T	p.?, p.R213C	NA	NA	NA	NA	NA	NA	NA	NA	NA	NA	NA	NA	NA	NA	NA	NA	NA
ADORA3	ENST00000369716	1:112031527:G:A	1	112031527	G	A	TRUE	rs368261284	missense_variant	missense	ENSP00000358730.4:p.Arg193Cys	ENST00000369716.4:c.577C>T	0		1	1	286	0.0034965	NA	NA	8	3.1878e-05	3.6481	25.7	0.99885	0.27335	NA	benign	COSV63163289	1, 1	c.334C>T, c.577C>T	p.R112C, p.R193C	NA	NA	NA	NA	NA	NA	NA	NA	NA	NA	NA	NA	NA	NA	NA	NA	NA
AFAP1	ENST00000420658	4:7774681:G:A	4	7774681	G	A	TRUE	rs200872291	missense_variant	missense	ENSP00000410689.1:p.Arg707Trp	ENST00000420658.1:c.2119C>T	0		1	1	286	0.0034965	12	0.00038246	98	0.00039283	3.4889	25	0.99902	0.51796	NA	pathogenic	COSV61795618	1, 1	c.2119C>T, c.1867C>T	p.R707W, p.R623W	NA	NA	NA	NA	NA	NA	NA	NA	NA	NA	NA	NA	NA	NA	NA	NA	NA
AHNAK	ENST00000378024	11:62300795:C:A	11	62300795	C	A	TRUE	rs201078275	missense_variant	missense	ENSP00000367263.4:p.Gly365Val	ENST00000378024.4:c.1094G>T	0		1	1	286	0.0034965	3	9.5596e-05	43	0.0002278	2.8044	23.2	0.99501	NA	NA	No prediction found	COSV99061819	1, 1	c.342+1680G>T, c.1094G>T	p.?, p.G365V	not_provided	Uncertain_significance	single_nucleotide_variant	MedGen:CN517202	NA	NA	NA	NA	NA	NA	NA	NA	Tumor Suppressor	NA	NA	NA	NA
ALS2CL	ENST00000318962	3:46718370:G:A	3	46718370	G	A	TRUE	rs140829916	missense_variant	missense	ENSP00000313670.4:p.Arg634Cys	ENST00000318962.4:c.1900C>T	0		1	1	286	0.0034965	28	0.00089394	146	0.00058153	3.4596	24.9	0.99917	0.34332	NA	benign	COSV59674042	1, 1	c.-60C>T, c.1900C>T	p.?, p.R634C	NA	NA	NA	NA	NA	NA	NA	NA	NA	NA	NA	NA	NA	NA	NA	NA	Schizophrenia
ANKRD12	ENST00000262126	18:9256270:A:T	18	9256270	A	T	TRUE	rs148882716	missense_variant	missense	ENSP00000262126.3:p.Glu1002Val	ENST00000262126.4:c.3005A>T	0		1	1	260	0.0038462	33	0.0010591	101	0.00041779	3.0034	23.6	0.99147	0.46882	NA	benign	COSV99030195	1, 1	c.2936A>T, c.3005A>T	p.E979V, p.E1002V	NA	NA	NA	NA	NA	NA	NA	NA	NA	NA	NA	NA	NA	NA	NA	NA	NA
ANKRD13C	ENST00000370944	1:70740499:G:A	1	70740499	G	A	TRUE	NA	missense_variant	missense	ENSP00000359982.4:p.Ala433Val	ENST00000370944.4:c.1298C>T	0		1	1	284	0.0035211	NA	NA	2	7.9834e-06	2.7659	23.1	0.99208	0.88271	NA	pathogenic	COSV52033965	1, 1	c.1193C>T, c.1298C>T	p.A398V, p.A433V	NA	NA	NA	NA	NA	NA	NA	NA	NA	NA	NA	NA	NA	NA	NA	NA	NA
ANKRD55	ENST00000341048	5:55472077:G:A	5	55472077	G	A	TRUE	rs148696905	missense_variant	missense	ENSP00000342295.4:p.Arg72Cys	ENST00000341048.4:c.214C>T	0		1	1	286	0.0034965	6	0.00019106	92	0.00036596	4.3042	32	0.99934	0.79551	NA	pathogenic	COSV61950679	1, 1	c.214C>T, c.127C>T	p.R72C, p.R43C	NA	NA	NA	NA	NA	NA	NA	NA	NA	NA	NA	NA	NA	NA	NA	NA	NA
ANXA4	ENST00000394295	2:70031745:A:C	2	70031745	A	C	TRUE	rs199640727	missense_variant	missense	ENSP00000377833.4:p.Ser60Arg	ENST00000394295.4:c.178A>C	0		1	1	286	0.0034965	21	0.0006687	61	0.00024597	2.7834	23.2	0.9947	0.39781	NA	benign	COSV67849030	1, 1	c.178A>C, c.-75A>C	p.S60R, p.?	NA	NA	NA	NA	NA	NA	NA	NA	NA	NA	NA	NA	NA	NA	NA	NA	NA
AOC1	ENST00000493429	7:150558115:G:A	7	150558115	G	A	TRUE	rs201551770	missense_variant	missense	ENSP00000418614.1:p.Val692Met	ENST00000493429.1:c.2074G>A	0		1	1	286	0.0034965	3	9.5675e-05	76	0.0003046	3.9984	28	0.99902	0.88204	NA	pathogenic	COSV62870036	1, 1	c.2074G>A, c.2131G>A	p.V692M, p.V711M	NA	NA	NA	NA	NA	NA	NA	NA	NA	NA	NA	NA	NA	NA	NA	NA	NA
AP1G1	ENST00000393512	16:71803539:G:A	16	71803539	G	A	TRUE	rs201798143	missense_variant	missense	ENSP00000377148.3:p.Ala210Val	ENST00000393512.3:c.629C>T	0		1	1	286	0.0034965	1	3.1853e-05	21	8.3575e-05	2.8164	23.2	0.9954	0.88879	NA	pathogenic	COSV55489581	1, 1	c.629C>T, c.698C>T	p.A210V, p.A233V	NA	NA	NA	NA	NA	NA	NA	NA	NA	NA	NA	NA	NA	NA	NA	NA	NA
APBB3	ENST00000354402	5:139941970:G:A	5	139941970	G	A	TRUE	NA	missense_variant	missense	ENSP00000346378.5:p.Arg156Trp	ENST00000354402.5:c.466C>T	0		1	1	286	0.0034965	NA	NA	16	6.3725e-05	2.6635	22.9	0.99889	0.6268	NA	pathogenic	COSV60052557	1, 1	c.466C>T, c.-596C>T	p.R156W, p.?	NA	NA	NA	NA	NA	NA	NA	NA	NA	NA	NA	NA	NA	NA	NA	NA	NA
APBB3	ENST00000354402	5:139942072:G:A	5	139942072	G	A	TRUE	rs200163093	missense_variant	missense	ENSP00000346378.5:p.Arg122Cys	ENST00000354402.5:c.364C>T	0		3	3	286	0.01049	NA	NA	16	6.3749e-05	4.4908	33	0.99938	0.94456	NA	pathogenic	COSV60053252	1, 1	c.364C>T, c.-698C>T	p.R122C, p.?	NA	NA	NA	NA	NA	NA	NA	NA	NA	NA	NA	NA	NA	NA	NA	NA	NA
APOA1BP	ENST00000368235	1:156563805:G:A	1	156563805	G	A	TRUE	rs143449130	missense_variant	missense	ENSP00000357218.3:p.Ala266Thr	ENST00000368235.3:c.796G>A	0		2	2	286	0.006993	6	0.00019116	165	0.00065614	2.7561	23.1	0.9975	0.71029	NA	pathogenic	COSV99054106	1, 1	c.740G>A, c.796G>A	p.C247Y, p.A266T	NA	NA	NA	NA	NA	NA	NA	NA	NA	NA	NA	NA	NA	NA	NA	NA	NA
ARID4B	ENST00000264183	1:235338597:T:C	1	235338597	T	C	TRUE	rs147900250	missense_variant	missense	ENSP00000264183.3:p.Gln1189Arg	ENST00000264183.3:c.3566A>G	0		1	1	286	0.0034965	3	9.5529e-05	80	0.00031819	2.5365	22.7	0.9979	0.63886	NA	pathogenic	COSV99050700	1, 1	c.3566A>G, c.3308A>G	p.Q1189R, p.Q1103R	NA	NA	NA	NA	NA	NA	NA	NA	NA	NA	NA	NA	NA	NA	NA	NA	NA
ARL6IP5	ENST00000273258	3:69151099:C:T	3	69151099	C	T	TRUE	rs367744231	missense_variant	missense	ENSP00000273258.3:p.Arg96Cys	ENST00000273258.3:c.286C>T	0		1	1	286	0.0034965	3	9.5627e-05	7	2.7838e-05	3.0514	23.7	0.9981	0.7496	NA	pathogenic	COSV56235220	1, 1	c.286C>T, c.195+91C>T	p.R96C, p.?	NA	NA	NA	NA	NA	NA	NA	NA	NA	NA	NA	NA	Tumor Suppressor	NA	NA	NA	NA
ASTN1	ENST00000361833	1:176926936:C:T	1	176926936	C	T	TRUE	NA	missense_variant	missense	ENSP00000354536.2:p.Asp589Asn	ENST00000361833.2:c.1765G>A	0		1	1	286	0.0034965	NA	NA	1	3.9877e-06	3.971	27.7	0.99923	0.87452	NA	pathogenic	COSV56067832	1, 1	c.1765G>A, c.1789G>A	p.D589N, p.D597N	NA	NA	NA	NA	NA	NA	NA	NA	NA	NA	NA	NA	NA	NA	NA	NA	NA
ATG16L2	ENST00000321297	11:72540361:G:A	11	72540361	G	A	TRUE	NA	missense_variant	missense	ENSP00000326340.5:p.Ala596Thr	ENST00000321297.5:c.1786G>A	0		1	1	286	0.0034965	NA	NA	1	4.0371e-06	3.6787	25.8	0.99896	0.49603	NA	benign	COSV58362926	1, 1	c.1786G>A, c.*21+540G>A	p.A596T, p.?	NA	NA	NA	NA	NA	NA	NA	NA	NA	NA	NA	NA	NA	NA	NA	NA	NA
ATP11C	ENST00000327569	X:138884483:G:A	X	138884483	G	A	TRUE	rs140504622	missense_variant	missense	ENSP00000332756.3:p.Arg194Cys	ENST00000327569.3:c.580C>T	1		0	2	280	0.0071429	19	0.00086568	106	0.00058603	4.4583	33	0.99929	NA	NA	Predictions not available for allosomal chromosome 'X'	COSV59575150	1, 1	c.580C>T, c.571C>T	p.R194C, p.R191C	NA	NA	NA	NA	NA	NA	NA	NA	NA	NA	NA	NA	NA	NA	NA	NA	Hemolytic anemia, congenital, X-linked
ATP13A4	ENST00000342695	3:193182868:G:A	3	193182868	G	A	TRUE	rs148750067	missense_variant	missense	ENSP00000339182.4:p.Ala441Val	ENST00000342695.4:c.1322C>T	0		1	1	286	0.0034965	2	6.3727e-05	9	3.5821e-05	3.1352	24	0.99884	0.74421	NA	pathogenic	COSV55066792	1, 1	c.1322C>T, c.1265C>T	p.A441V, p.A422V	NA	NA	NA	NA	NA	NA	NA	NA	NA	NA	NA	NA	NA	NA	NA	NA	NA
B3GNT6	ENST00000533140	11:76750969:C:T	11	76750969	C	T	TRUE	NA	missense_variant	missense	ENSP00000435352.1:p.Ser125Leu	ENST00000533140.1:c.374C>T	0		1	1	286	0.0034965	2	6.3723e-05	5	2.3716e-05	3.8134	26.5	0.99872	NA	NA	No prediction found	COSV62827987	1, 1	c.374C>T, c.158-51C>T	p.S125L, p.?	NA	NA	NA	NA	NA	NA	NA	NA	NA	NA	NA	NA	NA	NA	NA	NA	NA
B4GALNT1	ENST00000341156	12:58020718:G:A	12	58020718	G	A	TRUE	NA	missense_variant	missense	ENSP00000341562.4:p.Leu471Phe	ENST00000341156.4:c.1411C>T	0		1	1	286	0.0034965	NA	NA	NA	NA	3.8225	26.6	0.99897	0.80643	NA	pathogenic	COSV57545120	1, 1	c.1411C>T, c.1246C>T	p.L471F, p.L416F	NA	NA	NA	NA	NA	NA	NA	NA	NA	NA	NA	NA	NA	NA	NA	NA	Spastic paraplegia 26, autosomal recessive
BAZ1A	ENST00000360310	14:35222853:C:T	14	35222853	C	T	TRUE	rs200937141	missense_variant	missense	ENSP00000353458.1:p.Arg1511His	ENST00000360310.1:c.4532G>A	0		1	1	286	0.0034965	NA	NA	7	2.7854e-05	3.0934	23.8	0.99916	0.25416	NA	benign	COSV62409746	1, 1	c.4436G>A, c.4532G>A	p.R1479H, p.R1511H	NA	NA	NA	NA	NA	NA	NA	NA	NA	NA	NA	NA	NA	NA	NA	NA	NA
BEAN1	ENST00000536005	16:66503603:G:A	16	66503603	G	A	TRUE	NA	missense_variant	missense	ENSP00000442793.2:p.Val42Ile	ENST00000536005.2:c.124G>A	0		2	2	286	0.006993	3	9.5621e-05	18	0.00012896	3.5407	25.2	0.99891	0.61257	NA	pathogenic	COSV55279132	1, 1	c.124G>A, c.-204G>A	p.V42I, p.?	NA	NA	NA	NA	NA	NA	NA	NA	NA	NA	NA	NA	NA	NA	NA	NA	Spinocerebellar ataxia 31
BEND4	ENST00000502486	4:42145534:T:C	4	42145534	T	C	TRUE	rs145676520	missense_variant	missense	ENSP00000421169.1:p.Tyr322Cys	ENST00000502486.1:c.965A>G	0		1	1	286	0.0034965	7	0.00022296	28	0.0001733	2.4046	22.3	0.99725	0.76907	NA	pathogenic	COSV99081764	1, 1	c.965A>G, c.953A>G	p.Y322C, p.Y318C	NA	NA	NA	NA	NA	NA	NA	NA	NA	NA	NA	NA	NA	NA	NA	NA	NA
BLK	ENST00000259089	8:11407666:A:G	8	11407666	A	G	TRUE	rs137986278	splice_acceptor_variant	lofs	NA	ENST00000259089.4:c.369-2A>G	0		1	1	286	0.0034965	1	3.1843e-05	40	0.00015908	4.4842	33	0.99464	NA	0.99273	pathogenic (high conf.)	COSV52053645	1, 1	c.369-2A>G, c.156-2A>G	p.?, p.?	NA	NA	NA	NA	NA	NA	NA	NA	NA	NA	NA	NA	NA	NA	NA	NA	Maturity-onset diabetes of the young, type 11
BMP1	ENST00000306385	8:22051639:C:T	8	22051639	C	T	TRUE	rs147413726	missense_variant	missense	ENSP00000305714.5:p.Arg417Cys	ENST00000306385.5:c.1249C>T	0		1	1	286	0.0034965	1	3.1845e-05	20	7.9527e-05	3.9242	27.3	0.99844	0.88372	NA	pathogenic	COSV60481554	1, 1	c.1249C>T, c.*506C>T	p.R417C, p.?	NA	NA	NA	NA	NA	NA	NA	NA	NA	NA	NA	NA	NA	NA	NA	NA	Osteogenesis imperfecta, type XIII
BNC1	ENST00000345382	15:83932492:G:A	15	83932492	G	A	TRUE	rs189311441	missense_variant	missense	ENSP00000307041.2:p.Thr504Met	ENST00000345382.2:c.1511C>T	0		1	1	286	0.0034965	NA	NA	8	3.1844e-05	3.9989	28	0.9989	0.90035	NA	pathogenic	COSV61758122	1, 1	c.1511C>T, c.1490C>T	p.T504M, p.T497M	NA	NA	NA	NA	NA	NA	NA	NA	NA	NA	NA	NA	NA	NA	NA	NA	NA
BTBD3	ENST00000405977	20:11900441:C:T	20	11900441	C	T	TRUE	rs139514711	missense_variant	missense	ENSP00000384545.1:p.Arg165Cys	ENST00000405977.1:c.493C>T	0		1	1	286	0.0034965	7	0.00022296	50	0.00019886	4.0965	29	0.99893	0.79242	NA	pathogenic	COSV54781459	1, 1	c.493C>T, c.310C>T	p.R165C, p.R104C	NA	NA	NA	NA	NA	NA	NA	NA	NA	NA	NA	NA	NA	NA	NA	NA	NA
BTNL9	ENST00000327705	5:180475118:C:T	5	180475118	C	T	TRUE	rs376117622	missense_variant	missense	ENSP00000330200.9:p.Arg101Trp	ENST00000327705.9:c.301C>T	0		1	1	286	0.0034965	1	3.1857e-05	6	2.3986e-05	3.64	25.6	0.99909	0.65345	NA	pathogenic	COSV59797072	1, 1	c.301C>T, c.94C>T	p.R101W, p.R32W	NA	NA	NA	NA	NA	NA	NA	NA	NA	NA	NA	NA	NA	NA	NA	NA	NA
BZRAP1	ENST00000343736	17:56389919:C:T	17	56389919	C	T	TRUE	rs144600978	missense_variant	missense	ENSP00000345824.4:p.Gly755Arg	ENST00000343736.4:c.2263G>A	0		1	1	286	0.0034965	8	0.00025515	52	0.00021106	3.0413	23.7	0.99927	0.67798	NA	pathogenic	COSV52107506	1, 1	c.2263G>A, c.2083G>A	p.G755R, p.G695R	NA	NA	NA	NA	NA	NA	NA	NA	NA	NA	NA	NA	NA	NA	NA	NA	NA
C1orf106	ENST00000413687	1:200880633:C:T	1	200880633	C	T	TRUE	NA	missense_variant	missense	ENSP00000392105.2:p.Arg338Cys	ENST00000413687.2:c.1012C>T	0		1	1	286	0.0034965	1	3.192e-05	1	3.9918e-06	4.1303	29.4	0.99921	0.32752	NA	benign	COSV66257757	1, 1	c.1267C>T, c.1012C>T	p.R423C, p.R338C	NA	NA	NA	NA	NA	NA	NA	NA	NA	NA	NA	NA	NA	NA	NA	NA	NA
C1orf50	ENST00000372525	1:43239249:C:T	1	43239249	C	T	TRUE	rs150987262	stop_gained	lofs	ENSP00000361603.4:p.Arg71Ter	ENST00000372525.5:c.211C>T	0		1	1	286	0.0034965	4	0.00012741	23	9.1687e-05	6.4736	36	0.99446	0.10623	NA	benign	COSV65308076	1, 1	c.211C>T, c.-520C>T	p.R71*, p.?	NA	NA	NA	NA	NA	NA	NA	NA	NA	NA	NA	NA	NA	NA	NA	NA	NA
C20orf194	ENST00000252032	20:3285146:G:C	20	3285146	G	C	TRUE	rs201930279	missense_variant	missense	ENSP00000252032.9:p.Arg575Gly	ENST00000252032.9:c.1723C>G	0		1	1	286	0.0034965	12	0.00038212	124	0.00049761	3.1241	23.9	0.99545	0.58405	NA	pathogenic	COSV52692526	1, 1	c.1723C>G, c.937C>G	p.R575G, p.R313G	NA	NA	NA	NA	NA	NA	NA	NA	NA	NA	NA	NA	NA	NA	NA	NA	NA
C2CD2	ENST00000380486	21:43327137:G:A	21	43327137	G	A	TRUE	rs146922306	missense_variant	missense	ENSP00000369853.3:p.Arg428Cys	ENST00000380486.3:c.1282C>T	0		1	1	286	0.0034965	3	9.5541e-05	11	4.3766e-05	3.6986	25.9	0.99925	0.22268	NA	benign	COSV61599268	1, 1	c.1282C>T, c.817C>T	p.R428C, p.R273C	NA	NA	NA	NA	NA	NA	NA	NA	NA	NA	NA	NA	NA	NA	NA	NA	NA
C3orf20	ENST00000253697	3:14799051:G:A	3	14799051	G	A	TRUE	NA	missense_variant	missense	ENSP00000253697.3:p.Arg705Gln	ENST00000253697.3:c.2114G>A	0		1	1	286	0.0034965	1	3.1863e-05	4	1.5932e-05	3.2952	24.4	0.99915	0.3984	NA	benign	COSV53787057	1, 1	c.1748G>A, c.2114G>A	p.R583Q, p.R705Q	NA	NA	NA	NA	NA	NA	NA	NA	NA	NA	NA	NA	NA	NA	NA	NA	NA
C4orf29	ENST00000398965	4:128904141:C:T	4	128904141	C	T	TRUE	NA	missense_variant	missense	ENSP00000381937.1:p.Arg11Trp	ENST00000398965.1:c.31C>T	0		1	1	286	0.0034965	NA	NA	4	2.2135e-05	3.9663	27.7	0.99893	0.30572	NA	benign	COSV66293804	1, 1	c.-160C>T, c.31C>T	p.?, p.R11W	NA	NA	NA	NA	NA	NA	NA	NA	NA	NA	NA	NA	NA	NA	NA	NA	NA
C5orf42	ENST00000425232	5:37121861:G:A	5	37121861	G	A	TRUE	rs138862600	missense_variant	missense	ENSP00000389014.2:p.Arg2961Cys	ENST00000425232.2:c.8881C>T	0		1	1	286	0.0034965	NA	NA	11	4.3772e-05	3.1495	24	0.99885	0.1465	NA	benign	COSV57067190	1, 1	c.8881C>T, c.5575C>T	p.R2961C, p.R1859C	NA	NA	NA	NA	NA	NA	NA	NA	NA	NA	NA	NA	NA	NA	NA	NA	NA
C5orf42	ENST00000425232	5:37162641:G:A	5	37162641	G	A	TRUE	rs150595284	missense_variant	missense	ENSP00000389014.2:p.Ala2539Val	ENST00000425232.2:c.7616C>T	0		1	1	286	0.0034965	7	0.00022299	47	0.00018736	3.4567	24.9	0.99914	0.635	NA	pathogenic	COSV57068744	1, 1	c.7616C>T, c.4256C>T	p.A2539V, p.A1419V	not_provided	Uncertain_significance	single_nucleotide_variant	MedGen:CN517202	NA	NA	NA	NA	NA	NA	NA	NA	NA	NA	NA	NA	NA
CABIN1	ENST00000398319	22:24460606:C:T	22	24460606	C	T	TRUE	rs138795791	missense_variant	missense	ENSP00000381364.2:p.Arg665Trp	ENST00000398319.2:c.1993C>T	0		1	1	286	0.0034965	14	0.00044586	181	0.00071973	4.02	28.2	0.99933	0.70508	NA	pathogenic	COSV54089638	1, 1	c.1993C>T, c.1843C>T	p.R665W, p.R615W	NA	NA	NA	NA	NA	NA	NA	NA	NA	NA	NA	NA	NA	NA	NA	NA	NA
CABP4	ENST00000325656	11:67223175:G:A	11	67223175	G	A	TRUE	rs143040005	missense_variant	missense	ENSP00000324960.5:p.Arg94His	ENST00000325656.5:c.281G>A	0		1	1	286	0.0034965	15	0.00047896	223	0.0009515	2.4634	22.5	0.99922	0.12958	NA	benign	COSV56886013	1, 1	c.-112-5G>A, c.281G>A	p.?, p.R94H	Congenital_Stationary_Night_Blindness,_Recessive	Uncertain_significance	single_nucleotide_variant	MedGen:CN239273	NA	NA	NA	NA	NA	NA	NA	NA	NA	NA	NA	NA	Cone-rod synaptic disorder, congenital nonprogressive
CACHD1	ENST00000290039	1:65124398:C:T	1	65124398	C	T	TRUE	rs145905330	missense_variant	missense	ENSP00000290039.5:p.Thr547Ile	ENST00000290039.5:c.1640C>T	0		2	2	286	0.006993	26	0.00082808	184	0.00075196	3.6008	25.5	0.99663	0.81299	NA	pathogenic	COSV99057952	1, 1	c.1640C>T, c.1793C>T	p.T547I, p.T598I	NA	NA	NA	NA	NA	NA	NA	NA	NA	NA	NA	NA	NA	NA	NA	NA	NA
CACNA1A	ENST00000360228	19:13318807:G:A	19	13318807	G	A	TRUE	NA	missense_variant	missense	ENSP00000353362.5:p.Arg2281Trp	ENST00000360228.5:c.6841C>T	0		3	3	286	0.01049	2	6.4516e-05	2	0.00014077	3.8883	27	0.99612	0.76137	NA	pathogenic	COSV64196992	1, 1	c.*53C>T, c.6841C>T	p.?, p.R2281W	NA	NA	NA	NA	NA	chr19:13317256-13617274	Sufficient evidence for dosage pathogenicity	108500	NA	NA	NA	NA	NA	NA	NA	NA	Episodic ataxia, type 2; Migraine, familial hemiplegic 1
CACNA2D3	ENST00000474759	3:54596896:G:A	3	54596896	G	A	TRUE	NA	missense_variant	missense	ENSP00000419101.1:p.Arg205His	ENST00000474759.1:c.614G>A	0		1	1	286	0.0034965	NA	NA	8	3.2115e-05	3.7091	25.9	0.99938	0.78207	NA	pathogenic	COSV55585142	1, 1	c.332G>A, c.614G>A	p.R111H, p.R205H	NA	NA	NA	NA	NA	NA	NA	NA	NA	NA	NA	NA	Tumor Suppressor	NA	NA	NA	NA
CACTIN	ENST00000429344	19:3613092:G:A	19	3613092	G	A	TRUE	NA	missense_variant	missense	ENSP00000415078.1:p.Arg584Cys	ENST00000429344.2:c.1750C>T	0		1	1	286	0.0034965	NA	NA	2	9.2484e-06	4.0103	28.1	0.99903	0.4628	NA	benign	COSV50269608	1, 1	c.1750C>T, c.1546C>T	p.R584C, p.R516C	NA	NA	NA	NA	NA	NA	NA	NA	NA	NA	NA	NA	NA	NA	NA	NA	NA
CAD	ENST00000264705	2:27461420:G:A	2	27461420	G	A	TRUE	NA	missense_variant	missense	ENSP00000264705.3:p.Arg1661Gln	ENST00000264705.4:c.4982G>A	0		1	1	286	0.0034965	2	6.3686e-05	8	3.1928e-05	4.2113	31	0.99922	0.8777	NA	pathogenic	COSV53023967	1, 1	c.4982G>A, c.4793G>A	p.R1661Q, p.R1598Q	NA	NA	NA	NA	NA	NA	NA	NA	NA	NA	NA	NA	NA	NA	NA	NA	Epileptic encephalopathy, early infantile, 50 (Congenital disorder of glycosylation, type Iz)
CAPN12	ENST00000328867	19:39232475:C:T	19	39232475	C	T	TRUE	rs137937350	missense_variant	missense	ENSP00000331636.3:p.Val168Met	ENST00000328867.4:c.502G>A	0		3	3	286	0.01049	11	0.00035045	26	0.00010353	3.4628	25	0.9987	0.48398	NA	benign	COSV61015926	1, 1	c.502G>A, c.55G>A	p.V168M, p.V19M	NA	NA	NA	NA	NA	NA	NA	NA	NA	NA	NA	NA	NA	NA	NA	NA	NA
CAPN9	ENST00000271971	1:230895288:C:T	1	230895288	C	T	TRUE	NA	missense_variant	missense	ENSP00000271971.2:p.Ser105Phe	ENST00000271971.2:c.314C>T	0		1	1	286	0.0034965	NA	NA	14	5.6342e-05	3.9077	27.2	0.99845	0.77684	NA	pathogenic	COSV55233552	1, 1	c.214-3111C>T, c.314C>T	p.?, p.S105F	NA	NA	NA	NA	NA	NA	NA	NA	NA	NA	NA	NA	NA	NA	NA	NA	NA
CCBE1	ENST00000439986	18:57147424:G:A	18	57147424	G	A	TRUE	rs148498685	missense_variant	missense	ENSP00000404464.2:p.Pro87Ser	ENST00000439986.4:c.259C>T	0		1	1	286	0.0034965	3	9.559e-05	38	0.00015182	3.7107	26	0.9988	0.82362	NA	pathogenic	COSV99068352	1, 1	c.-415C>T, c.259C>T	p.?, p.P87S	NA	NA	NA	NA	NA	NA	NA	NA	NA	NA	NA	NA	NA	NA	NA	NA	Hennekam lymphangiectasia-lymphedema syndrome
CCDC37	ENST00000352312	3:126154470:G:A	3	126154470	G	A	TRUE	rs142534437	missense_variant	missense	ENSP00000344749.1:p.Arg566His	ENST00000352312.1:c.1697G>A	0		1	1	286	0.0034965	17	0.00054424	50	0.00020067	3.3989	24.7	0.99918	0.80776	NA	pathogenic	COSV61502603	1, 1	c.1697G>A, c.1700G>A	p.R566H, p.R567H	NA	NA	NA	NA	NA	NA	NA	NA	NA	NA	NA	NA	NA	NA	NA	NA	NA
CCNH	ENST00000256897	5:86700821:G:A	5	86700821	G	A	TRUE	NA	missense_variant	missense	ENSP00000256897.4:p.Arg177Cys	ENST00000256897.4:c.529C>T	0		1	1	284	0.0035211	3	9.5554e-05	5	2.0454e-05	4.1725	29.9	0.99932	0.69807	NA	pathogenic	COSV56924798	1, 1	c.529C>T, c.307C>T	p.R177C, p.R103C	NA	NA	NA	NA	NA	NA	NA	NA	NA	NA	NA	NA	NA	NA	NA	NA	NA
CDCA2	ENST00000330560	8:25337591:G:A	8	25337591	G	A	TRUE	rs142322892	missense_variant	missense	ENSP00000328228.3:p.Arg328His	ENST00000330560.3:c.983G>A	0		2	2	286	0.006993	3	9.5566e-05	30	0.00011934	3.284	24.4	0.9964	0.49026	NA	benign	COSV57949138	1, 1	c.983G>A, c.938G>A	p.R328H, p.R313H	NA	NA	NA	NA	NA	NA	NA	NA	NA	NA	NA	NA	NA	NA	NA	NA	NA
CDH18	ENST00000507958	5:19483451:C:A	5	19483451	C	A	TRUE	rs148256786	missense_variant	missense	ENSP00000425093.1:p.Gly614Val	ENST00000507958.1:c.1841G>T	0		1	1	286	0.0034965	NA	NA	57	0.00022682	4.0534	28.5	0.99817	0.94145	NA	pathogenic	COSV56930054	1, 1	c.*7G>T, c.1841G>T	p.?, p.G614V	NA	NA	NA	NA	NA	NA	NA	NA	NA	NA	Imprinted Genes	NA	NA	NA	NA	NA	NA
CDH2	ENST00000269141	18:25583116:C:T	18	25583116	C	T	TRUE	rs142589795	missense_variant	missense	ENSP00000269141.3:p.Val289Ile	ENST00000269141.3:c.865G>A	0		1	1	286	0.0034965	10	0.00031861	95	0.00037818	3.4883	25	0.99796	0.95005	NA	pathogenic	COSV52275053	1, 1	c.772G>A, c.865G>A	p.V258I, p.V289I	NA	NA	NA	NA	NA	NA	NA	NA	NA	NA	NA	NA	NA	NA	NA	NA	NA
CDH24	ENST00000397359	14:23518275:C:T	14	23518275	C	T	TRUE	rs200471169	missense_variant	missense	ENSP00000380517.3:p.Ala641Thr	ENST00000397359.3:c.1921G>A	0		2	2	286	0.006993	18	0.00057336	94	0.00038209	3.4168	24.8	0.99926	0.77641	NA	pathogenic	COSV57458961	1, 1	c.1921G>A, c.1807G>A	p.A641T, p.A603T	NA	NA	NA	NA	NA	NA	NA	NA	NA	NA	NA	NA	NA	NA	NA	NA	NA
CDH4	ENST00000360469	20:60504691:G:A	20	60504691	G	A	TRUE	rs200733156	missense_variant	missense	ENSP00000353656.4:p.Arg677His	ENST00000360469.5:c.2030G>A	0		1	1	286	0.0034965	4	0.0001274	129	0.00051316	3.1114	23.9	0.99707	0.20486	NA	benign	COSV64649109	1, 1	c.1808G>A, c.2030G>A	p.R603H, p.R677H	NA	NA	NA	NA	NA	NA	NA	NA	NA	NA	NA	NA	Tumor Suppressor	NA	NA	NA	NA
CDHR1	ENST00000372117	10:85972941:C:T	10	85972941	C	T	TRUE	NA	missense_variant	missense	ENSP00000361189.3:p.Thr626Met	ENST00000372117.3:c.1877C>T	0		1	1	286	0.0034965	NA	NA	9	3.5786e-05	3.8312	26.6	0.9993	0.89858	NA	pathogenic	COSV60567112	1, 1	c.989C>T, c.1877C>T	p.T330M, p.T626M	not_provided	Uncertain_significance	single_nucleotide_variant	MedGen:CN517202	NA	NA	NA	NA	NA	NA	NA	NA	NA	NA	NA	NA	Cone-rod dystrophy 15; Retinitis pigmentosa 65
CDKN1A	ENST00000405375	6:36652032:G:A	6	36652032	G	A	TRUE	NA	missense_variant	missense	ENSP00000384849.1:p.Asp52Asn	ENST00000405375.1:c.154G>A	0		1	1	286	0.0034965	1	3.1892e-05	4	1.5984e-05	3.4074	24.8	0.99901	0.65288	NA	pathogenic	COSV55188750	1, 1	c.154G>A, c.256G>A	p.D52N, p.D86N	NA	NA	NA	NA	NA	NA	NA	NA	NA	NA	NA	NA	Tumor Suppressor	NA	KEGG_P53	NA	NA
CERCAM	ENST00000372838	9:131186732:G:A	9	131186732	G	A	TRUE	rs200144614	missense_variant	missense	ENSP00000361929.4:p.Arg202His	ENST00000372838.4:c.605G>A	0		1	1	286	0.0034965	1	3.1894e-05	33	0.00013133	4.0653	28.7	0.99946	0.50492	NA	pathogenic	COSV65711338	1, 1	c.371G>A, c.605G>A	p.R124H, p.R202H	NA	NA	NA	NA	NA	NA	NA	NA	NA	NA	NA	NA	NA	NA	NA	NA	NA
CERS5	ENST00000317551	12:50528474:G:A	12	50528474	G	A	TRUE	rs199588307	missense_variant	missense	ENSP00000325485.6:p.Thr295Met	ENST00000317551.6:c.884C>T	0		1	1	286	0.0034965	5	0.00015931	58	0.00023107	4.0466	28.5	0.99921	0.73725	NA	pathogenic	COSV99047885	1, 1	c.710C>T, c.884C>T	p.T237M, p.T295M	NA	NA	NA	NA	NA	NA	NA	NA	NA	NA	NA	NA	NA	NA	NA	NA	NA
CFTR	ENST00000003084	7:117282620:G:A	7	117282620	G	A	TRUE	rs77010898	stop_gained	lofs	ENSP00000003084.6:p.Trp1282Ter	ENST00000003084.6:c.3846G>A	0		2	2	286	0.006993	6	0.00019114	115	0.00045836	8.5557	47	0.99551	0.56361	NA	pathogenic	COSV99069637	1, 1	c.3663G>A, c.3846G>A	p.W1221*, p.W1282*	NA	NA	NA	NA	NA	NA	NA	NA	NA	Fertility_v2	NA	NA	Tumor Suppressor	NA	NA	NA	Cystic fibrosis
CHD3	ENST00000380358	17:7798346:G:A	17	7798346	G	A	TRUE	NA	missense_variant	missense	ENSP00000369716.4:p.Val520Ile	ENST00000380358.4:c.1558G>A	0		1	1	286	0.0034965	4	0.0001275	42	0.00016703	3.1508	24	0.99699	0.90554	NA	pathogenic	COSV57875122	1, 1	c.1381G>A, c.1558G>A	p.V461I, p.V520I	NA	NA	NA	NA	NA	NA	NA	NA	NA	NA	NA	NA	NA	NA	NA	NA	Snijders Blok-Campeau syndrome
CHL1	ENST00000256509	3:439999:C:T	3	439999	C	T	TRUE	NA	missense_variant	missense	ENSP00000256509.2:p.Arg1062Cys	ENST00000256509.2:c.3184C>T	0		1	1	286	0.0034965	NA	NA	6	2.3888e-05	4.5167	33	0.99738	0.76877	NA	pathogenic	COSV56600202	1, 1	c.3136C>T, c.3184C>T	p.R1046C, p.R1062C	NA	NA	NA	NA	NA	NA	NA	NA	NA	NA	NA	NA	NA	NA	NA	NA	NA
CLEC16A	ENST00000409790	16:11272378:C:T	16	11272378	C	T	TRUE	NA	missense_variant	missense	ENSP00000387122.1:p.Thr998Met	ENST00000409790.1:c.2993C>T	0		1	1	286	0.0034965	NA	NA	NA	NA	2.859	23.3	0.99657	0.10475	NA	benign	COSV55491155	1, 1	c.2993C>T, c.254C>T	p.T998M, p.T85M	NA	NA	NA	NA	NA	NA	NA	NA	NA	NA	NA	NA	NA	NA	NA	NA	NA
CLNK	ENST00000226951	4:10543646:C:A	4	10543646	C	A	TRUE	rs199642916	missense_variant	missense	ENSP00000226951.6:p.Arg164Leu	ENST00000226951.6:c.491G>T	0		1	1	284	0.0035211	23	0.00073761	164	0.0007043	4.6253	34	0.99831	0.45547	NA	benign	COSV57014620	1, 1	c.365G>T, c.491G>T	p.R122L, p.R164L	NA	NA	NA	NA	NA	NA	NA	NA	NA	NA	NA	NA	NA	NA	NA	NA	NA
CNTROB	ENST00000380262	17:7849088:G:A	17	7849088	G	A	TRUE	NA	missense_variant	missense	ENSP00000369614.3:p.Glu593Lys	ENST00000380262.3:c.1777G>A	0		1	1	286	0.0034965	NA	NA	1	3.9802e-06	2.6911	23	0.99899	0.11805	NA	benign	COSV66609098	1, 1	c.1777G>A, c.1614G>A	p.E593K, p.P538=	NA	NA	NA	NA	NA	NA	NA	NA	NA	NA	NA	NA	NA	NA	NA	NA	NA
CPD	ENST00000225719	17:28712243:A:G	17	28712243	A	G	TRUE	rs367857380	missense_variant	missense	ENSP00000225719.4:p.Tyr328Cys	ENST00000225719.4:c.983A>G	0		1	1	286	0.0034965	2	6.369e-05	6	2.3875e-05	4.178	30	0.99841	0.92271	NA	pathogenic	COSV56713367	1, 1	c.983A>G, c.242A>G	p.Y328C, p.Y81C	NA	NA	NA	NA	NA	NA	NA	NA	NA	NA	NA	NA	NA	NA	NA	NA	NA
CPNE4	ENST00000512055	3:131442381:C:T	3	131442381	C	T	TRUE	rs201239059	missense_variant	missense	ENSP00000421705.1:p.Arg90His	ENST00000512055.1:c.269G>A	0		1	1	286	0.0034965	1	3.1845e-05	9	3.5789e-05	4.0461	28.5	0.99949	0.83413	NA	pathogenic	COSV70199521	1, 1	c.323G>A, c.269G>A	p.R108H, p.R90H	NA	NA	NA	NA	NA	NA	NA	NA	NA	NA	NA	NA	NA	NA	NA	NA	NA
CPSF4L	ENST00000344935	17:71257108:C:A	17	71257108	C	A	TRUE	rs199773733	missense_variant	missense	ENSP00000343900.4:p.Val40Leu	ENST00000344935.4:c.118G>T	0		2	2	286	0.006993	24	0.00076467	109	0.00070724	2.3534	22.2	0.99205	0.29713	NA	benign	COSV99049283	1, 1	c.118G>T, c.-75G>T	p.V40L, p.?	NA	NA	NA	NA	NA	NA	NA	NA	NA	NA	NA	NA	NA	NA	NA	NA	NA
CRB2	ENST00000373631	9:126132484:C:A	9	126132484	C	A	TRUE	NA	stop_gained	lofs	ENSP00000362734.3:p.Cys384Ter	ENST00000373631.3:c.1152C>A	0		1	1	286	0.0034965	NA	NA	NA	NA	6.4575	36	0.9934	0.44241	NA	benign	COSV63502888	1, 1	c.1152C>A, c.156C>A	p.C384*, p.C52*	NA	NA	NA	NA	NA	NA	NA	NA	NA	NA	NA	NA	NA	NA	NA	NA	Focal segmental glomerulosclerosis 9; Ventriculomegaly with cystic kidney disease
CRYM	ENST00000219599	16:21279043:G:A	16	21279043	G	A	TRUE	rs148349291	missense_variant	missense	ENSP00000219599.3:p.Arg169Cys	ENST00000219599.3:c.505C>T	0		1	1	286	0.0034965	NA	NA	7	2.7841e-05	4.2808	32	0.99935	0.91198	NA	pathogenic	COSV54829786	1, 1	c.379C>T, c.505C>T	p.R127C, p.R169C	NA	NA	NA	NA	NA	NA	NA	NA	NA	NA	NA	NA	NA	NA	NA	NA	Deafness, autosomal dominant 40
CSMD1	ENST00000537824	8:3351240:C:G	8	3351240	C	G	TRUE	rs201131145	missense_variant	missense	ENSP00000441462.1:p.Lys451Asn	ENST00000537824.1:c.1353G>C	0		1	1	286	0.0034965	5	0.0001592	54	0.00022449	2.7087	23	0.99683	0.3833	NA	benign	COSV99064791	1, 1	c.1353G>C, c.1356G>C	p.K451N, p.K452N	NA	NA	NA	NA	NA	NA	NA	NA	NA	NA	NA	NA	Tumor Suppressor	NA	NA	NA	NA
CTDSP1	ENST00000273062	2:219266894:G:A	2	219266894	G	A	TRUE	NA	missense_variant	missense	ENSP00000273062.2:p.Val93Met	ENST00000273062.2:c.277G>A	0		1	1	286	0.0034965	3	9.5669e-05	3	1.1971e-05	2.4637	22.5	0.99309	0.93013	NA	pathogenic	COSV56089628	1, 1	c.277G>A, c.274G>A	p.V93M, p.V92M	NA	NA	NA	NA	NA	NA	NA	NA	NA	NA	NA	NA	NA	NA	NA	NA	NA
CUL7	ENST00000535468	6:43018803:G:A	6	43018803	G	A	TRUE	NA	missense_variant	missense	ENSP00000438788.1:p.Pro463Leu	ENST00000535468.1:c.1388C>T	0		1	1	286	0.0034965	NA	NA	5	1.9884e-05	2.5269	22.6	0.99791	0.15657	NA	benign	COSV54816609	1, 1	c.1388C>T, c.1136C>T	p.P463L, p.P379L	NA	NA	NA	NA	NA	NA	NA	NA	NA	NA	NA	NA	NA	NA	NA	NA	Three M syndrome 1; Yakut short stature syndrome
CYGB	ENST00000293230	17:74533594:C:G	17	74533594	C	G	TRUE	NA	missense_variant	missense	ENSP00000293230.4:p.Glu11Gln	ENST00000293230.5:c.31G>C	0		1	1	278	0.0035971	NA	NA	0	0	2.7533	23.1	0.99753	0.8756	NA	pathogenic	COSV53150874	1, 1	c.31G>C, c.-52-5821G>C	p.E11Q, p.?	NA	NA	NA	NA	NA	NA	NA	NA	NA	NA	NA	NA	Tumor Suppressor	NA	NA	NA	NA
CYP2S1	ENST00000310054	19:41709438:G:A	19	41709438	G	A	TRUE	rs144617128	missense_variant	missense	ENSP00000308032.3:p.Asp354Asn	ENST00000310054.4:c.1060G>A	0		1	1	286	0.0034965	18	0.00057358	96	0.00043219	2.6545	22.9	0.99215	0.18329	NA	benign	COSV99047611	1, 1	c.235G>A, c.1060G>A	p.D79N, p.D354N	NA	NA	NA	NA	NA	NA	NA	NA	NA	NA	NA	NA	NA	NA	NA	NA	NA
CYP46A1	ENST00000261835	14:100166392:C:T	14	100166392	C	T	TRUE	NA	missense_variant	missense	ENSP00000261835.3:p.Arg133Cys	ENST00000261835.3:c.397C>T	0		1	1	286	0.0034965	NA	NA	NA	NA	3.7717	26.3	0.99918	0.5251	NA	pathogenic	COSV55896481	1, 1	c.106C>T, c.397C>T	p.R36C, p.R133C	NA	NA	NA	NA	NA	NA	NA	NA	NA	NA	NA	NA	NA	NA	NA	NA	NA
DAAM2	ENST00000398904	6:39869752:G:A	6	39869752	G	A	TRUE	rs200618513	missense_variant	missense	ENSP00000381876.2:p.Arg1049Gln	ENST00000398904.2:c.3146G>A	0		1	1	286	0.0034965	5	0.00015934	37	0.00014898	3.5856	25.4	0.99942	0.95841	NA	pathogenic	COSV51412755	1, 1	c.3146G>A, c.3143G>A	p.R1049Q, p.R1048Q	NA	NA	NA	NA	NA	NA	NA	NA	NA	NA	NA	NA	NA	NA	NA	NA	NA
DCHS2	ENST00000357232	4:155250730:T:C	4	155250730	T	C	TRUE	rs139553675	missense_variant	missense	ENSP00000349768.3:p.Asn833Ser	ENST00000357232.4:c.2498A>G	0		1	1	286	0.0034965	3	9.556e-05	22	8.7558e-05	3.7008	25.9	0.999	0.91982	NA	pathogenic	COSV99044799	1, 1	c.3863A>G, c.2498A>G	p.N1288S, p.N833S	NA	NA	NA	NA	NA	NA	NA	NA	NA	NA	NA	NA	NA	NA	NA	NA	NA
DCHS2	ENST00000357232	4:155298536:C:T	4	155298536	C	T	TRUE	rs149005474	missense_variant	missense	ENSP00000349768.3:p.Gly99Arg	ENST00000357232.4:c.295G>A	0		1	1	284	0.0035211	12	0.00038221	64	0.00025519	3.7133	26	0.99942	0.51346	NA	pathogenic	COSV59719873	1, 1	c.2113G>A, c.295G>A	p.G705R, p.G99R	NA	NA	NA	NA	NA	NA	NA	NA	NA	NA	NA	NA	NA	NA	NA	NA	NA
DEAF1	ENST00000382409	11:678798:G:A	11	678798	G	A	TRUE	NA	missense_variant	missense	ENSP00000371846.3:p.Pro384Leu	ENST00000382409.3:c.1151C>T	0		1	1	286	0.0034965	1	3.1851e-05	28	0.00011137	2.7558	23.1	0.99829	0.53738	NA	pathogenic	COSV58605640	1, 1	c.1151C>T, c.884C>T	p.P384L, p.P295L	NA	NA	NA	NA	NA	NA	NA	NA	NA	NA	NA	NA	NA	NA	NA	NA	Mental retardation, autosomal dominant 24; Dyskinesia, seizures, and intellectual development disorder
DEPDC5	ENST00000382112	22:32206537:C:T	22	32206537	C	T	TRUE	rs202226316	missense_variant	missense	ENSP00000371546.3:p.Ala452Val	ENST00000382112.3:c.1355C>T	0		1	1	286	0.0034965	5	0.00015926	117	0.00046886	2.4772	22.5	0.99793	0.49419	NA	benign	COSV56690700	1, 1	c.1355C>T, c.1271C>T	p.A452V, p.A424V	Seizures|Epilepsy,_familial_focal,_with_variable_foci_1	Benign	single_nucleotide_variant	Human_Phenotype_Ontology:HP:0001250,MedGen:C0036572|MedGen:C4551983,OMIM:604364	604364	NA	NA	NA	NA	NA	NA	NA	NA	NA	NA	NA	Epilepsy, familial focal, with variable foci 1
DERL1	ENST00000259512	8:124033687:G:A	8	124033687	G	A	TRUE	NA	missense_variant	missense	ENSP00000259512.3:p.Ser169Leu	ENST00000259512.4:c.506C>T	0		1	1	286	0.0034965	2	6.3706e-05	6	2.3876e-05	4.3866	33	0.99824	0.92168	NA	pathogenic	COSV52364732	1, 1	c.206C>T, c.506C>T	p.S69L, p.S169L	NA	NA	NA	NA	NA	NA	NA	NA	NA	NA	NA	NA	NA	NA	NA	NA	NA
DGKD	ENST00000264057	2:234357944:C:T	2	234357944	C	T	TRUE	rs113483143	missense_variant	missense	ENSP00000264057.2:p.Arg604Trp	ENST00000264057.2:c.1810C>T	0		1	1	286	0.0034965	14	0.00044606	165	0.00065798	3.8682	26.9	0.99917	0.72089	NA	pathogenic	COSV51080992	1, 1	c.1810C>T, c.1678C>T	p.R604W, p.R560W	NA	NA	NA	NA	NA	NA	NA	NA	NA	NA	NA	NA	NA	NA	NA	NA	NA
DHX35	ENST00000252011	20:37652345:C:T	20	37652345	C	T	TRUE	rs139475074	missense_variant	missense	ENSP00000252011.3:p.Arg536Cys	ENST00000252011.3:c.1606C>T	0		1	1	286	0.0034965	8	0.00025504	215	0.00085659	4.0531	28.5	0.99923	0.30221	NA	benign	COSV52670015	1, 1	c.1606C>T, c.1513C>T	p.R536C, p.R505C	NA	NA	NA	NA	NA	NA	NA	NA	NA	NA	NA	NA	NA	NA	NA	NA	NA
DHX38	ENST00000268482	16:72139428:G:A	16	72139428	G	A	TRUE	rs201198441	missense_variant	missense	ENSP00000268482.3:p.Val798Ile	ENST00000268482.3:c.2392G>A	0		1	1	286	0.0034965	3	9.5547e-05	13	5.1693e-05	2.5845	22.8	0.99676	0.85948	NA	pathogenic	COSV51696570	1, 1	c.328G>A, c.2392G>A	p.V110I, p.V798I	NA	NA	NA	NA	NA	NA	NA	NA	NA	NA	NA	NA	NA	NA	NA	NA	Retinitis pigmentosa 84
DIAPH2	ENST00000324765	X:96502777:G:A	X	96502777	G	A	TRUE	NA	missense_variant	missense	ENSP00000321348.8:p.Arg928His	ENST00000324765.8:c.2783G>A	0		1	1	282	0.0035461	NA	NA	5	2.7426e-05	2.6896	23	0.99912	NA	NA	Predictions not available for allosomal chromosome 'X'	COSV61293684	1, 1	c.2771G>A, c.2783G>A	p.R924H, p.R928H	NA	NA	NA	NA	NA	NA	NA	NA	NA	Fertility_v2	NA	NA	NA	NA	NA	NA	Premature ovarian failure 2A
DIS3L2	ENST00000325385	2:233164817:G:A	2	233164817	G	A	TRUE	rs200386096	missense_variant	missense	ENSP00000315569.7:p.Arg576His	ENST00000325385.7:c.1727G>A	0		1	1	286	0.0034965	4	0.00012736	35	0.00014055	2.3977	22.3	0.99492	0.11654	NA	benign	COSV56054400	1, 1	c.1727G>A, c.1581+36745G>A	p.R576H, p.?	Renal_hamartomas_nephroblastomatosis_and_fetal_gigantism	Uncertain_significance	single_nucleotide_variant	MedGen:C0796113,OMIM:267000,Orphanet:ORPHA2849	267000	NA	NA	NA	NA	NA	NA	NA	NA	NA	NA	NA	Perlman syndrome
DMPK	ENST00000343373	19:46281124:G:A	19	46281124	G	A	TRUE	NA	missense_variant	missense	ENSP00000345997.3:p.Ser238Leu	ENST00000343373.4:c.713C>T	0		1	1	286	0.0034965	NA	NA	0	0	3.501	25.1	0.99911	0.94547	NA	pathogenic	COSV52179836	1, 1	c.713C>T, c.683C>T	p.S238L, p.S228L	NA	NA	NA	NA	NA	NA	NA	NA	NA	NA	NA	NA	NA	NA	NA	NA	Myotonic dystrophy 1
DMPK	ENST00000343373	19:46283068:G:T	19	46283068	G	T	TRUE	NA	missense_variant	missense	ENSP00000345997.3:p.Leu84Met	ENST00000343373.4:c.250C>A	0		1	1	286	0.0034965	NA	NA	1	4.3899e-06	3.4096	24.8	0.99514	0.46105	NA	benign	COSV52176483	1, 1	c.220C>A, c.250C>A	p.L74M, p.L84M	NA	NA	NA	NA	NA	NA	NA	NA	NA	NA	NA	NA	NA	NA	NA	NA	Myotonic dystrophy 1
DNA2	ENST00000399180	10:70192041:G:A	10	70192041	G	A	TRUE	rs201377109	missense_variant	missense	ENSP00000382133.2:p.Arg685Cys	ENST00000399180.2:c.2053C>T	0		2	2	286	0.006993	11	0.00035032	93	0.00038153	3.8021	26.4	0.99907	0.35352	NA	benign	COSV64429077	1, 1	c.2053C>T, c.1795C>T	p.R685C, p.R599C	NA	NA	NA	NA	NA	NA	NA	NA	NA	NA	NA	NA	NA	NA	NA	NA	Progressive external ophthalmoplegia with mitochondrial deletions, autosomal dominant, 6; Seckel syndrome 8
DNAAF3	ENST00000527223	19:55677710:G:T	19	55677710	G	T	TRUE	rs200866175	missense_variant	missense	ENSP00000436975.2:p.Asp71Glu	ENST00000527223.2:c.213C>A	0		1	1	286	0.0034965	2	6.3698e-05	21	8.4973e-05	3.7598	26.2	0.99768	0.40175	NA	benign	COSV62829702	1, 1	c.213C>A, c.72C>A	p.D71E, p.D24E	Primary_ciliary_dyskinesia	Uncertain_significance	single_nucleotide_variant	Human_Phenotype_Ontology:HP:0012265,MedGen:C0008780,Orphanet:ORPHA244	NA	NA	NA	NA	NA	NA	NA	NA	NA	NA	NA	NA	NA
DNAH10	ENST00000409039	12:124416632:C:T	12	124416632	C	T	TRUE	NA	missense_variant	missense	ENSP00000386770.3:p.Arg4307Trp	ENST00000409039.3:c.12919C>T	0		1	1	286	0.0034965	NA	NA	3	1.204e-05	3.6805	25.8	0.99867	0.84812	NA	pathogenic	COSV53019660	1, 1	c.*28-1542G>A, c.12919C>T	p.?, p.R4307W	NA	NA	NA	NA	NA	NA	NA	NA	NA	NA	NA	NA	NA	NA	NA	NA	NA
DNAH11	ENST00000328843	7:21827060:G:C	7	21827060	G	C	TRUE	rs201944089	missense_variant	missense	ENSP00000330671.6:p.Glu3268Asp	ENST00000328843.6:c.9804G>C	0		1	1	286	0.0034965	7	0.00022289	180	0.00072738	2.5404	22.7	0.99489	0.4701	NA	benign	COSV99080635	1, 1	c.9804G>C, c.9783G>C	p.E3268D, p.E3261D	Primary_ciliary_dyskinesia|Ciliary_dyskinesia,_primary,_7	Uncertain_significance	single_nucleotide_variant	Human_Phenotype_Ontology:HP:0012265,MedGen:C0008780,Orphanet:ORPHA244|MedGen:C2678473,OMIM:611884	611884	NA	NA	NA	NA	NA	NA	NA	NA	NA	NA	NA	Ciliary dyskinesia, primary, 7
DNAH3	ENST00000261383	16:20970526:G:A	16	20970526	G	A	TRUE	NA	missense_variant	missense	ENSP00000261383.3:p.Pro3601Ser	ENST00000261383.3:c.10801C>T	0		1	1	286	0.0034965	NA	NA	1	3.9775e-06	3.6556	25.7	0.99109	0.86658	NA	pathogenic	COSV54535497	1, 1	c.*5007C>T, c.10801C>T	p.?, p.P3601S	NA	NA	NA	NA	NA	NA	NA	NA	NA	NA	NA	NA	NA	NA	NA	NA	NA
DNAH3	ENST00000261383	16:20986640:G:A	16	20986640	G	A	TRUE	rs200636427	missense_variant	missense	ENSP00000261383.3:p.Thr2725Met	ENST00000261383.3:c.8174C>T	0		1	1	286	0.0034965	1	3.188e-05	15	5.9671e-05	3.5557	25.3	0.99779	0.92181	NA	pathogenic	COSV54551846	1, 1	c.*2380C>T, c.8174C>T	p.?, p.T2725M	NA	NA	NA	NA	NA	NA	NA	NA	NA	NA	NA	NA	NA	NA	NA	NA	NA
DNAH3	ENST00000261383	16:20990740:G:A	16	20990740	G	A	TRUE	rs145375625	missense_variant	missense	ENSP00000261383.3:p.Thr2663Met	ENST00000261383.3:c.7988C>T	0		1	1	286	0.0034965	15	0.00047786	86	0.00034207	3.7841	26.3	0.99837	0.53634	NA	pathogenic	COSV54507712	1, 1	c.*2194C>T, c.7988C>T	p.?, p.T2663M	NA	NA	NA	NA	NA	NA	NA	NA	NA	NA	NA	NA	NA	NA	NA	NA	NA
DOCK10	ENST00000258390	2:225717807:G:T	2	225717807	G	T	TRUE	rs181363845	missense_variant	missense	ENSP00000258390.7:p.Pro641Thr	ENST00000258390.7:c.1921C>A	0		1	1	286	0.0034965	8	0.00025478	153	0.00062088	3.2582	24.3	0.99762	0.89206	NA	pathogenic	COSV51428305	1, 1	c.1921C>A, c.1903C>A	p.P641T, p.P635T	NA	NA	NA	NA	NA	NA	NA	NA	NA	NA	NA	NA	NA	NA	NA	NA	NA
DOCK6	ENST00000294618	19:11347217:C:T	19	11347217	C	T	TRUE	NA	missense_variant	missense	ENSP00000294618.6:p.Val733Ile	ENST00000294618.7:c.2197G>A	0		1	1	286	0.0034965	NA	NA	3	1.3226e-05	2.1159	20.5	0.99514	0.8452	NA	pathogenic	COSV52949750	1, 1	c.109G>A, c.2197G>A	p.V37I, p.V733I	NA	NA	NA	NA	NA	NA	NA	NA	NA	NA	NA	NA	NA	NA	NA	NA	Adams-Oliver syndrome 2
DOCK7	ENST00000340370	1:63009394:C:T	1	63009394	C	T	TRUE	rs376417713	missense_variant	missense	ENSP00000340742.5:p.Arg930His	ENST00000340370.5:c.2789G>A	0		1	1	286	0.0034965	3	9.556e-05	14	5.5865e-05	3.6456	25.7	0.99949	0.92686	NA	pathogenic	COSV52020411	1, 1	c.2789G>A, c.2882G>A	p.R930H, p.R961H	Epileptic_encephalopathy,_early_infantile,_23	Uncertain_significance	single_nucleotide_variant	MedGen:C4014492,OMIM:615859,Orphanet:ORPHA411986	615859	NA	NA	NA	NA	NA	NA	NA	NA	NA	NA	NA	Epilepitic encephalopathy, early infantile, 23
DPF3	ENST00000541685	14:73198577:G:A	14	73198577	G	A	TRUE	rs369169805	missense_variant	missense	ENSP00000441640.1:p.Arg123Cys	ENST00000541685.1:c.367C>T	0		1	1	286	0.0034965	NA	NA	10	4.0917e-05	2.8474	23.3	0.99446	0.76898	NA	pathogenic	COSV63502725	1, 1	c.367C>T, c.397C>T	p.R123C, p.R133C	NA	NA	NA	NA	NA	NA	NA	NA	NA	NA	NA	NA	NA	NA	NA	NA	NA
DTX3L	ENST00000296161	3:122289371:G:A	3	122289371	G	A	TRUE	NA	missense_variant	missense	ENSP00000296161.4:p.Glu669Lys	ENST00000296161.4:c.2005G>A	0		1	1	286	0.0034965	NA	NA	NA	NA	3.7521	26.2	0.99914	0.8777	NA	pathogenic	COSV56145865	1, 1	c.2005G>A, c.469G>A	p.E669K, p.E157K	NA	NA	NA	NA	NA	NA	NA	NA	NA	NA	NA	NA	NA	NA	NA	NA	NA
DUSP18	ENST00000334679	22:31059662:C:T	22	31059662	C	T	TRUE	rs202138261	missense_variant	missense	ENSP00000333917.3:p.Arg110His	ENST00000334679.3:c.329G>A	0		2	2	286	0.006993	2	6.3686e-05	7	2.7858e-05	4.0971	29	0.99947	0.89132	NA	pathogenic	COSV58180740	1, 1	c.329G>A, c.219G>A	p.R110H, p.P73=	NA	NA	NA	NA	NA	NA	NA	NA	NA	NA	NA	NA	NA	NA	NA	NA	NA
[truncated: 8,910 more rows]
[truncated: 21 more columns]

## Sheet: B) Fertility SNVs
gene	transcript	locus	chr	pos	ref	alt	duplicated_locus	rsid	worst_csq	consequence	hgvsp	hgvsc	hom lines	hom_count	het lines	het_count	AC	AN	AF	gnomad_global_AC	gnomad_global_AF	exome_global_AC	exome_global_AF	cadd_raw	cadd_phred	dann	fathhm_xf_cod_score	fathhm_xf_nc_score	fathhm_warn	cosmic_id	cosmic_count	cosmic_cds	cosmic_aa	clin_def	clin_sig	clin_vc	clin_db	MIM	Genomic.Location	Haploinsufficiency.Description	Loss.phenotype.OMIM.ID	Dosage	Fertility_Related	Imprinted	X-linked dominant	Tumor Supressors	COSMIC_tier	P53_Pathway	Nissim et al
[truncated: 116 more rows]
[truncated: 21 more columns]

[truncated: 5 more sheets: C) Clinical SNVs, D) Confirmation of SNV, E) Mosaic SNVs, F) Linear_regression_input, G) Linear_regression_results]
